# Supplementary material for: Spatial profiles of the bacterial microbiota throughout the gastrointestinal tract of dairy goats
Source: Appl Microbiol Biotechnol. 2024 Jun 1;108(1):356. doi: 10.1007/s00253-024-13200-8 (PMC11144141; doi:10.1007/s00253-024-13200-8)
Supplement: Supplementary file 2 — Supplementary file2 (XLSX 1001 KB) [file 253_2024_13200_MOESM2_ESM.xlsx]

## Sheet: Title page
Supplemental Material
Journal name
Applied Microbiology and Biotechnology
Manuscript Title
Spatial profiles of the bacterial microbiota throughout the gastrointestinal tract of dairy goats
The name(s) of the author(s):
Qingyong Hu 1, Jun Luo 1*, Fei Cheng 1, Ping Wang 1, Ping Gong 2, Xuefeng Lv 2, Xinpei Wang 1, Min Yang 1, Pengbo Wei 1
The affiliation(s) and address(es) of the author(s):
1Shaanxi Provincial Key Laboratory of Agricultural Molecular Biology, College of Animal Science and Technology, Northwest A & F University, Yangling 712100, PR China
2Institute of Animal Husbandry Quality Standards，Xinjiang Academy of Animal Husbandry Science， Urumqi Xinjiang 830000, PR China
The e-mail address, telephone and fax numbers of the corresponding author
* Corresponding author: Jun Luo. E-mail: luojun@nwafu.edu.cn

## Sheet: Table S2
Table S2. Wilcox test for clean reads index of different groups
Group1	Group2	P - value	Significance	Method
Rumen	Reticulum	0.574	ns	Wilcoxon
Rumen	Omasum	1	ns	Wilcoxon
Rumen	Abomasum	0.195	ns	Wilcoxon
Rumen	Duodenum	0.574	ns	Wilcoxon
Rumen	Jejunum	0.798	ns	Wilcoxon
Rumen	Ileum	1	ns	Wilcoxon
Rumen	Caecum	0.878	ns	Wilcoxon
Rumen	Colon	0.328	ns	Wilcoxon
Rumen	Rectum	0.279	ns	Wilcoxon
Reticulum	Omasum	0.574	ns	Wilcoxon
Reticulum	Abomasum	0.234	ns	Wilcoxon
Reticulum	Duodenum	0.442	ns	Wilcoxon
Reticulum	Jejunum	0.959	ns	Wilcoxon
Reticulum	Ileum	0.798	ns	Wilcoxon
Reticulum	Caecum	0.878	ns	Wilcoxon
Reticulum	Colon	0.505	ns	Wilcoxon
Reticulum	Rectum	0.13	ns	Wilcoxon
Omasum	Abomasum	0.13	ns	Wilcoxon
Omasum	Duodenum	0.328	ns	Wilcoxon
Omasum	Jejunum	0.721	ns	Wilcoxon
Omasum	Ileum	0.721	ns	Wilcoxon
Omasum	Caecum	0.798	ns	Wilcoxon
Omasum	Colon	0.328	ns	Wilcoxon
Omasum	Rectum	0.105	ns	Wilcoxon
Abomasum	Duodenum	0.382	ns	Wilcoxon
Abomasum	Jejunum	0.279	ns	Wilcoxon
Abomasum	Ileum	0.083	ns	Wilcoxon
Abomasum	Caecum	0.083	ns	Wilcoxon
Abomasum	Colon	0.382	ns	Wilcoxon
Abomasum	Rectum	0.574	ns	Wilcoxon
Duodenum	Jejunum	0.645	ns	Wilcoxon
Duodenum	Ileum	0.328	ns	Wilcoxon
Duodenum	Caecum	0.442	ns	Wilcoxon
Duodenum	Colon	0.834	ns	Wilcoxon
Duodenum	Rectum	0.442	ns	Wilcoxon
Jejunum	Ileum	0.721	ns	Wilcoxon
Jejunum	Caecum	0.798	ns	Wilcoxon
Jejunum	Colon	0.721	ns	Wilcoxon
Jejunum	Rectum	0.505	ns	Wilcoxon
Ileum	Caecum	0.721	ns	Wilcoxon
Ileum	Colon	0.382	ns	Wilcoxon
Ileum	Rectum	0.161	ns	Wilcoxon
Caecum	Colon	0.798	ns	Wilcoxon
Caecum	Rectum	0.279	ns	Wilcoxon
Colon	Rectum	0.328	ns	Wilcoxon

## Sheet: Table S3
Table S3. Wilcox test for average length index of different groups
Group1	Group2	P - value	Significance	Method
Rumen	Reticulum	0.82085	ns	Wilcoxon
Rumen	Omasum	0.04827	*	Wilcoxon
Rumen	Abomasum	0.43537	ns	Wilcoxon
Rumen	Duodenum	0.74985	ns	Wilcoxon
Rumen	Jejunum	0.24273	ns	Wilcoxon
Rumen	Ileum	0.00085	***	Wilcoxon
Rumen	Caecum	0.00082	***	Wilcoxon
Rumen	Colon	0.00085	***	Wilcoxon
Rumen	Rectum	0.00083	***	Wilcoxon
Reticulum	Omasum	0.05922	ns	Wilcoxon
Reticulum	Abomasum	0.53861	ns	Wilcoxon
Reticulum	Duodenum	0.78907	ns	Wilcoxon
Reticulum	Jejunum	0.26156	ns	Wilcoxon
Reticulum	Ileum	0.00081	***	Wilcoxon
Reticulum	Caecum	0.00079	***	Wilcoxon
Reticulum	Colon	0.00081	***	Wilcoxon
Reticulum	Rectum	0.00079	***	Wilcoxon
Omasum	Abomasum	0.24624	ns	Wilcoxon
Omasum	Duodenum	1	ns	Wilcoxon
Omasum	Jejunum	0.42782	ns	Wilcoxon
Omasum	Ileum	0.00088	***	Wilcoxon
Omasum	Caecum	0.00084	***	Wilcoxon
Omasum	Colon	0.00105	**	Wilcoxon
Omasum	Rectum	0.00175	**	Wilcoxon
Abomasum	Duodenum	0.83205	ns	Wilcoxon
Abomasum	Jejunum	0.28933	ns	Wilcoxon
Abomasum	Ileum	0.00084	***	Wilcoxon
Abomasum	Caecum	0.00081	***	Wilcoxon
Abomasum	Colon	0.00084	***	Wilcoxon
Abomasum	Rectum	0.00081	***	Wilcoxon
Duodenum	Jejunum	0.26838	ns	Wilcoxon
Duodenum	Ileum	0.00091	***	Wilcoxon
Duodenum	Caecum	0.00803	**	Wilcoxon
Duodenum	Colon	0.00706	**	Wilcoxon
Duodenum	Rectum	0.05556	ns	Wilcoxon
Jejunum	Ileum	0.00522	**	Wilcoxon
Jejunum	Caecum	0.45826	ns	Wilcoxon
Jejunum	Colon	0.46026	ns	Wilcoxon
Jejunum	Rectum	0.7504	ns	Wilcoxon
Ileum	Caecum	0.00127	**	Wilcoxon
Ileum	Colon	0.00091	***	Wilcoxon
Ileum	Rectum	0.00088	***	Wilcoxon
Caecum	Colon	0.74912	ns	Wilcoxon
Caecum	Rectum	0.10496	ns	Wilcoxon
Colon	Rectum	0.10928	ns	Wilcoxon

## Sheet: Table S4
Table S4. The relative abundance of identified OTUs
#OTU_num	Rumen	Reticulum	Omasum	Abomasum	Duodenum	Jejunum	Ileum	Caecum	Colon	Rectum	Taxonomy
OTU_1	2.7e-05	3.6e-05	9e-06	5.4e-05	0.005367	0.145152	0.267904	0.004877	0.00349	0.00272	k__Bacteria;p__Firmicutes;c__Clostridia;o__Clostridiales;f__Peptostreptococcaceae;g__Romboutsia;s__
OTU_2	0	2.7e-05	2.7e-05	0.004243	0.064816	0.116977	0.028039	0.000435	0.000181	7.3e-05	k__Bacteria;p__Actinobacteria;c__unidentified_Actinobacteria;o__Bifidobacteriales;f__Bifidobacteriaceae;g__Aeriscardovia;s__
OTU_3	0.003943	0.001777	0.000535	0.003898	0.017333	0.080925	0.035998	0.000154	7.3e-05	9.1e-05	k__Bacteria;p__Kiritimatiellaeota;c__Kiritimatiellae;o__;f__;g__;s__
OTU_4	0.017197	0.01872	0.018448	0.020397	0.027912	0.027495	0.016444	0.00078	0.000517	0.000263	k__Bacteria;p__Firmicutes;c__Clostridia;o__Clostridiales;f__Christensenellaceae;g__;s__
OTU_5	0	0	0	9e-06	0.001061	0.01173	0.090453	0.000761	0.000598	0.000616	k__Bacteria;p__Firmicutes;c__Clostridia;o__Clostridiales;f__Peptostreptococcaceae;g__Paeniclostridium;s__
OTU_6	0.015338	0.015529	0.02046	0.017532	0.01823	0.016734	0.006808	0.000381	0.000199	2.7e-05	k__Bacteria;p__Firmicutes;c__Clostridia;o__Clostridiales;f__Christensenellaceae;g__;s__
OTU_7	9e-06	1.8e-05	0	0	0.000136	1.8e-05	3.6e-05	0.032743	0.041482	0.026117	k__Bacteria;p__Verrucomicrobia;c__Verrucomicrobiae;o__Verrucomicrobiales;f__Akkermansiaceae;g__Akkermansia;s__
OTU_8	9e-06	1.8e-05	0	0.009917	0.06575	0.016009	0.003273	0.000154	3.6e-05	4.5e-05	k__Bacteria;p__Actinobacteria;c__unidentified_Actinobacteria;o__Bifidobacteriales;f__Bifidobacteriaceae;g__Aeriscardovia;s__
OTU_9	0.019037	0.016272	0.013525	0.016653	0.009972	0.005448	0.002747	6.3e-05	0.000154	9.1e-05	k__Bacteria;p__Firmicutes;c__Negativicutes;o__Selenomonadales;f__Acidaminococcaceae;g__Succiniclasticum;s__
OTU_10	9e-06	0	1.8e-05	1.8e-05	0.002094	5.4e-05	0.000254	0.026489	0.034194	0.029326	k__Bacteria;p__Firmicutes;c__Clostridia;o__Clostridiales;f__Ruminococcaceae;g__;s__
OTU_11	9e-06	1.8e-05	0	9e-06	0.000363	3.6e-05	0.000172	0.021231	0.035925	0.038527	k__Bacteria;p__Bacteroidetes;c__Bacteroidia;o__Bacteroidales;f__Bacteroidaceae;g__Bacteroides;s__
OTU_12	1.8e-05	9e-06	0	9e-06	0.004542	1.8e-05	5.4e-05	0.033142	0.026307	0.023624	k__Bacteria;p__Verrucomicrobia;c__Verrucomicrobiae;o__Verrucomicrobiales;f__Akkermansiaceae;g__Akkermansia;s__
OTU_13	9e-06	9e-06	0	8.2e-05	0.000798	0.000852	0.05256	0.003127	0.001269	0.003127	k__Bacteria;p__Firmicutes;c__Clostridia;o__Clostridiales;f__unidentified_Clostridiales;g__unidentified_Clostridiales
OTU_14	0	9e-06	0	0	0.000326	9e-06	0.000109	0.020505	0.022183	0.01988	k__Bacteria;p__Bacteroidetes;c__Bacteroidia;o__Bacteroidales;f__Rikenellaceae;g__;s__
OTU_15	0	9e-06	0	7.3e-05	0.00097	0.002738	0.044066	0.004007	0.002139	0.005466	k__Bacteria;p__Firmicutes;c__Erysipelotrichia;o__Erysipelotrichales;f__Erysipelotrichaceae;g__Turicibacter;s__
OTU_16	0.014015	0.014876	0.017822	0.007297	0.003481	0.000308	0.000181	0	0	0	k__Bacteria;p__Firmicutes;c__Clostridia;o__Clostridiales;f__Christensenellaceae;g__;s__
OTU_17	1.8e-05	9e-06	0	0	0.000181	3.6e-05	5.4e-05	0.031202	0.021475	0.0097	k__Bacteria;p__Verrucomicrobia;c__Verrucomicrobiae;o__Verrucomicrobiales;f__Akkermansiaceae;g__Akkermansia;s__
OTU_18	0	0	1.8e-05	1.8e-05	0.000281	9e-06	2.7e-05	0.020215	0.020796	0.017532	k__Bacteria;p__Verrucomicrobia;c__Verrucomicrobiae;o__Verrucomicrobiales;f__Akkermansiaceae;g__Akkermansia;s__
OTU_19	2.7e-05	2.7e-05	0	1.8e-05	0.000517	0.005648	0.035318	0.005185	0.004505	0.002003	k__Bacteria;p__Proteobacteria;c__Gammaproteobacteria;o__Enterobacteriales;f__Enterobacteriaceae;g__unidentified_Enterobacteriaceae;s__Escherichia_coli
OTU_20	0	9e-06	0	0	0.000381	4.5e-05	4.5e-05	0.018973	0.022545	0.015338	k__Bacteria;p__Bacteroidetes;c__Bacteroidia;o__Bacteroidales;f__Rikenellaceae;g__Alistipes;s__
OTU_21	0.000499	0.000743	0.000426	0.000789	0.003046	0.000462	0.000453	0.010198	0.017514	0.014078	k__Bacteria;p__Bacteroidetes;c__Bacteroidia;o__Bacteroidales;f__;g__;s__
OTU_22	0.010017	0.009364	0.01716	0.011087	0.001169	0.00029	0.000208	0	0	0	k__Bacteria;p__Bacteroidetes;c__Bacteroidia;o__Bacteroidales;f__Rikenellaceae;g__;s__
OTU_23	0.006391	0.006454	0.006509	0.008739	0.016453	0.000299	7.3e-05	0	9e-06	0	k__Bacteria;p__Firmicutes;c__Clostridia;o__Clostridiales;f__Lachnospiraceae;g__Pseudobutyrivibrio;s__
OTU_24	0.008068	0.008023	0.013235	0.006763	0.006536	0.000308	0.000363	9e-06	0	9e-06	k__Bacteria;p__Firmicutes;c__Clostridia;o__Clostridiales;f__Ruminococcaceae;g__;s__
OTU_25	0.008739	0.008086	0.01561	0.008984	0.001206	0.000127	0.000127	0	0	0	k__Bacteria;p__Bacteroidetes;c__Bacteroidia;o__Bacteroidales;f__Rikenellaceae;g__;s__
OTU_26	0.00175	0.001695	0.000752	0.002856	0.011785	0.013861	0.006164	0.001178	0.00145	0.001142	k__Bacteria;p__unidentified_Bacteria;c__unidentified_Bacteria;o__unidentified_Bacteria;f__unidentified_Bacteria;g__Candidatus_Saccharimonas;s__
OTU_27	0	0	0	0	0.000254	0.010071	0.028564	0.000308	0.000308	0.000172	k__Bacteria;p__Firmicutes;c__Clostridia;o__Clostridiales;f__Peptostreptococcaceae;g__Romboutsia
OTU_28	0	9e-06	0	0	0.00068	2.7e-05	9.1e-05	0.011712	0.014967	0.014667	k__Bacteria;p__Firmicutes;c__Negativicutes;o__Selenomonadales;f__Acidaminococcaceae;g__Phascolarctobacterium;s__
OTU_29	0.004279	0.005095	0.006436	0.008005	0.004986	0.002692	0.007343	0.000326	0.000163	0.000118	k__Bacteria;p__Firmicutes;c__Clostridia;o__Clostridiales;f__Christensenellaceae;g__;s__
OTU_30	0	0	0	0	0.000127	2.7e-05	3.6e-05	0.012936	0.014686	0.015801	k__Bacteria;p__Tenericutes;c__Mollicutes;o__;f__;g__;s__
OTU_31	0.004832	0.005158	0.004233	0.003771	0.007497	0.006346	0.004587	0.000181	0.000136	5.4e-05	k__Bacteria;p__Firmicutes;c__Clostridia;o__Clostridiales;f__Ruminococcaceae;g__Saccharofermentans;s__
OTU_32	0	2.7e-05	0	9e-06	0.000227	0	0.000344	0.010262	0.015873	0.014069	k__Bacteria;p__Firmicutes;c__Clostridia;o__Clostridiales;f__Ruminococcaceae;g__;s__
OTU_33	0	9e-06	0	0	0.000363	4.5e-05	8.2e-05	0.009219	0.015329	0.013226	k__Bacteria;p__Bacteroidetes;c__Bacteroidia;o__Bacteroidales;f__Bacteroidaceae;g__Bacteroides;s__
OTU_34	0.009718	0.008848	0.009926	0.003934	0.000553	0.000145	6.3e-05	0	0	9e-06	k__Bacteria;p__Firmicutes;c__Clostridia;o__Clostridiales;f__Lachnospiraceae;g__unidentified_Lachnospiraceae;s__Lachnospiraceae_bacterium_RM44
OTU_35	0.007026	0.007642	0.007615	0.006473	0.003046	0.000127	0.000208	0	0	0	k__Bacteria;p__Firmicutes;c__Clostridia;o__Clostridiales;f__Ruminococcaceae;g__Papillibacter;s__
OTU_36	0.001478	0.001151	0.001006	0.002085	0.009237	0.010452	0.004632	0.000943	0.000798	0.000752	k__Bacteria;p__unidentified_Bacteria;c__unidentified_Bacteria;o__unidentified_Bacteria;f__unidentified_Bacteria;g__Candidatus_Saccharimonas;s__
OTU_37	0	0	0	0	0	0.008113	0.023162	0.000227	0.000136	9.1e-05	k__Bacteria;p__Tenericutes;c__Mollicutes;o__Mycoplasmatales;f__Mycoplasmataceae;g__Mycoplasma;s__
OTU_38	0.007125	0.006717	0.009582	0.005203	0.00155	0.000163	0.000227	0	0	0	k__Bacteria;p__Firmicutes;c__Clostridia;o__Clostridiales;f__Ruminococcaceae;g__Papillibacter;s__
OTU_39	0.000716	0.000544	0.00078	0.001741	0.011531	0.009709	0.004469	0.000843	0.000471	0.000444	k__Bacteria;p__Firmicutes;c__Clostridia;o__Clostridiales;f__unidentified_Clostridiales;g__Mogibacterium;s__
OTU_40	0.003118	0.003789	0.003535	0.003499	0.005049	0.005901	0.005412	0.000263	0.000163	4.5e-05	k__Bacteria;p__Firmicutes;c__Clostridia;o__Clostridiales;f__Christensenellaceae;g__;s__
OTU_41	0.00194	0.002076	0.001595	0.002919	0.009183	0.007996	0.003971	0.000172	0.000118	6.3e-05	k__Bacteria;p__Firmicutes;c__Clostridia;o__Clostridiales;f__Ruminococcaceae
OTU_42	0.00514	0.004542	0.00747	0.006373	0.00339	0.000761	0.000616	0	9e-06	0	k__Bacteria;p__Firmicutes;c__Clostridia;o__Clostridiales;f__Ruminococcaceae;g__unidentified_Ruminococcaceae;s__Ruminococcus_flavefaciens
OTU_43	0.007814	0.007932	0.003581	0.007016	0.001722	0.000218	0.000172	0	0	0	k__Bacteria;p__Bacteroidetes;c__Bacteroidia;o__Bacteroidales;f__Rikenellaceae;g__;s__
OTU_44	0	2.7e-05	0	0	0.001251	4.5e-05	1.8e-05	0.010851	0.009337	0.006627	k__Bacteria;p__Firmicutes;c__Clostridia;o__Clostridiales;f__Ruminococcaceae;g__;s__
OTU_45	0	0	0	0	0.000127	0	0	0.011023	0.011603	0.006173	k__Bacteria;p__Firmicutes;c__Clostridia;o__Clostridiales;f__Lachnospiraceae;g__;s__
OTU_46	0.004505	0.004714	0.009419	0.005167	0.002085	0.000154	0.000154	0	9e-06	0	k__Bacteria;p__Firmicutes;c__Clostridia;o__Clostridiales;f__Christensenellaceae;g__;s__
OTU_47	0	0	0	0	0	1.8e-05	0	0.008131	0.01251	0.007914	k__Bacteria;p__Bacteroidetes;c__Bacteroidia;o__Bacteroidales;f__Prevotellaceae;g__;s__
OTU_48	0.005131	0.00659	0.00659	0.005113	0.001804	0.00019	0.000181	0	9e-06	9e-06	k__Bacteria;p__Firmicutes;c__Clostridia;o__Clostridiales;f__Lachnospiraceae;g__unidentified_Lachnospiraceae;s__Lachnospiraceae_bacterium_CA43
OTU_49	0.004315	0.005675	0.008567	0.004868	0.000462	3.6e-05	9e-06	0	0	0	k__Bacteria;p__Fibrobacteres;c__Fibrobacteria;o__Fibrobacterales;f__Fibrobacteraceae;g__Fibrobacter;s__
OTU_50	0.00107	0.001097	0.000471	0.001577	0.003182	0.007714	0.00718	0.000163	0.000154	0.001514	k__Bacteria;p__Kiritimatiellaeota;c__Kiritimatiellae;o__;f__;g__;s__
OTU_51	0.006962	0.005693	0.003399	0.00582	0.002312	0.000181	9.1e-05	9e-06	0	9e-06	k__Bacteria;p__Bacteroidetes;c__Bacteroidia;o__Bacteroidales;f__Rikenellaceae;g__;s__
OTU_52	0	0	0	0	0.000326	2.7e-05	0.0001	0.007515	0.009192	0.008295	k__Bacteria;p__Firmicutes;c__Clostridia;o__Clostridiales;f__Ruminococcaceae;g__;s__
OTU_53	0.003254	0.002384	0.001577	0.003889	0.00504	0.003844	0.002846	0.00049	0.000408	0.000308	k__Bacteria;p__Kiritimatiellaeota;c__Kiritimatiellae;o__;f__;g__;s__
OTU_54	0.001804	0.00184	0.001106	0.005503	0.010914	0.003526	0.000807	5.4e-05	9e-06	9e-06	k__Bacteria;p__Proteobacteria;c__Deltaproteobacteria;o__Desulfovibrionales;f__Desulfovibrionaceae;g__Desulfovibrio;s__
OTU_55	0.000644	0.000653	0.000961	0.000435	0.008122	0.008385	0.002982	0.000335	0.000272	0.000199	k__Bacteria;p__Firmicutes;c__Clostridia;o__Clostridiales;f__Lachnospiraceae;g__;s__
OTU_56	0.00456	0.004442	0.007597	0.004859	0.000843	0.0001	0.0001	0	0	0	k__Bacteria;p__Firmicutes;c__Clostridia;o__Clostridiales;f__Lachnospiraceae;g__;s__
OTU_57	0.004061	0.004342	0.004052	0.00368	0.004016	0.001904	0.00068	0	0	9e-06	k__Bacteria;p__Firmicutes;c__Negativicutes;o__Selenomonadales;f__Acidaminococcaceae;g__Succiniclasticum;s__
OTU_58	5.4e-05	6.3e-05	0	0.000118	7.3e-05	1.8e-05	1.8e-05	0.009963	0.005394	0.009092	k__Bacteria;p__Bacteroidetes;c__Bacteroidia;o__Bacteroidales;f__;g__;s__
OTU_59	0.004723	0.005892	0.002031	0.005222	0.002484	0.001169	0.000272	0	0	0	k__Bacteria;p__Bacteroidetes;c__Bacteroidia;o__Bacteroidales;f__Rikenellaceae;g__;s__
OTU_60	0.001605	0.00184	0.00242	0.001641	0.000245	0.000208	0.000145	0.006772	0.005212	0.00126	k__Bacteria;p__Bacteroidetes;c__Bacteroidia;o__Bacteroidales;f__Marinilabiliaceae;g__;s__
OTU_61	0	0	0	0	0.000199	2.7e-05	2.7e-05	0.005095	0.01038	0.006944	k__Bacteria;p__Bacteroidetes;c__Bacteroidia;o__Bacteroidales;f__Bacteroidaceae;g__Bacteroides;s__
OTU_62	0.005457	0.005158	0.00592	0.002094	0.000852	0.000381	0.000208	9e-06	0	0	k__Bacteria;p__Bacteroidetes;c__Bacteroidia;o__Bacteroidales;f__Prevotellaceae;g__;s__
OTU_63	0	0	0	0	0.001895	0	5.4e-05	0.006681	0.004714	0.006871	k__Bacteria;p__Firmicutes;c__Clostridia;o__Clostridiales;f__Christensenellaceae;g__;s__
OTU_64	0.00233	0.002656	0.000344	0.004641	0.003263	0.003001	0.003091	0.0001	7.3e-05	0.001215	k__Bacteria;p__Kiritimatiellaeota;c__Kiritimatiellae;o__;f__;g__;s__
OTU_65	0.001876	0.001731	0.002837	0.002792	0.005657	0.002293	0.00145	0.000372	0.000589	0.000852	k__Bacteria;p__Firmicutes;c__Clostridia;o__Clostridiales;f__Ruminococcaceae;g__unidentified_Ruminococcaceae;s__rumen_bacterium_NK4A214
OTU_66	0.002964	0.002674	0.004832	0.003273	0.00407	0.001541	0.000544	7.3e-05	1.8e-05	3.6e-05	k__Bacteria;p__Firmicutes;c__Clostridia;o__Clostridiales;f__;g__;s__
OTU_67	0.001269	0.001042	0.002303	0.001469	0.00107	9.1e-05	0.000163	0.003952	0.004995	0.002629	k__Bacteria;p__Bacteroidetes;c__Bacteroidia;o__Bacteroidales;f__;g__;s__
OTU_68	0.004224	0.003916	0.00669	0.004179	0.000354	7.3e-05	1.8e-05	0	0	0	k__Bacteria;p__Firmicutes;c__Clostridia;o__Clostridiales;f__Lachnospiraceae;g__;s__
OTU_69	0.002955	0.003481	0.002946	0.004542	0.001006	0.000598	0.00019	0.001206	0.001178	0.002003	k__Bacteria;p__Bacteroidetes;c__Bacteroidia;o__Bacteroidales
OTU_70	0	0	0	0	0.000363	3.6e-05	4.5e-05	0.006926	0.006264	0.006799	k__Bacteria;p__Bacteroidetes;c__Bacteroidia;o__Bacteroidales;f__Rikenellaceae;g__;s__
OTU_71	0.001704	0.001487	0.00087	0.001614	0.001106	0.000118	8.2e-05	0.004369	0.003463	0.004605	k__Bacteria;p__Firmicutes;c__Clostridia;o__Clostridiales;f__Ruminococcaceae
OTU_72	0.00145	0.001577	0.003735	0.002883	0.005358	0.002602	0.001197	0.0001	9e-06	2.7e-05	k__Bacteria;p__Firmicutes;c__Clostridia;o__Clostridiales;f__Peptococcaceae;g__;s__
OTU_73	0	0	0	0	0.001786	0	2.7e-05	0.004116	0.004342	0.008222	k__Bacteria;p__Firmicutes;c__Clostridia;o__Clostridiales;f__Christensenellaceae;g__;s__
OTU_74	0.003898	0.003245	0.006237	0.003327	0.00087	0.000199	0.000109	0	1.8e-05	0	k__Bacteria;p__Bacteroidetes;c__Bacteroidia;o__Bacteroidales;f__Rikenellaceae;g__;s__
OTU_75	0.001405	0.001206	0.000961	0.001731	0.004097	0.005666	0.002321	0.000308	0.000218	0.000408	k__Bacteria;p__unidentified_Bacteria;c__unidentified_Bacteria;o__unidentified_Bacteria;f__unidentified_Bacteria;g__Candidatus_Saccharimonas;s__
OTU_76	0.002629	0.00291	0.00378	0.002865	0.002402	0.000752	0.000589	0.000462	0.000499	0.00087	k__Bacteria;p__Firmicutes;c__Clostridia;o__Clostridiales;f__Ruminococcaceae;g__unidentified_Ruminococcaceae;s__rumen_bacterium_NK4A214
OTU_77	0.000354	0.000254	0.00058	0.000344	0.002031	0.008603	0.004197	0.000145	0.000236	0.000127	k__Bacteria;p__Firmicutes;c__Clostridia;o__Clostridiales;f__Ruminococcaceae
OTU_78	0	0	9e-06	0	0	0	0	0.005176	0.00785	0.004605	k__Bacteria;p__Spirochaetes;c__Spirochaetia;o__Spirochaetales;f__Spirochaetaceae;g__;s__
OTU_79	0.003735	0.00378	0.004505	0.002511	0.002837	4.5e-05	4.5e-05	0	0	0	k__Bacteria;p__Firmicutes;c__Clostridia;o__Clostridiales;f__Lachnospiraceae;g__;s__
OTU_80	0.0001	7.3e-05	4.5e-05	9e-06	1.8e-05	1.8e-05	0	0.008712	0.004243	0.004333	k__Bacteria;p__Bacteroidetes;c__Bacteroidia;o__Bacteroidales;f__;g__;s__
OTU_81	0	0	0	0	6.3e-05	9e-06	9e-06	0.005212	0.005874	0.006681	k__Bacteria;p__Firmicutes;c__Clostridia;o__Clostridiales;f__Ruminococcaceae;g__;s__
OTU_82	0.004496	0.004025	0.003001	0.003989	0.000363	0.000299	0.000127	4.5e-05	9e-06	9e-06	k__Bacteria;p__Firmicutes;c__Erysipelotrichia;o__Erysipelotrichales;f__Erysipelotrichaceae;g__;s__
OTU_83	0	0	0	0	0.000281	9e-06	0	0.005856	0.00572	0.005212	k__Bacteria;p__Firmicutes;c__Clostridia;o__Clostridiales;f__Ruminococcaceae;g__Candidatus_Soleaferrea;s__
OTU_84	0.000408	0.000535	0.000408	0.000934	0.001985	0.006772	0.005222	0.000163	2.7e-05	2.7e-05	k__Bacteria;p__Firmicutes;c__Clostridia;o__Clostridiales;f__Ruminococcaceae;g__unidentified_Ruminococcaceae;s__rumen_bacterium_R-21
OTU_85	0.004351	0.004442	0.003635	0.002973	0.000499	0.000281	7.3e-05	0	9e-06	0	k__Bacteria;p__Bacteroidetes;c__Bacteroidia;o__Bacteroidales;f__Rikenellaceae;g__;s__
OTU_86	0.003091	0.002964	0.00407	0.002593	0.002828	0.000227	0.000335	1.8e-05	0	3.6e-05	k__Bacteria;p__Firmicutes;c__Clostridia;o__Clostridiales;f__Ruminococcaceae;g__Saccharofermentans;s__
OTU_87	0.001949	0.001795	0.001197	0.001659	0.002076	0.004805	0.002738	0	0	9e-06	k__Bacteria
OTU_88	0	0	0	9e-06	0.00039	7.3e-05	0.011078	0.001459	0.001423	0.00165	k__Bacteria;p__Firmicutes;c__Clostridia;o__Clostridiales
OTU_89	0.005149	0.004922	0.00048	0.003581	0.001677	0.0001	0.0001	0	0	0	k__Bacteria;p__Bacteroidetes;c__Bacteroidia;o__Bacteroidales;f__Prevotellaceae;g__Alloprevotella;s__
OTU_90	0.004451	0.004587	0.001006	0.003662	0.001305	0.000907	0.00029	0	0	0	k__Bacteria;p__Bacteroidetes;c__Bacteroidia;o__Bacteroidales;f__Rikenellaceae;g__;s__
OTU_91	0.005185	0.004297	0.000952	0.003943	0.001369	0.0001	8.2e-05	0	0	0	k__Bacteria;p__Bacteroidetes;c__Bacteroidia;o__Bacteroidales;f__Rikenellaceae;g__;s__
OTU_92	0.000363	0.00019	0.000571	0.001269	0.006291	0.005231	0.001369	0.000127	0.000118	9.1e-05	k__Bacteria;p__Firmicutes;c__Clostridia;o__Clostridiales;f__;g__;s__
OTU_93	0.003173	0.003526	0.00543	0.002484	0.000308	0.00039	0.00019	0	0	0	k__Bacteria;p__Bacteroidetes;c__Bacteroidia;o__Bacteroidales;f__Muribaculaceae;g__;s__
OTU_94	0	0	0	0	0.000218	0	2.7e-05	0.005702	0.005983	0.004469	k__Bacteria;p__Bacteroidetes;c__Bacteroidia;o__Bacteroidales;f__Rikenellaceae;g__Alistipes;s__
OTU_95	0.002556	0.003282	0.002348	0.002846	0.002964	0.001568	0.000236	0	9e-06	2.7e-05	k__Bacteria;p__Firmicutes;c__Negativicutes;o__Selenomonadales;f__Veillonellaceae;g__;s__
OTU_96	0	0	0	9e-06	0.001033	0	3.6e-05	0.006083	0.004469	0.004378	k__Bacteria;p__Tenericutes;c__Mollicutes;o__;f__;g__;s__
OTU_97	0.001586	0.001351	0.000245	0.001741	0.002321	0.003046	0.005285	4.5e-05	1.8e-05	0	k__Bacteria;p__Kiritimatiellaeota;c__Kiritimatiellae;o__;f__;g__;s__
OTU_98	0.002964	0.0031	0.006065	0.002729	0.000254	7.3e-05	8.2e-05	0	0	0	k__Bacteria;p__Bacteroidetes;c__Bacteroidia;o__Bacteroidales;f__Rikenellaceae;g__;s__
OTU_99	0.001287	0.001369	0.002964	0.00262	0.00155	0.002375	0.002466	0.000118	3.6e-05	1.8e-05	k__Bacteria;p__Firmicutes;c__Clostridia;o__Clostridiales;f__Christensenellaceae;g__;s__
OTU_100	0	0	9e-06	0	3.6e-05	0	9e-06	0.004496	0.004995	0.005548	k__Bacteria;p__Bacteroidetes;c__Bacteroidia;o__Bacteroidales;f__unidentified_Bacteroidales;g__unidentified_Bacteroidales;s__rumen_bacterium_YS3
OTU_101	0.00136	0.001278	0.00029	0.00262	0.002375	0.001532	0.001469	0.000127	0.000308	0.004052	k__Bacteria;p__Kiritimatiellaeota;c__Kiritimatiellae;o__;f__;g__;s__
OTU_102	0.000272	0.000208	0.000272	0.000281	6.3e-05	2.7e-05	0	0.00582	0.000888	0.007243	k__Bacteria;p__Bacteroidetes;c__Bacteroidia;o__Bacteroidales;f__;g__;s__
OTU_103	0	0	0	0	0.00019	9e-06	7.3e-05	0.00456	0.005775	0.004378	k__Bacteria;p__Firmicutes;c__Clostridia;o__Clostridiales;f__Ruminococcaceae;g__;s__
OTU_104	0.001197	0.001142	0.001133	0.002529	0.003236	0.001432	0.000598	0.001124	0.000825	0.001496	k__Bacteria;p__Firmicutes;c__Clostridia;o__Clostridiales;f__Ruminococcaceae;g__unidentified_Ruminococcaceae;s__rumen_bacterium_NK4A214
OTU_105	0.001188	0.001124	0.000526	0.001142	0.003871	0.003508	0.003073	0.000127	9.1e-05	3.6e-05	k__Bacteria;p__Firmicutes;c__Clostridia;o__Clostridiales;f__Christensenellaceae;g__;s__
OTU_106	0.0032	0.003318	0.003263	0.002402	0.001777	8.2e-05	2.7e-05	0	0	0	k__Bacteria;p__Firmicutes;c__Clostridia;o__Clostridiales;f__Lachnospiraceae;g__unidentified_Lachnospiraceae;s__Lachnospiraceae_bacterium_CA43
OTU_107	0	9e-06	0	0	0.000426	2.7e-05	3.6e-05	0.005067	0.004424	0.004723	k__Bacteria;p__Firmicutes;c__Clostridia;o__Clostridiales;f__Christensenellaceae;g__;s__
OTU_108	0.002892	0.003336	0.002919	0.001641	0.002801	0.000281	0.000245	9e-06	0	1.8e-05	k__Bacteria;p__Firmicutes;c__Clostridia;o__Clostridiales;f__Ruminococcaceae;g__;s__
OTU_109	0	0	0	0	0.000263	0.004587	0.00892	0.000199	0.000172	0.000308	k__Bacteria;p__Firmicutes;c__Clostridia;o__Clostridiales;f__Peptostreptococcaceae;g__Terrisporobacter;s__
OTU_110	0.00456	0.00466	0.002565	0.00136	0.000435	0.000109	1.8e-05	0	0	0	k__Bacteria;p__Firmicutes;c__Clostridia;o__Clostridiales;f__Lachnospiraceae;g__unidentified_Lachnospiraceae;s__Lachnospiraceae_bacterium_RM44
OTU_111	0.001559	0.001378	0.001858	0.001931	0.00368	0.00281	0.000952	3.6e-05	1.8e-05	1.8e-05	k__Bacteria;p__Firmicutes;c__Clostridia;o__Clostridiales;f__Ruminococcaceae;g__unidentified_Ruminococcaceae;s__rumen_bacterium_NK4A214
OTU_112	0.002466	0.002411	0.005466	0.002783	0.0001	3.6e-05	9e-06	0	0	0	k__Bacteria;p__Bacteroidetes;c__Bacteroidia;o__Bacteroidales;f__Muribaculaceae;g__;s__
OTU_113	0.000308	0.000181	0.000598	0.000671	0.000381	9.1e-05	0.000154	0.002529	0.006491	0.004324	k__Bacteria;p__Kiritimatiellaeota;c__Kiritimatiellae;o__;f__;g__;s__
OTU_114	0.000598	0	0.000798	0.004596	0.004569	0.002121	0.000888	0.000535	2.7e-05	0.000308	k__Bacteria;p__Planctomycetes;c__Planctomycetacia;o__unidentified_Planctomycetacia;f__unidentified_Planctomycetacia;g__Pirellula;s__
OTU_115	0.002692	0.003898	0.003699	0.002575	0.000181	0.000218	6.3e-05	0	0	0	k__Bacteria;p__Firmicutes;c__Clostridia;o__Clostridiales;f__Lachnospiraceae;g__;s__
OTU_116	0.000363	0.000272	0.000653	0.00078	0.003109	0.00659	0.001197	0	1.8e-05	1.8e-05	k__Bacteria;p__Firmicutes;c__Clostridia;o__Clostridiales;f__Lachnospiraceae;g__;s__
OTU_117	0	1.8e-05	0	0	1.8e-05	0	0	0.00689	0.005149	0.001206	k__Bacteria;p__Bacteroidetes;c__Bacteroidia;o__Bacteroidales;f__;g__;s__
OTU_118	0.002656	0.002919	0.002511	0.002683	0.001913	0.000136	0.000109	4.5e-05	6.3e-05	0.000154	k__Bacteria;p__Firmicutes;c__Clostridia;o__Clostridiales;f__Ruminococcaceae;g__;s__
OTU_119	0	0	0	0	0	0	0	0.000616	0.001686	0.010606	k__Bacteria;p__Firmicutes;c__Negativicutes;o__Selenomonadales;f__Veillonellaceae;g__Anaerovibrio;s__
OTU_120	0.001033	0.001042	0.001178	0.001314	0.003762	0.002928	0.001478	0.000163	6.3e-05	0.000145	k__Bacteria;p__Firmicutes;c__Erysipelotrichia;o__Erysipelotrichales;f__Erysipelotrichaceae;g__;s__
OTU_121	0.000263	0.000354	0.000317	0.000354	0.004424	0.005512	0.001396	0.000154	0.000118	0.000136	k__Bacteria;p__Firmicutes;c__Clostridia;o__Clostridiales;f__unidentified_Clostridiales;g__Mogibacterium;s__
OTU_122	0.001441	0.001541	0.001559	0.001858	0.001197	0.000236	0.000263	0.000607	0.000544	0.004243	k__Bacteria;p__Tenericutes;c__Mollicutes;o__;f__;g__;s__
OTU_123	0	0	0	0	0.000236	0	4.5e-05	0.004351	0.003481	0.006182	k__Bacteria;p__Bacteroidetes;c__Bacteroidia;o__Bacteroidales;f__Rikenellaceae;g__;s__
OTU_124	0	0	0	0	0.000326	0	3.6e-05	0.004551	0.005222	0.003191	k__Bacteria;p__Bacteroidetes;c__Bacteroidia;o__Bacteroidales;f__Rikenellaceae;g__Alistipes;s__
OTU_125	0.00184	0.001958	0.002194	0.002547	0.001904	0.001287	0.000807	9.1e-05	0.000127	0.000118	k__Bacteria;p__Tenericutes;c__Mollicutes;o__;f__;g__;s__
OTU_126	0.002584	0.003191	0.001632	0.002429	0.001686	0.000689	0.000299	9e-06	0	0	k__Bacteria;p__Firmicutes;c__Clostridia;o__Clostridiales;f__Lachnospiraceae;g__;s__
OTU_127	0.00252	0.002865	0.002801	0.001886	0.001695	0.00049	0.000227	0	0	9e-06	k__Bacteria;p__Firmicutes;c__Negativicutes;o__Selenomonadales;f__Acidaminococcaceae;g__Succiniclasticum;s__
OTU_128	0	0	0	0	0.000227	0	9e-06	0.005421	0.004261	0.00291	k__Bacteria;p__Firmicutes;c__Clostridia;o__Clostridiales;f__Ruminococcaceae;g__;s__
OTU_129	0	9e-06	0	0	5.4e-05	0	0	0.000644	0.001188	0.01038	k__Bacteria;p__Proteobacteria;c__Gammaproteobacteria;o__Aeromonadales;f__Succinivibrionaceae;g__Succinivibrio;s__
OTU_130	0.000798	0.000807	0.000154	0.001224	0.003336	0.003708	0.00223	0.000154	0.000118	0.000118	k__Bacteria;p__Firmicutes;c__Erysipelotrichia;o__Erysipelotrichales;f__Erysipelotrichaceae;g__;s__
OTU_131	0.002964	0.002747	0.003853	0.002112	0.000163	8.2e-05	1.8e-05	9e-06	0	0	k__Bacteria;p__Bacteroidetes;c__Bacteroidia;o__Bacteroidales;f__Prevotellaceae;g__;s__
OTU_132	0.002203	0.002846	0.000979	0.003626	0.001088	0.000635	0.000644	0	0	0	k__Bacteria;p__Bacteroidetes;c__Bacteroidia;o__Bacteroidales;f__Prevotellaceae;g__;s__
OTU_133	0	0	0	9e-06	0.0001	0.000181	0.010253	0.000344	0.000308	0.000145	k__Bacteria;p__Firmicutes;c__Clostridia;o__Clostridiales;f__Lachnospiraceae;g__Cellulosilyticum;s__
OTU_134	0.001115	0.000916	0.000616	0.00184	0.002348	0.002484	0.002692	5.4e-05	4.5e-05	0	k__Bacteria;p__Kiritimatiellaeota;c__Kiritimatiellae;o__;f__;g__;s__
OTU_135	0.000816	0.00107	0.000553	0.00223	0.00204	0.002774	0.002203	0	0	0	k__Bacteria;p__Lentisphaerae;c__Lentisphaeria;o__Victivallales;f__;g__;s__
OTU_136	0.003481	0.003898	0.000943	0.002765	0.000517	0.000109	1.8e-05	0	0	0	k__Bacteria;p__Bacteroidetes;c__Bacteroidia;o__Bacteroidales;f__Rikenellaceae;g__;s__
OTU_137	0	0	0	0	2.7e-05	1.8e-05	0	0.00398	0.003617	0.004533	k__Bacteria;p__Firmicutes;c__Clostridia;o__Clostridiales;f__Ruminococcaceae;g__;s__
OTU_138	0.001849	0.00233	0.002973	0.003191	0.001215	6.3e-05	3.6e-05	0	0	0	k__Bacteria;p__Firmicutes;c__Clostridia;o__Clostridiales;f__Lachnospiraceae;g__Pseudobutyrivibrio;s__
OTU_139	0.002112	0.00252	0.004224	0.002012	0.00049	0.000118	3.6e-05	0	0	0	k__Bacteria;p__Bacteroidetes;c__Bacteroidia;o__Bacteroidales;f__Muribaculaceae;g__;s__
OTU_140	0.002321	0.00223	0.003508	0.003001	0.00019	5.4e-05	2.7e-05	0	0	0	k__Bacteria;p__Firmicutes;c__Clostridia;o__Clostridiales;f__Lachnospiraceae;g__;s__
OTU_141	9e-06	1.8e-05	4.5e-05	0.0001	0.008313	0.002402	0.00048	0	3.6e-05	1.8e-05	k__Bacteria;p__Proteobacteria;c__Gammaproteobacteria;o__unidentified_Gammaproteobacteria;f__Burkholderiaceae;g__Achromobacter;s__
OTU_142	0.001441	0.001469	0.00175	0.002992	0.002185	0.001677	0.00029	0	0	0	k__Bacteria;p__Firmicutes;c__Clostridia;o__Clostridiales;f__Ruminococcaceae
OTU_143	0	0	0	0	0.000308	0	2.7e-05	0.004369	0.004043	0.003227	k__Bacteria;p__Firmicutes;c__Clostridia;o__Clostridiales;f__Ruminococcaceae;g__;s__
OTU_144	0.000499	0.000553	0.001124	0.001115	0.001595	0.003173	0.002593	0.000208	0.000236	0.000136	k__Bacteria;p__Firmicutes;c__Clostridia;o__Clostridiales;f__Ruminococcaceae
OTU_145	0.002955	0.002692	0.003544	0.001668	0.000163	7.3e-05	0	0	0	0	k__Bacteria;p__Bacteroidetes;c__Bacteroidia;o__Bacteroidales;f__Prevotellaceae;g__;s__
OTU_146	0.003118	0.00291	0.00048	0.002747	0.00184	8.2e-05	6.3e-05	9e-06	0	0	k__Bacteria;p__Firmicutes;c__Clostridia;o__Clostridiales;f__Ruminococcaceae
OTU_147	0.00339	0.005358	0.001024	0.001188	0.000127	3.6e-05	0	0	0	0	k__Bacteria;p__Proteobacteria;c__Gammaproteobacteria;o__unidentified_Gammaproteobacteria;f__Neisseriaceae;g__;s__
OTU_148	0.001342	0.001061	0.000372	0.001904	0.002448	0.002411	0.001541	9e-06	2.7e-05	9e-06	k__Bacteria;p__Kiritimatiellaeota;c__Kiritimatiellae;o__;f__;g__;s__
OTU_149	0.002366	0.002012	0.003608	0.002738	0.000281	0.000154	5.4e-05	0	0	0	k__Bacteria;p__Bacteroidetes;c__Bacteroidia;o__Bacteroidales;f__Rikenellaceae;g__;s__
OTU_150	0.001188	0.001423	0.002058	0.002556	0.003436	0.000272	0.000127	0	0	0	k__Bacteria;p__Firmicutes;c__Clostridia;o__Clostridiales;f__Lachnospiraceae;g__unidentified_Lachnospiraceae;s__Lachnospiraceae_bacterium_CG70
OTU_151	0.002783	0.00233	0.003055	0.001577	0.000997	8.2e-05	1.8e-05	0	0	0	k__Bacteria;p__Firmicutes;c__Clostridia;o__Clostridiales;f__Lachnospiraceae;g__unidentified_Lachnospiraceae;s__Butyrivibrio_fibrisolvens
OTU_152	0.001813	0.001886	0.001886	0.001795	0.001822	0.000916	0.000816	6.3e-05	9e-06	9e-06	k__Bacteria;p__Tenericutes;c__Mollicutes;o__;f__;g__;s__
OTU_153	0.002339	0.002284	0.002239	0.002103	0.001559	0.000136	0.000127	0	0	0	k__Bacteria;p__Bacteroidetes;c__Bacteroidia;o__Bacteroidales;f__Prevotellaceae;g__;s__
OTU_154	0.00048	0.000553	0.000381	0.00039	0.003626	0.003544	0.00184	0.000127	0.0001	7.3e-05	k__Bacteria;p__Firmicutes;c__Erysipelotrichia;o__Erysipelotrichales;f__Erysipelotrichaceae;g__;s__
OTU_155	0.003309	0.004333	0.000662	0.001704	0.000616	0.000172	7.3e-05	0	0	0	k__Bacteria;p__Firmicutes;c__Clostridia;o__Clostridiales;f__Ruminococcaceae
OTU_156	0.002284	0.001922	0.004306	0.002012	0.00019	4.5e-05	8.2e-05	3.6e-05	0	0	k__Bacteria;p__Bacteroidetes;c__Bacteroidia;o__Bacteroidales;f__Muribaculaceae;g__;s__
OTU_157	0.003835	0.003127	0.000825	0.003155	0.000299	9e-06	1.8e-05	0	0	0	k__Bacteria;p__Bacteroidetes;c__Bacteroidia;o__Bacteroidales;f__Rikenellaceae;g__;s__
OTU_158	0.002656	0.003481	0.001614	0.002656	0.000154	0.000145	6.3e-05	0	0	0	k__Bacteria;p__Bacteroidetes;c__Bacteroidia;o__Bacteroidales;f__Rikenellaceae;g__;s__
OTU_159	0.001731	0.001786	0.003019	0.001387	7.3e-05	3.6e-05	0	0.001324	0.000952	0.000372	k__Bacteria;p__Firmicutes;c__Clostridia;o__Clostridiales;f__Ruminococcaceae;g__;s__
OTU_160	0.001967	0.002321	0.003209	0.001858	0.00087	0.000145	4.5e-05	0	0	0	k__Bacteria;p__Bacteroidetes;c__Bacteroidia;o__Bacteroidales;f__Rikenellaceae;g__;s__
OTU_161	0	0	0	0	0.000109	2.7e-05	1.8e-05	0.003499	0.003735	0.003572	k__Bacteria;p__Bacteroidetes;c__Bacteroidia;o__Bacteroidales
OTU_162	0	0	0	0	0	9e-06	0	0.005294	0.003354	0.002393	k__Bacteria;p__Bacteroidetes;c__Bacteroidia;o__Bacteroidales;f__;g__;s__
OTU_163	0.003345	0.002148	0.002067	0.001668	0.000254	1.8e-05	4.5e-05	0.000227	0.000118	3.6e-05	k__Bacteria;p__Kiritimatiellaeota;c__Kiritimatiellae;o__;f__;g__;s__
OTU_164	0.00078	0.000798	0.000943	0.000535	0.000109	0.000136	0.000109	0.003118	0.002955	0.000562	k__Bacteria;p__Bacteroidetes;c__Bacteroidia;o__Bacteroidales;f__Marinilabiliaceae;g__;s__
OTU_165	0.002121	0.002266	0.003653	0.001405	0.000399	0.000127	2.7e-05	0	0	0	k__Bacteria;p__Firmicutes;c__Clostridia;o__Clostridiales;f__unidentified_Clostridiales;g__Anaerovorax;s__
OTU_166	0	0	0	0	0.000725	0	1.8e-05	0.003273	0.003508	0.002765	k__Bacteria;p__Firmicutes;c__Clostridia;o__Clostridiales;f__Ruminococcaceae;g__;s__
OTU_167	0.000453	0.000453	0.000417	0.000354	0.001886	0.003318	0.002919	0.0001	2.7e-05	2.7e-05	k__Bacteria;p__Firmicutes;c__Clostridia;o__Clostridiales;f__Christensenellaceae;g__;s__
OTU_168	0.002393	0.001713	0.002992	0.002275	0.000462	1.8e-05	2.7e-05	0	0	0	k__Bacteria;p__Firmicutes;c__Clostridia;o__Clostridiales;f__Lachnospiraceae;g__;s__
OTU_169	0.002031	0.002221	0.001405	0.001931	0.001441	0.000907	9.1e-05	9e-06	0	0	k__Bacteria;p__Firmicutes;c__Clostridia;o__Clostridiales;f__Lachnospiraceae;g__;s__
OTU_170	0.000462	0.000571	0.000725	0.003137	0.003118	0.001369	0.000598	8.2e-05	6.3e-05	0	k__Bacteria;p__Firmicutes;c__Clostridia;o__Clostridiales;f__Ruminococcaceae;g__;s__
OTU_171	0.001568	0.001659	0.00233	0.003037	0.00048	0.000127	9e-06	0.000172	0.000118	0.000136	k__Bacteria;p__Bacteroidetes;c__Bacteroidia;o__Bacteroidales;f__;g__;s__
OTU_172	0	0	0	9e-06	1.8e-05	0	0	0.003236	0.003581	0.004143	k__Bacteria;p__Tenericutes;c__Mollicutes;o__;f__;g__;s__
OTU_173	0.000272	0.000172	0.000136	0.000208	0.003399	0.003372	0.001822	0.000263	0.000118	0.000208	k__Bacteria;p__unidentified_Bacteria;c__unidentified_Bacteria;o__unidentified_Bacteria;f__unidentified_Bacteria;g__Candidatus_Saccharimonas;s__
OTU_174	0.002683	0.002729	0.000743	0.002257	0.000961	0.000154	4.5e-05	0	0	0	k__Bacteria;p__Bacteroidetes;c__Bacteroidia;o__Bacteroidales;f__Rikenellaceae;g__;s__
OTU_175	0.002801	0.003191	0.002303	0.000816	0.000109	7.3e-05	9e-06	0	0	0	k__Bacteria;p__Firmicutes;c__Clostridia;o__Clostridiales;f__Lachnospiraceae;g__;s__
OTU_176	0.001822	0.001886	0.00378	0.001713	0.000245	3.6e-05	5.4e-05	0	0	0	k__Bacteria;p__Bacteroidetes;c__Bacteroidia;o__Bacteroidales;f__Muribaculaceae;g__;s__
OTU_177	9e-06	0	0	0	0.000471	0	3.6e-05	0.003091	0.0031	0.002865	k__Bacteria;p__Firmicutes;c__Clostridia;o__Clostridiales;f__Christensenellaceae;g__;s__
OTU_178	0	0	0	0	0.000263	9e-06	2.7e-05	0.003055	0.002955	0.003399	k__Bacteria;p__Firmicutes;c__Clostridia;o__Clostridiales;f__Ruminococcaceae
OTU_179	0.002312	0.001695	0.002565	0.001813	0.000662	0.000163	6.3e-05	0	0	0	k__Bacteria;p__Bacteroidetes;c__Bacteroidia;o__Bacteroidales;f__Rikenellaceae;g__;s__
OTU_180	0.000109	4.5e-05	6.3e-05	4.5e-05	0.002058	0.005765	0.000834	3.6e-05	1.8e-05	9e-06	k__Bacteria;p__Firmicutes;c__Clostridia;o__Clostridiales;f__Eubacteriaceae
OTU_181	0.002393	0.001931	0.002239	0.001677	0.000625	0.000245	0.000172	0	9e-06	0	k__Bacteria;p__Firmicutes;c__Negativicutes;o__Selenomonadales;f__Acidaminococcaceae;g__Succiniclasticum;s__
OTU_182	0.000372	0.000462	0.000771	0.000761	0.000118	0	9e-06	0.002248	0.001523	0.003826	k__Bacteria;p__Bacteroidetes;c__Bacteroidia;o__Bacteroidales;f__;g__;s__
OTU_183	0	0	0	0	0	0	0	0.002946	0.004351	0.002629	k__Bacteria;p__Kiritimatiellaeota;c__Kiritimatiellae
OTU_184	0	9e-06	0	0	0.000526	0	0	0.003073	0.002357	0.003245	k__Bacteria;p__Firmicutes;c__Clostridia;o__Clostridiales;f__Christensenellaceae;g__;s__
OTU_185	0.002647	0.002865	0.000988	0.001704	0.000888	0	1.8e-05	0	0	0	k__Bacteria;p__Firmicutes;c__Clostridia;o__Clostridiales;f__Lachnospiraceae;g__unidentified_Lachnospiraceae
OTU_186	0.001487	0.001469	0.001623	0.001632	0.001124	0.000861	0.000734	1.8e-05	3.6e-05	2.7e-05	k__Bacteria;p__Tenericutes;c__Mollicutes;o__;f__;g__;s__
OTU_187	0	0	0	0	9e-06	0	0	0.003137	0.002819	0.003137	k__Bacteria;p__Bacteroidetes;c__Bacteroidia;o__Bacteroidales;f__Muribaculaceae;g__;s__
OTU_188	0.00029	0.000354	0.000453	0.000354	0.001024	0.002937	0.002239	0.000354	0.000326	0.000435	k__Bacteria;p__Firmicutes;c__Clostridia;o__Clostridiales;f__Ruminococcaceae;g__;s__
OTU_189	0.000218	0.000227	0.000272	0.002321	0.001949	0.002892	0.001469	9.1e-05	8.2e-05	6.3e-05	k__Bacteria;p__Firmicutes;c__Clostridia;o__Clostridiales;f__Lachnospiraceae;g__;s__
OTU_190	0	0	0	0	0.000326	9e-06	0	0.003399	0.002575	0.003055	k__Bacteria;p__Firmicutes;c__Clostridia;o__Clostridiales;f__Christensenellaceae;g__;s__
OTU_191	0.001904	0.001505	0.00252	0.002257	0.000508	0.000254	0.000254	0	0	0	k__Bacteria;p__Verrucomicrobia;c__Verrucomicrobiae
OTU_192	0.00184	0.001641	0.003336	0.001541	0.000308	0.000154	8.2e-05	0	0	0	k__Bacteria;p__Bacteroidetes;c__Bacteroidia;o__Bacteroidales;f__Prevotellaceae;g__;s__
OTU_193	0.000471	0.000381	0.001079	0.000698	0.002856	0.002565	0.000635	0.000154	0.000254	0.000154	k__Bacteria;p__Firmicutes;c__Erysipelotrichia;o__Erysipelotrichales;f__Erysipelotrichaceae;g__;s__
OTU_194	0	0	0	0	0.00019	0.001459	0.00669	5.4e-05	7.3e-05	9.1e-05	k__Bacteria;p__Firmicutes;c__Clostridia;o__Clostridiales;f__Peptostreptococcaceae;g__Romboutsia
OTU_195	0	1.8e-05	0	0	9e-06	0	0	0.002701	0.002946	0.003517	k__Bacteria;p__Firmicutes;c__Clostridia;o__Clostridiales;f__Ruminococcaceae;g__Oscillibacter;s__
OTU_196	0.00048	0.000508	0.001052	0.000607	0.002022	0.002856	0.001169	3.6e-05	2.7e-05	2.7e-05	k__Bacteria;p__Firmicutes;c__Clostridia;o__Clostridiales;f__Ruminococcaceae
OTU_197	0.001768	0.001822	0.001206	0.001849	0.001523	0.000408	0.000335	0	0	0	k__Bacteria;p__Firmicutes;c__Clostridia;o__Clostridiales;f__Ruminococcaceae;g__;s__
OTU_198	0.001342	0.001469	0.002538	0.001849	0.001396	4.5e-05	4.5e-05	0	0	0	k__Bacteria;p__Firmicutes;c__Clostridia;o__Clostridiales;f__Ruminococcaceae;g__unidentified_Ruminococcaceae;s__Ruminococcaceae_bacterium_NK4B32
OTU_199	0.002865	0.001967	0.002375	0.001052	4.5e-05	6.3e-05	3.6e-05	0	0	0	k__Bacteria;p__Bacteroidetes;c__Bacteroidia;o__Bacteroidales;f__Prevotellaceae;g__;s__
OTU_200	0.001042	0.000943	0.002357	0.001695	0.002402	1.8e-05	1.8e-05	0	0	0	k__Bacteria;p__Firmicutes;c__Clostridia;o__Clostridiales;f__Ruminococcaceae;g__unidentified_Ruminococcaceae;s__Ruminococcaceae_bacterium_NK4B32
OTU_201	0.001822	0.002003	0.002475	0.001831	0.000208	3.6e-05	0	0	0	0	k__Bacteria;p__Firmicutes;c__Clostridia;o__Clostridiales;f__Lachnospiraceae;g__Shuttleworthia;s__
OTU_202	9e-06	0	0	0	2.7e-05	0	9e-06	0.002012	0.002538	0.004179	k__Bacteria;p__Bacteroidetes;c__Bacteroidia;o__Bacteroidales;f__Rikenellaceae;g__;s__
OTU_203	0.001822	0.001704	0.002484	0.001296	0.001006	9.1e-05	6.3e-05	0	0	0	k__Bacteria;p__Tenericutes;c__Mollicutes;o__;f__;g__;s__
OTU_204	0.001586	0.001296	0.003209	0.001677	0.00048	0.000163	5.4e-05	0	9e-06	0	k__Bacteria;p__Bacteroidetes;c__Bacteroidia;o__Bacteroidales;f__Rikenellaceae;g__;s__
OTU_205	0	0	0	0	0.000272	9e-06	5.4e-05	0.00242	0.002665	0.003581	k__Bacteria;p__Firmicutes;c__Clostridia;o__Clostridiales;f__Ruminococcaceae;g__;s__
OTU_206	0.00204	0.002085	0.003064	0.000825	0.000435	3.6e-05	1.8e-05	0	0	0	k__Bacteria;p__Bacteroidetes;c__Bacteroidia;o__Bacteroidales;f__Prevotellaceae;g__;s__
OTU_207	0.000834	0.00087	0.000562	0.000689	0.002919	0.001913	0.000879	0.000118	9.1e-05	8.2e-05	k__Bacteria;p__unidentified_Bacteria;c__unidentified_Bacteria;o__unidentified_Bacteria;f__unidentified_Bacteria;g__Candidatus_Saccharimonas;s__
OTU_208	0.001351	0.001006	0.001505	0.001731	2.7e-05	9e-06	1.8e-05	0.000644	0.000644	0.001586	k__Bacteria;p__Fibrobacteres;c__Fibrobacteria;o__Fibrobacterales;f__Fibrobacteraceae;g__Fibrobacter;s__
OTU_209	0.001595	0.002411	0.001967	0.001895	0.000109	0.000236	9.1e-05	0	0	0	k__Bacteria;p__Bacteroidetes;c__Bacteroidia;o__Bacteroidales;f__;g__;s__
OTU_210	0.001605	0.001469	0.00349	0.00145	0.000227	8.2e-05	1.8e-05	0	0	0	k__Bacteria;p__Bacteroidetes;c__Bacteroidia;o__Bacteroidales;f__Muribaculaceae;g__;s__
OTU_211	0	0	0	0	9.1e-05	0	0	0.003481	0.002448	0.002928	k__Bacteria;p__Tenericutes;c__Mollicutes;o__;f__;g__;s__
OTU_212	0.00262	0.002022	0.001731	0.001088	0.00058	3.6e-05	1.8e-05	0	0	0	k__Bacteria;p__Firmicutes;c__Clostridia;o__Clostridiales;f__Lachnospiraceae;g__;s__
OTU_213	0	9e-06	0	0	4.5e-05	3.6e-05	0	0.003572	0.002103	0.002275	k__Bacteria;p__Firmicutes;c__Clostridia;o__Clostridiales;f__Lachnospiraceae;g__;s__
OTU_214	0	0	0	0	0.0001	9e-06	9e-06	0.003436	0.002738	0.002312	k__Bacteria;p__Firmicutes;c__Clostridia;o__Clostridiales;f__Ruminococcaceae;g__;s__
OTU_215	0	0	0	0	0.000598	2.7e-05	0	0.002402	0.001958	0.0031	k__Bacteria;p__Firmicutes;c__Clostridia;o__Clostridiales;f__Christensenellaceae;g__;s__
OTU_216	0.001813	0.001269	0.002158	0.002556	6.3e-05	0.0001	5.4e-05	0	0	0	k__Bacteria;p__Bacteroidetes;c__Bacteroidia;o__Bacteroidales;f__Prevotellaceae
OTU_217	0.000326	0.000317	0.000335	0.001913	0.00175	0.002303	0.000743	0.0001	0.000136	0.000245	k__Bacteria;p__Firmicutes;c__Clostridia;o__Clostridiales;f__Ruminococcaceae;g__;s__
OTU_218	0.000118	0.000163	3.6e-05	0.00039	0.000752	0.00378	0.002955	0	0	0	k__Bacteria;p__Lentisphaerae;c__Lentisphaeria;o__Victivallales;f__;g__;s__
OTU_219	0	0	0	0	0	0.005058	0.002828	3.6e-05	5.4e-05	1.8e-05	k__Bacteria;p__Tenericutes;c__Mollicutes;o__Mycoplasmatales;f__Mycoplasmataceae;g__Mycoplasma;s__
OTU_220	0.000635	0.000689	9.1e-05	0.001605	0.000843	0.00194	0.001768	9e-06	4.5e-05	7.3e-05	k__Bacteria;p__Kiritimatiellaeota;c__Kiritimatiellae;o__;f__;g__;s__
OTU_221	0	0	0	0	0.000145	0	9e-06	0.002429	0.002937	0.002593	k__Bacteria;p__Firmicutes;c__Clostridia;o__Clostridiales;f__Ruminococcaceae;g__;s__
OTU_222	0	0	0	0	0	0	0	0.003635	0.003019	0.001577	k__Bacteria;p__Bacteroidetes;c__Bacteroidia;o__Bacteroidales;f__Prevotellaceae;g__;s__
OTU_223	0.002602	0.001913	0.000417	0.001731	0.001197	6.3e-05	0	0	0	0	k__Bacteria;p__Bacteroidetes;c__Bacteroidia;o__Bacteroidales;f__;g__;s__
OTU_224	0.001804	0.002584	0.000671	0.002094	0.000544	0.000109	4.5e-05	0	0	0	k__Bacteria;p__Bacteroidetes;c__Bacteroidia;o__Bacteroidales;f__Rikenellaceae;g__;s__
OTU_225	0.00349	0.001867	0.000789	0.000879	0.000462	5.4e-05	0	0	0	0	k__Bacteria;p__Kiritimatiellaeota;c__Kiritimatiellae;o__;f__;g__;s__
OTU_226	0.002629	0.00271	0.000281	0.001015	0.000816	0.000181	0.000109	0	0	0	k__Bacteria;p__Bacteroidetes;c__Bacteroidia;o__Bacteroidales;f__Prevotellaceae;g__;s__
OTU_227	0.002656	0.00271	0.00039	0.001233	0.000299	0.000281	0.000127	0	0	0	k__Bacteria;p__Firmicutes;c__Clostridia;o__Clostridiales;f__Ruminococcaceae
OTU_228	0	0	0	0	0.000254	0	9e-06	0.002321	0.002239	0.003526	k__Bacteria;p__Bacteroidetes;c__Bacteroidia;o__Bacteroidales;f__Rikenellaceae;g__;s__
OTU_229	0.001722	0.00194	0.001559	0.001169	0.000798	0.000308	5.4e-05	0	0	0	k__Bacteria;p__Firmicutes;c__Clostridia;o__Clostridiales;f__Lachnospiraceae;g__;s__
OTU_230	0.001867	0.001541	0.002683	0.001151	9.1e-05	0.000109	9e-06	1.8e-05	0	0	k__Bacteria;p__Bacteroidetes;c__Bacteroidia;o__Bacteroidales;f__Prevotellaceae;g__;s__
OTU_231	0.001197	0.00116	0.001224	0.001287	0.00126	0.000943	0.000453	2.7e-05	1.8e-05	3.6e-05	k__Bacteria;p__Tenericutes;c__Mollicutes;o__;f__;g__;s__
OTU_232	0.000517	0.002683	0.000236	0.001106	0.000616	0.001849	0.000852	0	0	0	k__Bacteria;p__Firmicutes;c__Clostridia;o__Clostridiales;f__Lachnospiraceae;g__Lachnobacterium
OTU_233	6.3e-05	7.3e-05	5.4e-05	9.1e-05	0.000734	0.004732	0.001469	1.8e-05	0	0	k__Bacteria;p__Firmicutes;c__Clostridia;o__Clostridiales;f__Lachnospiraceae;g__;s__
OTU_234	0.001342	0.001677	0.00155	0.002103	0.000417	0.000372	0.000154	0	9e-06	0	k__Bacteria;p__Bacteroidetes;c__Bacteroidia;o__Bacteroidales;f__Prevotellaceae;g__unidentified_Prevotellaceae;s__Prevotella_ruminicola
OTU_235	3.6e-05	5.4e-05	1.8e-05	1.8e-05	5.4e-05	0	4.5e-05	0.001351	0.001206	0.004623	k__Bacteria;p__Firmicutes;c__Clostridia;o__Clostridiales;f__Ruminococcaceae;g__;s__
OTU_236	0.001215	0.001233	0.001487	0.001904	0.001351	8.2e-05	0.000145	0	0	0	k__Bacteria;p__Firmicutes;c__Clostridia;o__Clostridiales;f__Ruminococcaceae;g__unidentified_Ruminococcaceae;s__Ruminococcus_sp_HUN007
OTU_237	0.00126	0.00233	0.000363	0.003028	0.000127	2.7e-05	5.4e-05	0	0	0	k__Bacteria;p__Bacteroidetes;c__Bacteroidia;o__Bacteroidales;f__;g__;s__
OTU_238	0.001895	0.001867	0.002339	0.001006	0.000163	1.8e-05	1.8e-05	0	1.8e-05	0	k__Bacteria;p__Firmicutes;c__Clostridia;o__Clostridiales;f__Lachnospiraceae;g__;s__
OTU_239	0.00155	0.002094	0.001722	0.001532	0.000272	0.0001	5.4e-05	0	9e-06	0	k__Bacteria;p__Firmicutes;c__Clostridia;o__Clostridiales;f__Lachnospiraceae;g__;s__
OTU_240	0.000843	0.001033	0.000861	0.002031	0.002783	7.3e-05	4.5e-05	0	0	0	k__Bacteria;p__Firmicutes;c__Clostridia;o__Clostridiales;f__unidentified_Clostridiales;g__Anaerovorax;s__
OTU_241	0.001351	0.001269	0.001804	0.001459	0.00116	0.000109	0.000109	0	9e-06	0	k__Bacteria;p__Tenericutes;c__Mollicutes;o__;f__;g__;s__
OTU_242	0	0	0	0	2.7e-05	0	0	0.001242	0.001396	0.005512	k__Bacteria;p__Spirochaetes;c__Spirochaetia;o__Spirochaetales;f__Spirochaetaceae;g__;s__
OTU_243	0	0	0	0	0.000381	0	0	0.002221	0.002266	0.002357	k__Bacteria;p__Firmicutes;c__Clostridia;o__Clostridiales;f__Lachnospiraceae;g__;s__
OTU_244	0	0	9e-06	0	0.000535	0	3.6e-05	0.002139	0.002022	0.002883	k__Bacteria;p__Firmicutes;c__Clostridia;o__Clostridiales;f__Christensenellaceae;g__;s__
OTU_245	0.001704	0.001668	0.001459	0.001351	0.000372	1.8e-05	3.6e-05	4.5e-05	0.0001	0.000426	k__Bacteria;p__Spirochaetes;c__Spirochaetia;o__Spirochaetales;f__Spirochaetaceae;g__unidentified_Spirochaetaceae;s__Treponema_bryantii
OTU_246	0	0	0	0	5.4e-05	0	9e-06	0.002611	0.001867	0.002892	k__Bacteria;p__Firmicutes;c__Clostridia;o__Clostridiales;f__Peptococcaceae;g__;s__
OTU_247	0	0	0	0	5.4e-05	0	0	0.001922	0.002611	0.002792	k__Bacteria;p__Bacteroidetes;c__Bacteroidia;o__Bacteroidales;f__Rikenellaceae;g__;s__
OTU_248	0.001523	0.001677	0.002012	0.001405	0.000281	9.1e-05	3.6e-05	0	0	0	k__Bacteria;p__Bacteroidetes;c__Bacteroidia;o__Bacteroidales;f__Prevotellaceae;g__;s__
OTU_249	0.000281	0.00029	8.2e-05	0.000245	0.001505	0.003807	0.00078	2.7e-05	9e-06	0	k__Bacteria;p__Firmicutes;c__Clostridia;o__Clostridiales;f__Lachnospiraceae
OTU_250	0	0	0	0	4.5e-05	0	9e-06	0.002792	0.002185	0.002312	k__Bacteria;p__Firmicutes;c__Clostridia;o__Clostridiales;f__Lachnospiraceae;g__Tyzzerella;s__
OTU_251	0.002121	0.001541	0.001296	0.001786	0.000199	0.0001	4.5e-05	0	0	1.8e-05	k__Bacteria;p__Firmicutes;c__Clostridia;o__Clostridiales;f__Ruminococcaceae;g__;s__
OTU_252	0	0	0	0	0.000344	0	1.8e-05	0.001795	0.002058	0.00281	k__Bacteria;p__Firmicutes;c__Clostridia;o__Clostridiales;f__Ruminococcaceae;g__unidentified_Ruminococcaceae;s__rumen_bacterium_NK4A214
OTU_253	0	0	0	0	0.000734	0	9e-06	0.001886	0.001469	0.002738	k__Bacteria;p__Proteobacteria;c__Deltaproteobacteria;o__Desulfovibrionales;f__Desulfovibrionaceae;g__Desulfovibrio;s__Desulfovibrio_piger
OTU_254	0.001831	0.001786	0.001741	0.001333	0.000118	1.8e-05	2.7e-05	0	0	0	k__Bacteria;p__Bacteroidetes;c__Bacteroidia;o__Bacteroidales;f__Rikenellaceae;g__;s__
OTU_255	0.001605	0.001849	0.002538	0.000553	0.000118	8.2e-05	4.5e-05	0	0	0	k__Bacteria;p__Spirochaetes;c__unidentified_Spirochaetes;o__unidentified_Spirochaetes;f__unidentified_Spirochaetes;g__unidentified_Spirochaetes;s__Firmicutes_bacterium_canine_oral_taxon_309
OTU_256	0.001559	0.001487	0.002384	0.001142	0.000145	0.0001	0	9e-06	0	0	k__Bacteria;p__Firmicutes;c__Clostridia;o__Clostridiales;f__Ruminococcaceae;g__;s__
OTU_257	0.001314	0.00116	0.001777	0.001278	0.001061	0.000172	2.7e-05	1.8e-05	0	8.2e-05	k__Bacteria;p__Firmicutes;c__Clostridia;o__Clostridiales;f__Lachnospiraceae
OTU_258	0	0	0	0	0.001405	0	9e-06	0.002158	0.001886	0.001441	k__Bacteria;p__Firmicutes;c__Clostridia;o__Clostridiales
OTU_259	0.002058	0.002266	0.000417	0.001251	0.000544	5.4e-05	0	0	0	0	k__Bacteria;p__Firmicutes;c__Clostridia;o__Clostridiales;f__Ruminococcaceae;g__;s__
OTU_260	0.00175	0.001568	0.002275	0.000752	0.000227	0	0	0	0	0	k__Bacteria;p__Bacteroidetes;c__Bacteroidia;o__Bacteroidales;f__Prevotellaceae;g__;s__
OTU_261	0.001605	0.001178	0.002058	0.001314	0.000154	0.000145	4.5e-05	0	0	9e-06	k__Bacteria;p__Bacteroidetes;c__Bacteroidia;o__Bacteroidales;f__Prevotellaceae;g__;s__
OTU_262	0	0	0	0	0.0001	0	0	0.002121	0.002293	0.002493	k__Bacteria;p__Bacteroidetes;c__Bacteroidia;o__Bacteroidales;f__Rikenellaceae;g__;s__
OTU_263	0	0	0	0	0	0	0	0.003091	0.00233	0.001478	k__Bacteria;p__Firmicutes;c__Clostridia;o__Clostridiales;f__Lachnospiraceae
OTU_264	0	0	0	0	0.000254	0	5.4e-05	0.001985	0.002221	0.002357	k__Bacteria;p__Firmicutes;c__Clostridia;o__Clostridiales;f__Ruminococcaceae;g__;s__
OTU_265	0.000689	0.000562	0.000607	0.001333	0.001042	0.000789	0.001559	0	0	9e-06	k__Bacteria;p__Lentisphaerae;c__Oligosphaeria;o__Oligosphaerales;f__Oligosphaeraceae;g__;s__
OTU_266	0.000127	9.1e-05	5.4e-05	0.000245	0.00233	0.001985	0.001432	5.4e-05	0.000127	0.000154	k__Bacteria;p__Melainabacteria;c__;o__;f__;g__;s__
OTU_267	0.001459	0.001351	0.001922	0.001169	0.000517	2.7e-05	2.7e-05	0	0	9e-06	k__Bacteria;p__Firmicutes;c__Clostridia;o__Clostridiales;f__Lachnospiraceae;g__unidentified_Lachnospiraceae;s__Lachnospiraceae_bacterium_RM29
OTU_268	0.000136	0.000272	0.000199	0.000299	0.002121	0.002565	0.000734	4.5e-05	9e-06	3.6e-05	k__Bacteria;p__Firmicutes;c__Clostridia;o__Clostridiales;f__unidentified_Clostridiales;g__Mogibacterium;s__
OTU_269	0.000526	0.000517	0.000154	0.000707	0.000562	0.002185	0.001695	3.6e-05	9e-06	9e-06	k__Bacteria;p__Kiritimatiellaeota;c__Kiritimatiellae;o__;f__;g__;s__
OTU_270	0	0	0	0	2.7e-05	0	2.7e-05	0.002665	0.002402	0.001532	k__Bacteria;p__Firmicutes;c__Clostridia;o__Clostridiales;f__Ruminococcaceae
OTU_271	0.00126	0.001215	0.002683	0.000798	0.000344	0.000118	9e-06	9e-06	0	0	k__Bacteria;p__Firmicutes;c__Clostridia;o__Clostridiales;f__Ruminococcaceae;g__;s__
OTU_272	0.00175	0.001867	0.000734	0.001704	0.000299	0.0001	4.5e-05	0	0	0	k__Bacteria;p__Firmicutes;c__Clostridia;o__Clostridiales;f__Ruminococcaceae
OTU_273	0.001188	0.001305	0.001142	0.001478	0.000761	0.000462	0.000127	0	0	0	k__Bacteria;p__Firmicutes;c__Negativicutes;o__Selenomonadales;f__Veillonellaceae;g__;s__
OTU_274	0.000988	0.00107	0.000526	0.001577	0.001822	0.000453	0.000118	9e-06	0	0	k__Bacteria;p__Firmicutes;c__Negativicutes;o__Selenomonadales;f__Veillonellaceae;g__;s__
OTU_275	0.001559	0.001523	0.001867	0.000707	0.00049	6.3e-05	0.000154	0	0	0	k__Bacteria;p__Bacteroidetes;c__Bacteroidia;o__Bacteroidales;f__Prevotellaceae;g__;s__
OTU_276	0.000136	0.000843	7.3e-05	0.000326	0.000743	0.003418	0.000716	6.3e-05	6.3e-05	9.1e-05	k__Bacteria;p__Firmicutes;c__Bacilli;o__Lactobacillales;f__Streptococcaceae;g__Streptococcus;s__Streptococcus_equinus
OTU_277	0.000816	0.000589	0.000218	0.000761	0.001632	0.001586	0.000725	0	9e-06	1.8e-05	k__Bacteria;p__Kiritimatiellaeota;c__Kiritimatiellae;o__;f__;g__;s__
OTU_278	0.001351	0.001061	0.002167	0.001532	2.7e-05	7.3e-05	8.2e-05	0	0	0	k__Bacteria;p__Bacteroidetes;c__Bacteroidia;o__Bacteroidales;f__Rikenellaceae;g__;s__
OTU_279	0.001287	0.001178	0.00223	0.001305	0.000172	5.4e-05	1.8e-05	0	0	0	k__Bacteria;p__Bacteroidetes;c__Bacteroidia;o__Bacteroidales;f__;g__;s__
OTU_280	0.000916	0.001405	0.002375	0.001206	5.4e-05	1.8e-05	2.7e-05	9e-06	2.7e-05	0.000136	k__Bacteria;p__Fibrobacteres;c__Fibrobacteria;o__Fibrobacterales;f__Fibrobacteraceae;g__Fibrobacter;s__
OTU_281	0.000317	0.000236	0.000172	0.000109	0.000163	0	0	0.00233	0.00116	0.001849	k__Bacteria;p__Bacteroidetes;c__Bacteroidia;o__Bacteroidales;f__Prevotellaceae;g__;s__
OTU_282	0.000879	0.000888	0.001305	0.001151	7.3e-05	1.8e-05	1.8e-05	0.000698	0.000426	0.001015	k__Bacteria;p__Bacteroidetes;c__Bacteroidia;o__Bacteroidales
OTU_283	0.001577	0.00155	0.001342	0.001124	0.000435	7.3e-05	3.6e-05	1.8e-05	0	0	k__Bacteria;p__Bacteroidetes;c__Bacteroidia;o__Bacteroidales;f__Prevotellaceae;g__;s__
OTU_284	0.001224	0.00116	0.001668	0.001668	0.000236	0.000208	8.2e-05	9e-06	0	0	k__Bacteria;p__Tenericutes;c__Mollicutes;o__;f__;g__;s__
OTU_285	0	0	0	0	2.7e-05	0	9e-06	0.002257	0.002293	0.002529	k__Bacteria;p__Bacteroidetes;c__Bacteroidia;o__Bacteroidales;f__;g__;s__
OTU_286	0.000227	0.000227	0.000399	0.000499	0.00242	0.001432	0.000725	6.3e-05	6.3e-05	8.2e-05	k__Bacteria;p__Firmicutes;c__Clostridia;o__Clostridiales;f__Eubacteriaceae;g__Anaerofustis;s__
OTU_287	0.001079	0.001106	0.001387	0.001614	0.000807	6.3e-05	2.7e-05	0	0	0	k__Bacteria;p__Tenericutes;c__Mollicutes;o__;f__;g__;s__
OTU_288	0.001061	0.000961	0.001251	0.001441	0.001033	0.000372	9e-06	0	0	0	k__Bacteria;p__Proteobacteria;c__Deltaproteobacteria;o__Desulfovibrionales;f__Desulfovibrionaceae;g__Bilophila;s__
OTU_289	0.000199	0.000317	0.000236	0.000372	0.002003	0.002248	0.00068	0.0001	3.6e-05	5.4e-05	k__Bacteria;p__unidentified_Bacteria;c__unidentified_Bacteria;o__unidentified_Bacteria;f__unidentified_Bacteria;g__Candidatus_Saccharimonas;s__
OTU_290	0	0	0	0	6.3e-05	0	0	0.002665	0.002411	0.001387	k__Bacteria;p__Firmicutes;c__Clostridia;o__Clostridiales;f__Lachnospiraceae;g__;s__
OTU_291	0.0001	0.000136	0.000145	0.000354	0.000299	1.8e-05	3.6e-05	0.002103	0.001414	0.00165	k__Bacteria;p__Tenericutes;c__Mollicutes;o__;f__;g__;s__
OTU_292	0	0	0	9e-06	0.000127	0	0	0.001949	0.002411	0.001831	k__Bacteria;p__Firmicutes;c__Clostridia;o__Clostridiales;f__Ruminococcaceae;g__;s__
OTU_293	0.000571	0.00068	0.000254	0.001188	0.000689	0.001269	0.00126	9e-06	0	1.8e-05	k__Bacteria;p__Kiritimatiellaeota;c__Kiritimatiellae;o__;f__;g__;s__
OTU_294	0.000943	0.000671	0.000816	0.000471	0.001024	0.001378	0.000689	0	3.6e-05	9e-06	k__Bacteria;p__Firmicutes;c__Clostridia;o__Clostridiales;f__Ruminococcaceae;g__unidentified_Ruminococcaceae;s__rumen_bacterium_NK4A214
OTU_295	0.001405	0.001224	0.001632	0.001178	0.000426	1.8e-05	9e-06	5.4e-05	1.8e-05	4.5e-05	k__Bacteria;p__Firmicutes;c__Clostridia;o__Clostridiales;f__Ruminococcaceae
OTU_296	0.003952	0.001269	8.2e-05	0.000354	0	0	0	0	0	0	k__Bacteria
OTU_297	0	0	0	0	0.000163	0	3.6e-05	0.001822	0.001994	0.002148	k__Bacteria;p__Bacteroidetes;c__Bacteroidia;o__Bacteroidales;f__Rikenellaceae;g__;s__
OTU_298	0.000625	0.000598	0.000743	0.001015	0.002167	0.000752	0.000227	0	0	9e-06	k__Bacteria;p__Firmicutes;c__Clostridia;o__Clostridiales;f__Ruminococcaceae
OTU_299	0	0	0	0	1.8e-05	0	9e-06	0.001632	0.001441	0.003744	k__Bacteria;p__Bacteroidetes;c__Bacteroidia;o__Bacteroidales;f__Bacteroidaceae;g__Bacteroides;s__
OTU_300	0.001296	0.000961	0.002466	0.000734	0.0001	0	9e-06	0	0	0	k__Bacteria;p__Bacteroidetes;c__Bacteroidia;o__Bacteroidales;f__;g__;s__
OTU_301	0.001351	0.001577	0.000988	0.001414	0.00048	3.6e-05	3.6e-05	0	0	0	k__Bacteria;p__Firmicutes;c__Clostridia;o__Clostridiales;f__Lachnospiraceae;g__;s__
OTU_302	0.00078	0.000716	0.000109	0.003807	0.000317	5.4e-05	2.7e-05	9e-06	1.8e-05	0.000553	k__Bacteria;p__Elusimicrobia;c__unidentified_Elusimicrobia;o__Elusimicrobiales;f__Elusimicrobiaceae;g__Elusimicrobium;s__
OTU_303	0.001169	0.001169	0.001813	0.001178	0.000299	8.2e-05	7.3e-05	3.6e-05	1.8e-05	0	k__Bacteria;p__Tenericutes;c__Mollicutes;o__;f__;g__;s__
OTU_304	0.000417	0.000743	6.3e-05	0.000707	0.001378	0.000281	0.002012	0	0	0	k__Bacteria;p__Kiritimatiellaeota;c__Kiritimatiellae;o__;f__;g__;s__
OTU_305	0.000961	0.001006	0.000281	0.001188	0.000771	0.000789	0.000861	0	4.5e-05	0	k__Bacteria;p__Kiritimatiellaeota;c__Kiritimatiellae;o__;f__;g__;s__
OTU_306	0.001994	0.001695	0.000462	0.001441	0.000245	6.3e-05	2.7e-05	0	0	0	k__Bacteria;p__Bacteroidetes;c__Bacteroidia;o__Bacteroidales;f__Rikenellaceae;g__;s__
OTU_307	0	0	0	9e-06	0.000127	9e-06	0	0.001985	0.001904	0.002212	k__Bacteria;p__Bacteroidetes;c__Bacteroidia;o__Bacteroidales
OTU_308	0	0	0	0	0	0	0.005122	5.4e-05	1.8e-05	4.5e-05	k__Bacteria;p__Tenericutes;c__Mollicutes;o__Mycoplasmatales;f__Mycoplasmataceae;g__Ureaplasma;s__
OTU_309	0.001296	0.001369	0.001731	0.001188	7.3e-05	4.5e-05	0	0	0	0	k__Bacteria;p__Firmicutes;c__Clostridia;o__Clostridiales;f__Lachnospiraceae;g__;s__
OTU_310	0.001287	0.001351	0.001741	0.001061	0.000127	4.5e-05	2.7e-05	0	0	0	k__Bacteria;p__Bacteroidetes;c__Bacteroidia;o__Bacteroidales;f__Prevotellaceae;g__;s__
OTU_311	0.001052	0.000988	0.002167	0.001251	1.8e-05	4.5e-05	9.1e-05	0	0	0	k__Bacteria;p__Fibrobacteres;c__Fibrobacteria;o__Fibrobacterales;f__Fibrobacteraceae;g__Fibrobacter;s__
OTU_312	0	0	0	0	3.6e-05	0	1.8e-05	0.002303	0.002076	0.001396	k__Bacteria;p__Firmicutes;c__Clostridia;o__Clostridiales;f__Ruminococcaceae;g__;s__
OTU_313	0.002058	0.001677	0.000417	0.001197	0.000372	9e-06	0	0	9e-06	0	k__Bacteria;p__Firmicutes;c__Clostridia;o__Clostridiales;f__unidentified_Clostridiales;g__Anaerovorax;s__
OTU_314	0.000145	0.000199	0.000625	0.00048	0.001079	0.001922	0.000979	6.3e-05	0.000109	1.8e-05	k__Bacteria;p__Firmicutes;c__Clostridia;o__Clostridiales;f__Ruminococcaceae
OTU_315	0.000163	0.000145	0.000218	0.000281	0.001976	0.001904	0.000716	0.000127	2.7e-05	8.2e-05	k__Bacteria;p__Firmicutes;c__Erysipelotrichia;o__Erysipelotrichales;f__Erysipelotrichaceae
OTU_316	0.000127	0.000118	0.000272	0.000888	0.002022	0.001559	0.000535	7.3e-05	9.1e-05	0	k__Bacteria;p__Firmicutes;c__Clostridia;o__Clostridiales;f__Lachnospiraceae;g__Roseburia;s__
OTU_317	0.000925	0.000952	0.001532	0.000825	0.001079	0.000245	6.3e-05	0	0	0	k__Bacteria;p__Firmicutes;c__Clostridia;o__Clostridiales;f__Christensenellaceae;g__;s__
OTU_318	9.1e-05	8.2e-05	7.3e-05	0.000118	0.001178	0.00175	0.002058	2.7e-05	3.6e-05	1.8e-05	k__Bacteria;p__Firmicutes;c__Clostridia;o__Clostridiales;f__Christensenellaceae;g__;s__
OTU_319	0.00194	0.001559	0.000263	0.001523	0.000344	3.6e-05	2.7e-05	0	0	0	k__Bacteria;p__Bacteroidetes;c__Bacteroidia;o__Bacteroidales;f__Rikenellaceae;g__;s__
OTU_320	0.001188	0.001568	0.001215	0.000979	0.000508	9.1e-05	3.6e-05	0	0	0	k__Bacteria;p__Bacteroidetes;c__Bacteroidia;o__Bacteroidales;f__;g__;s__
OTU_321	0.000208	0.000163	0.000372	0.00019	0.002003	0.001994	0.000562	6.3e-05	9e-06	4.5e-05	k__Bacteria;p__Firmicutes;c__Clostridia;o__Clostridiales;f__Lachnospiraceae;g__;s__
OTU_322	9e-06	0	0	0	9e-06	0	0	0.00165	0.001731	0.002239	k__Bacteria;p__Firmicutes;c__Clostridia;o__Clostridiales;f__Lachnospiraceae;g__;s__
OTU_323	0.00136	0.001197	0.000716	0.001124	0.000698	9.1e-05	0.000163	5.4e-05	3.6e-05	0	k__Bacteria;p__Firmicutes;c__Clostridia;o__Clostridiales;f__Ruminococcaceae;g__Saccharofermentans;s__
OTU_324	0	0	0	0	3.6e-05	0	9e-06	0.002992	0.001804	0.001324	k__Bacteria;p__Bacteroidetes;c__Bacteroidia;o__Bacteroidales;f__Prevotellaceae;g__;s__
OTU_325	0.000372	0.000499	9e-06	0.002076	0.001985	0.000272	0.000462	0	0	0	k__Bacteria;p__Kiritimatiellaeota;c__Kiritimatiellae;o__;f__;g__;s__
OTU_326	0.000689	0.000961	0.001478	0.001287	0.000435	0.000671	3.6e-05	0	0	0	k__Bacteria;p__Firmicutes;c__Clostridia;o__Clostridiales;f__Christensenellaceae;g__;s__
OTU_327	0.000372	0.000526	0.000961	0.001432	0.001287	0.000444	0.000517	0	0	0	k__Bacteria;p__Firmicutes;c__Clostridia;o__Clostridiales;f__Ruminococcaceae;g__;s__
OTU_328	0	0	0	0	0.000163	0	4.5e-05	0.002375	0.001731	0.001333	k__Bacteria;p__Firmicutes;c__Clostridia;o__Clostridiales;f__Ruminococcaceae;g__;s__
OTU_329	0.001133	0.00107	0.002239	0.000925	3.6e-05	2.7e-05	1.8e-05	0	0	0	k__Bacteria;p__Bacteroidetes;c__Bacteroidia;o__Bacteroidales;f__Prevotellaceae;g__;s__
OTU_330	0	0	0	0	8.2e-05	0	3.6e-05	0.002221	0.001405	0.001867	k__Bacteria;p__Firmicutes;c__Clostridia;o__Clostridiales;f__Lachnospiraceae;g__Dorea;s__
OTU_331	0.001233	0.001061	0.002194	0.000698	0.000372	3.6e-05	1.8e-05	0	0	0	k__Bacteria;p__Bacteroidetes;c__Bacteroidia;o__Bacteroidales;f__Rikenellaceae;g__;s__
OTU_332	0	9e-06	0	1.8e-05	8.2e-05	0	0	0.001251	0.001858	0.002656	k__Bacteria;p__Firmicutes;c__Clostridia;o__Clostridiales;f__Lachnospiraceae;g__;s__
OTU_333	0.000127	4.5e-05	9e-06	4.5e-05	5.4e-05	9e-06	2.7e-05	0.001278	0.001269	0.002638	k__Bacteria;p__Bacteroidetes;c__Bacteroidia;o__Bacteroidales;f__;g__;s__
OTU_334	0	0	0	0	3.6e-05	0	9e-06	0.002439	0.00233	0.001052	k__Bacteria;p__Firmicutes;c__Clostridia;o__Clostridiales;f__Lachnospiraceae;g__;s__
OTU_335	0.001024	0.000961	0.001088	0.001949	0.000236	3.6e-05	9e-06	0	0	0	k__Bacteria;p__Bacteroidetes;c__Bacteroidia;o__Bacteroidales;f__Prevotellaceae;g__;s__
OTU_336	0.001333	0.001849	0.00049	0.000363	0.000127	0.000163	6.3e-05	0.000281	0.000363	0.000227	k__Bacteria;p__Bacteroidetes;c__Bacteroidia;o__Bacteroidales;f__;g__;s__
OTU_337	0.001305	0.000934	0.001632	0.001459	6.3e-05	3.6e-05	9e-06	0	0	0	k__Bacteria;p__Bacteroidetes;c__Bacteroidia;o__Bacteroidales;f__Rikenellaceae;g__unidentified_Rikenellaceae;s__Bacteroidales_bacterium_RM68
OTU_338	0.000399	0.000417	2.7e-05	0.001876	0.001867	0.000299	0.000598	0	0	0	k__Bacteria;p__Kiritimatiellaeota;c__Kiritimatiellae;o__;f__;g__;s__
OTU_339	0.000553	0.000562	0.000916	0.001115	0.000934	0.001006	0.000299	0	9e-06	9e-06	k__Bacteria;p__Firmicutes;c__Clostridia;o__Clostridiales;f__Ruminococcaceae
OTU_340	0.000961	0.001097	0.000834	0.000816	0.000943	0.000553	0.000199	1.8e-05	1.8e-05	9e-06	k__Bacteria;p__Firmicutes;c__Clostridia;o__Clostridiales;f__Lachnospiraceae;g__;s__
OTU_341	0	0	0	0	0	0	0	0.003327	0.001224	0.001233	k__Bacteria;p__Verrucomicrobia;c__Verrucomicrobiae;o__Verrucomicrobiales;f__Akkermansiaceae;g__Akkermansia;s__
OTU_342	0.00049	0.000272	0.000471	0.001178	0.002321	0.000326	0.000363	0	0	0	k__Bacteria;p__Firmicutes;c__Clostridia;o__Clostridiales;f__Ruminococcaceae;g__unidentified_Ruminococcaceae;s__Ruminococcus_albus
OTU_343	0.00048	0.000562	0.00116	0.000354	0.000771	0.000616	0.000372	0.000145	0.00039	0.000544	k__Bacteria;p__Firmicutes;c__Clostridia;o__Clostridiales;f__Ruminococcaceae;g__;s__
OTU_344	0	0	0	0	0.000181	0	0	0.001387	0.00155	0.002384	k__Bacteria;p__Firmicutes;c__Clostridia;o__Clostridiales;f__Lachnospiraceae;g__;s__
OTU_345	0.000743	0.000508	0.000535	0.001088	0.001985	0.000218	0.000236	9e-06	1.8e-05	0	k__Bacteria;p__Firmicutes;c__Clostridia;o__Clostridiales;f__Ruminococcaceae;g__Saccharofermentans
OTU_346	0.001469	0.001287	0.000979	0.001296	0.000199	3.6e-05	3.6e-05	0	0	0	k__Bacteria;p__Bacteroidetes;c__Bacteroidia;o__Bacteroidales;f__Rikenellaceae;g__;s__
OTU_347	0.001432	0.001314	0.001378	0.000707	0.000172	3.6e-05	4.5e-05	0	0	0	k__Bacteria;p__Bacteroidetes;c__Bacteroidia;o__Bacteroidales;f__Prevotellaceae;g__;s__
OTU_348	0.001532	0.001895	0.000154	0.001396	0.000145	8.2e-05	1.8e-05	0	0	0	k__Bacteria;p__Bacteroidetes;c__Bacteroidia;o__Bacteroidales;f__;g__;s__
OTU_349	0	0	0	0	1.8e-05	0	0	0.001568	0.00223	0.00165	k__Bacteria;p__Bacteroidetes;c__Bacteroidia;o__Bacteroidales;f__;g__;s__
OTU_350	0.001124	0.001097	0.001777	0.001024	0.0001	0.000118	9e-06	0	0	0	k__Bacteria;p__Bacteroidetes;c__Bacteroidia;o__Bacteroidales;f__Rikenellaceae;g__;s__
OTU_351	0	0	0	0	0.000109	0	0	0.002076	0.001822	0.001695	k__Bacteria;p__Tenericutes;c__Mollicutes;o__;f__;g__;s__
OTU_352	0.000553	0.000834	0.001496	0.000979	0.000943	0.000181	8.2e-05	0	0	0	k__Bacteria;p__Firmicutes;c__Clostridia;o__Clostridiales;f__Ruminococcaceae;g__;s__
OTU_353	0.000553	0.000508	0.00029	0.000671	0.001985	0.001079	0.000218	0	1.8e-05	0	k__Bacteria;p__Firmicutes;c__Clostridia;o__Clostridiales;f__Christensenellaceae;g__;s__
OTU_354	0	0	0	0	0	0	0	0.000852	0.001967	0.002493	k__Bacteria;p__Firmicutes;c__Clostridia;o__Clostridiales;f__Ruminococcaceae;g__unidentified_Ruminococcaceae;s__Ruminococcus_flavefaciens
OTU_355	0	9e-06	9e-06	0	0.000154	3.6e-05	9e-06	0.002212	0.001713	0.000934	k__Bacteria;p__Firmicutes;c__Clostridia;o__Clostridiales;f__Ruminococcaceae;g__;s__
OTU_356	0.001188	0.001097	0.001333	0.001178	0.000163	4.5e-05	1.8e-05	0	0	0	k__Bacteria;p__Tenericutes;c__Mollicutes;o__;f__;g__;s__
OTU_357	0.001677	0.001849	0.000372	0.000707	0.000263	3.6e-05	4.5e-05	0	0	9e-06	k__Bacteria;p__Firmicutes;c__Clostridia;o__Clostridiales;f__Ruminococcaceae;g__;s__
OTU_358	0	0	0	0	0.000544	0	1.8e-05	0.001215	0.001224	0.00213	k__Bacteria;p__Firmicutes;c__Clostridia;o__Clostridiales;f__Ruminococcaceae;g__unidentified_Ruminococcaceae;s__rumen_bacterium_NK4A214
OTU_359	0.000308	0.000236	0.000254	0.000408	0.000689	0.001351	0.001795	3.6e-05	7.3e-05	4.5e-05	k__Bacteria;p__Firmicutes;c__Clostridia;o__Clostridiales;f__Christensenellaceae;g__;s__
OTU_360	0.00194	0.00165	0.000236	0.000897	0.000136	7.3e-05	3.6e-05	0	0	0	k__Bacteria;p__Bacteroidetes;c__Bacteroidia;o__Bacteroidales;f__Rikenellaceae;g__;s__
OTU_361	0	0	0	1.8e-05	0	0	9e-06	0.002031	0.001378	0.00194	k__Bacteria;p__Bacteroidetes;c__Bacteroidia;o__Bacteroidales;f__Muribaculaceae;g__;s__
OTU_362	0.000625	0.000934	0.001287	0.001151	0.00078	2.7e-05	0	0	0	0	k__Bacteria;p__Firmicutes;c__Clostridia;o__Clostridiales;f__Lachnospiraceae;g__unidentified_Lachnospiraceae;s__Lachnospiraceae_bacterium_RM66
OTU_363	0.001169	0.001351	0.001369	0.000662	0.00029	4.5e-05	1.8e-05	0	0	0	k__Bacteria;p__Firmicutes;c__Clostridia;o__Clostridiales;f__Lachnospiraceae
OTU_364	0.001396	0.001768	0.000916	0.000589	0.00029	0	9e-06	0	0	0	k__Bacteria;p__Spirochaetes;c__Spirochaetia;o__Spirochaetales;f__Spirochaetaceae;g__;s__
OTU_365	0	0	0	0	0	0	0	0.002493	0.001487	0.000943	k__Bacteria;p__Bacteroidetes;c__Bacteroidia;o__Bacteroidales;f__Muribaculaceae;g__;s__
OTU_366	0	0	0	0	6.3e-05	0	0	0.001586	0.001632	0.001813	k__Bacteria;p__Firmicutes;c__Clostridia;o__Clostridiales;f__Ruminococcaceae;g__Oscillibacter;s__
OTU_367	0.001169	0.001015	0.001487	0.000771	0.000426	1.8e-05	9e-06	0	0	0	k__Bacteria;p__Gracilibacteria;c__unidentified_Gracilibacteria;o__unidentified_Gracilibacteria;f__unidentified_Gracilibacteria;g__unidentified_Gracilibacteria;s__SR1_bacterium_human_oral_taxon_HOT-345
OTU_368	0	0	0	0	0.000526	9e-06	2.7e-05	0.001405	0.001206	0.001922	k__Bacteria;p__Firmicutes;c__Clostridia;o__Clostridiales;f__Christensenellaceae;g__;s__
OTU_369	0.000544	0.000934	0.002176	0.000943	3.6e-05	9e-06	0	9e-06	2.7e-05	2.7e-05	k__Bacteria;p__Fibrobacteres;c__Fibrobacteria;o__Fibrobacterales;f__Fibrobacteraceae;g__Fibrobacter;s__
OTU_370	0.000272	0.000163	0.000381	0.000399	0.001106	0.001858	0.000607	7.3e-05	1.8e-05	1.8e-05	k__Bacteria;p__Firmicutes;c__Clostridia;o__Clostridiales;f__Lachnospiraceae;g__;s__
OTU_371	0.000589	0.000653	0.000181	0.000517	0.001423	0.000907	0.000517	7.3e-05	2.7e-05	1.8e-05	k__Bacteria;p__Firmicutes;c__Erysipelotrichia;o__Erysipelotrichales;f__Erysipelotrichaceae;g__;s__
OTU_372	0.000988	0.000879	0.001614	0.000934	0.000408	3.6e-05	4.5e-05	1.8e-05	0	0	k__Bacteria;p__Firmicutes;c__Clostridia;o__Clostridiales;f__Ruminococcaceae;g__;s__
OTU_373	0.001052	0.000861	0.002022	0.000752	0.000136	4.5e-05	3.6e-05	9e-06	0	0	k__Bacteria;p__Bacteroidetes;c__Bacteroidia;o__Bacteroidales;f__Muribaculaceae;g__;s__
OTU_374	0.000707	0.000254	4.5e-05	0.001913	0.001523	0.000399	0.000236	0	0	0	k__Bacteria;p__Kiritimatiellaeota;c__Kiritimatiellae;o__;f__;g__;s__
OTU_375	0.000997	0.001178	0.001133	0.000716	0.000671	0.0001	6.3e-05	0	0	0	k__Bacteria;p__Firmicutes;c__Clostridia;o__Clostridiales;f__Christensenellaceae;g__;s__
OTU_376	0.000789	0.00068	0.000961	0.001024	0.001333	4.5e-05	9e-06	0	0	9e-06	k__Bacteria;p__Firmicutes;c__Clostridia;o__Clostridiales;f__Lachnospiraceae;g__unidentified_Lachnospiraceae;s__Lachnospiraceae_bacterium_AC2031
OTU_377	0	0	0	0	0.00049	0	9e-06	0.001668	0.001441	0.001278	k__Bacteria;p__Firmicutes;c__Clostridia;o__Clostridiales;f__Ruminococcaceae;g__;s__
OTU_378	0.000625	0.000616	0.000825	0.000571	0.000725	0.000771	0.000644	9e-06	0	9e-06	k__Bacteria;p__Firmicutes;c__Clostridia;o__Clostridiales;f__Christensenellaceae;g__;s__
OTU_379	0.000644	0.000752	0.002185	0.001015	0.000127	0	0	0	0	0	k__Bacteria;p__Bacteroidetes;c__Bacteroidia;o__Bacteroidales;f__Rikenellaceae;g__;s__
OTU_380	0.000707	0.000743	0.000127	0.000916	0.001151	0.000335	0.00068	0	0	0	k__Bacteria;p__Kiritimatiellaeota;c__Kiritimatiellae;o__;f__;g__;s__
OTU_381	0	1.8e-05	0	0	0	0	0	0.001523	0.001641	0.001786	k__Bacteria;p__Bacteroidetes;c__Bacteroidia;o__Bacteroidales;f__Rikenellaceae;g__;s__
OTU_382	0.001269	0.001432	0.000743	0.00087	0.000308	5.4e-05	2.7e-05	0	0	1.8e-05	k__Bacteria;p__Bacteroidetes;c__Bacteroidia;o__Bacteroidales;f__Rikenellaceae;g__;s__
OTU_383	0.001115	0.001151	0.000227	0.001079	0.000136	9.1e-05	6.3e-05	0.000354	0.000254	0.000127	k__Bacteria;p__Firmicutes;c__Clostridia;o__Clostridiales;f__;g__;s__
OTU_384	0.002266	0.001423	0.000118	0.000571	9.1e-05	0	9e-06	0	0	0	k__Bacteria;p__Kiritimatiellaeota;c__Kiritimatiellae;o__;f__;g__;s__
OTU_385	0.001079	0.001033	0.001559	0.000743	4.5e-05	3.6e-05	2.7e-05	0	0	0	k__Bacteria;p__Bacteroidetes;c__Bacteroidia;o__Bacteroidales;f__Rikenellaceae;g__;s__
OTU_386	0	0	0	0	0.00019	9e-06	0	0.002058	0.001296	0.001106	k__Bacteria;p__Proteobacteria;c__Deltaproteobacteria;o__Desulfovibrionales;f__Desulfovibrionaceae;g__Desulfovibrio
OTU_387	0	0	0	0	3.6e-05	0	9e-06	0.001469	0.001913	0.002003	k__Bacteria;p__Bacteroidetes;c__Bacteroidia;o__Bacteroidales;f__Bacteroidaceae;g__Bacteroides;s__
OTU_388	0.001623	0.001668	0.000589	0.000417	0.00019	0	0	0	0	0	k__Bacteria;p__Kiritimatiellaeota;c__Kiritimatiellae;o__;f__;g__;s__
OTU_389	0.000689	0.000471	0.000417	0.00068	0.000943	0.000471	0.000879	6.3e-05	4.5e-05	2.7e-05	k__Bacteria;p__Firmicutes;c__Clostridia;o__Clostridiales;f__Ruminococcaceae
OTU_390	0.001015	0.000861	0.000834	0.000925	0.000798	9.1e-05	0.000109	0	0	0	k__Bacteria;p__Firmicutes;c__Clostridia;o__Clostridiales;f__Ruminococcaceae;g__Saccharofermentans;s__
OTU_391	0.001387	0.001459	0.000308	0.001106	0.000281	0.00019	4.5e-05	0	0	9e-06	k__Bacteria;p__Bacteroidetes;c__Bacteroidia;o__Bacteroidales;f__;g__;s__
OTU_392	0.000888	0.001097	0.001324	0.00116	5.4e-05	6.3e-05	3.6e-05	0	0	0	k__Bacteria;p__Bacteroidetes;c__Bacteroidia;o__Bacteroidales;f__Prevotellaceae
OTU_393	0.000743	0.000707	0.000544	0.001115	0.001215	0.000354	6.3e-05	0	0	0	k__Bacteria;p__Firmicutes;c__Negativicutes;o__Selenomonadales;f__Veillonellaceae;g__;s__
OTU_394	0.000952	0.001006	0.001469	0.001088	9.1e-05	1.8e-05	0	0	0	1.8e-05	k__Bacteria;p__Bacteroidetes;c__Bacteroidia;o__Bacteroidales;f__Rikenellaceae;g__;s__
OTU_395	0	0	0	0	5.4e-05	0	0	0.001695	0.001378	0.001813	k__Bacteria;p__Tenericutes;c__Mollicutes;o__;f__;g__;s__
OTU_396	0	0	0	0	1.8e-05	0	0	0.001496	0.002511	0.000761	k__Bacteria;p__Firmicutes;c__Clostridia;o__Clostridiales;f__Ruminococcaceae;g__;s__
OTU_397	0.000109	0.000181	9e-06	0.000154	0.001478	0.001886	0.000635	9e-06	3.6e-05	9e-06	k__Bacteria;p__Firmicutes;c__Clostridia;o__Clostridiales;f__Lachnospiraceae
OTU_398	0	0	0	2.7e-05	0.001668	0.002049	0.000653	0	0	0	k__Bacteria;p__Cyanobacteria;c__unidentified_Cyanobacteria;o__unidentified_Cyanobacteria;f__unidentified_Cyanobacteria;g__unidentified_Cyanobacteria;s__Eimeria_praecox
OTU_399	0.00097	0.001115	0.001287	0.000834	0.000344	2.7e-05	3.6e-05	0	0	0	k__Bacteria;p__Firmicutes;c__Clostridia;o__Clostridiales;f__Ruminococcaceae;g__;s__
OTU_400	0	0	0	0	6.3e-05	0.000163	0.003762	0.000127	0.000136	1.8e-05	k__Bacteria;p__Firmicutes;c__Clostridia;o__Clostridiales;f__Lachnospiraceae;g__Cellulosilyticum;s__
OTU_401	0.001079	0.000952	0.000607	0.000752	0.000743	0.000317	0.000136	0	0	0	k__Bacteria;p__Firmicutes;c__Clostridia;o__Clostridiales;f__Lachnospiraceae;g__;s__
OTU_402	0.000245	0.000227	0	0.000199	0.000263	0.001514	0.002293	0	0	1.8e-05	k__Bacteria;p__Lentisphaerae;c__Lentisphaeria;o__Victivallales;f__;g__;s__
OTU_403	0	0	0	0	0.000988	0	2.7e-05	0.000172	2.7e-05	0.003109	k__Bacteria;p__Kiritimatiellaeota;c__Kiritimatiellae
OTU_404	8.2e-05	0.000118	3.6e-05	0.000526	0.001786	0.001178	0.000771	0.0001	7.3e-05	0.0001	k__Bacteria;p__Firmicutes;c__Clostridia;o__Clostridiales;f__unidentified_Clostridiales;g__Mogibacterium;s__
OTU_405	0.001124	0.001324	0.001061	0.000752	5.4e-05	4.5e-05	5.4e-05	0	0	9e-06	k__Bacteria;p__Firmicutes;c__Clostridia;o__Clostridiales;f__Lachnospiraceae;g__;s__
OTU_406	0.000462	0.000236	0.000834	0.000598	0.001124	0.000843	0.000272	4.5e-05	5.4e-05	8.2e-05	k__Bacteria;p__Firmicutes;c__Erysipelotrichia;o__Erysipelotrichales;f__Erysipelotrichaceae;g__;s__
OTU_407	0	0	0	0	0.000118	0	0	0.000961	0.001568	0.002148	k__Bacteria;p__Firmicutes;c__Clostridia;o__Clostridiales;f__Lachnospiraceae;g__;s__
OTU_408	0.000979	0.00097	0.001106	0.000544	0.000852	2.7e-05	9e-06	9e-06	0	0	k__Bacteria;p__Firmicutes;c__Clostridia;o__Clostridiales;f__;g__;s__
OTU_409	0.00126	0.000897	0.001713	0.000444	6.3e-05	9e-06	0	0	0	0	k__Bacteria;p__Bacteroidetes;c__Bacteroidia;o__Bacteroidales;f__Prevotellaceae;g__;s__
OTU_410	2.7e-05	0.000109	6.3e-05	0.000127	0.000907	0.00272	0.000517	2.7e-05	0	0	k__Bacteria;p__Firmicutes;c__Clostridia;o__Clostridiales;f__Lachnospiraceae;g__;s__
OTU_411	0.0001	2.7e-05	2.7e-05	4.5e-05	0.000689	0.002674	0.000625	5.4e-05	1.8e-05	0	k__Bacteria;p__Firmicutes;c__Clostridia;o__Clostridiales;f__Lachnospiraceae;g__;s__
OTU_412	0	0	0	0	0.000163	0	3.6e-05	0.002457	0.001197	0.000644	k__Bacteria;p__Firmicutes;c__Clostridia;o__Clostridiales;f__Peptococcaceae;g__;s__
OTU_413	0	0	0	0	8.2e-05	0	9e-06	0.000834	0.001305	0.002547	k__Bacteria;p__Firmicutes;c__Clostridia;o__Clostridiales;f__Christensenellaceae;g__;s__
OTU_414	0	0	0	0	5.4e-05	1.8e-05	9e-06	0.00145	0.001178	0.001831	k__Bacteria;p__Firmicutes;c__Clostridia;o__Clostridiales;f__Ruminococcaceae;g__unidentified_Ruminococcaceae;s__Ruminococcus_flavefaciens
OTU_415	0.000789	0.000897	0.001976	0.000571	1.8e-05	0	2.7e-05	0	0	0	k__Bacteria;p__Bacteroidetes;c__Bacteroidia;o__Bacteroidales;f__;g__;s__
OTU_416	0.001224	0.001478	0.001115	0.000444	9.1e-05	1.8e-05	9e-06	0	0	0	k__Bacteria;p__Firmicutes;c__Clostridia;o__Clostridiales;f__Lachnospiraceae;g__;s__
OTU_417	0	0	0	0	0.000208	0	9e-06	0.00145	0.001242	0.001487	k__Bacteria;p__Firmicutes;c__Clostridia;o__Clostridiales;f__Christensenellaceae;g__;s__
OTU_418	0.000127	0.000408	0.000897	0.001351	0.001831	3.6e-05	9e-06	0	0	0	k__Bacteria;p__Firmicutes;c__Clostridia;o__Clostridiales;f__Ruminococcaceae;g__;s__
OTU_419	0.000607	0.000979	3.6e-05	0.000662	0.000635	0.000625	0.000888	0	0	0	k__Bacteria;p__Kiritimatiellaeota;c__Kiritimatiellae;o__;f__;g__;s__
OTU_420	0	0	0	0	0.000127	0	0	0.000816	0.001441	0.002275	k__Bacteria;p__Firmicutes;c__Clostridia;o__Clostridiales;f__Lachnospiraceae;g__;s__
OTU_421	0	0	0	0	0.000109	0	2.7e-05	0.001215	0.001641	0.001469	k__Bacteria;p__Firmicutes;c__Clostridia;o__Clostridiales;f__Christensenellaceae;g__;s__
OTU_422	0.001197	0.001169	0.000798	0.000662	0.000344	2.7e-05	4.5e-05	0	0	0	k__Bacteria;p__Bacteroidetes;c__Bacteroidia;o__Bacteroidales;f__Prevotellaceae;g__Alloprevotella;s__
OTU_423	0.000635	0.00078	0.001487	0.000698	8.2e-05	0.000399	0.000145	0	0	0	k__Bacteria;p__Firmicutes;c__Clostridia;o__Clostridiales;f__Ruminococcaceae;g__;s__
OTU_424	0.000997	0.000653	0.001432	0.000861	0.000163	2.7e-05	1.8e-05	0	0	0	k__Bacteria;p__Bacteroidetes;c__Bacteroidia;o__Bacteroidales;f__Prevotellaceae;g__;s__
OTU_425	0.000743	0.000435	0.001233	0.000408	3.6e-05	0	3.6e-05	0.000544	0.000462	0.00019	k__Bacteria;p__Bacteroidetes;c__Bacteroidia;o__Bacteroidales
OTU_426	6.3e-05	9.1e-05	9e-06	9.1e-05	0.000535	0.001432	0.001831	9e-06	0	1.8e-05	k__Bacteria;p__Firmicutes;c__Clostridia;o__Clostridiales;f__Christensenellaceae;g__;s__
OTU_427	0.000399	0.00039	0.000526	0.000508	0.00087	0.000798	0.00068	9e-06	2.7e-05	9e-06	k__Bacteria;p__Firmicutes;c__Clostridia;o__Clostridiales;f__Christensenellaceae;g__;s__
OTU_428	0.001296	0.001586	0.000245	0.001042	4.5e-05	0	0	0	0	0	k__Bacteria;p__Firmicutes;c__Clostridia;o__Clostridiales;f__Ruminococcaceae;g__;s__
OTU_429	0	0	0	0	6.3e-05	0	0	0.001831	0.001342	0.001106	k__Bacteria;p__Firmicutes;c__Clostridia;o__Clostridiales;f__Ruminococcaceae;g__;s__
OTU_430	0.000789	0.000716	9.1e-05	0.000834	0.000653	0.00058	0.000761	0	0	0	k__Bacteria;p__Kiritimatiellaeota;c__Kiritimatiellae;o__;f__;g__;s__
OTU_431	0	0	0	0	6.3e-05	0	0	0.001813	0.000943	0.001559	k__Bacteria;p__Firmicutes;c__Clostridia;o__Clostridiales;f__Ruminococcaceae;g__;s__
OTU_432	1.8e-05	2.7e-05	0	9e-06	0.000326	0	0	0.001514	0.001387	0.000925	k__Bacteria;p__Firmicutes;c__Clostridia;o__Clostridiales;f__Ruminococcaceae;g__;s__
OTU_433	0.000943	0.001369	0.000934	0.000644	0.00019	9e-06	1.8e-05	0	0	2.7e-05	k__Bacteria;p__Spirochaetes;c__Spirochaetia;o__Spirochaetales;f__Spirochaetaceae;g__unidentified_Spirochaetaceae;s__Treponema_bryantii
OTU_434	0.000299	0.000317	0.000363	0.00049	0.000671	0.001015	0.000943	2.7e-05	9e-06	0	k__Bacteria;p__Firmicutes;c__Clostridia;o__Clostridiales;f__Ruminococcaceae;g__unidentified_Ruminococcaceae;s__rumen_bacterium_NK4A214
OTU_435	0.000625	0.000607	0.000399	0.001505	0.000807	0.0001	7.3e-05	3.6e-05	7.3e-05	9.1e-05	k__Bacteria;p__Spirochaetes;c__Spirochaetia;o__Spirochaetales;f__Spirochaetaceae;g__Sediminispirochaeta;s__
OTU_436	0.000653	0.000979	0.001197	0.000662	0.000462	0.0001	0.000118	0	9e-06	0	k__Bacteria;p__Firmicutes;c__Clostridia;o__Clostridiales;f__Ruminococcaceae
OTU_437	0.000308	0.000363	0.000571	0.000272	0.00107	0.00107	0.000381	3.6e-05	1.8e-05	1.8e-05	k__Bacteria;p__Firmicutes;c__Clostridia;o__Clostridiales;f__Lachnospiraceae;g__;s__
OTU_438	0.000816	0.001115	0.000453	0.000616	0.000716	0.000172	0.00019	0	0	9e-06	k__Bacteria;p__Firmicutes;c__Clostridia;o__Clostridiales;f__Lachnospiraceae;g__;s__
OTU_439	0	9e-06	0	0	0	0	0	0.000299	0.001061	0.002729	k__Bacteria;p__Firmicutes;c__Clostridia;o__Clostridiales;f__Lachnospiraceae;g__;s__
OTU_440	0.00048	0.000689	0.001795	0.001206	2.7e-05	0	0	0	0	0	k__Bacteria;p__Bacteroidetes;c__Bacteroidia;o__Bacteroidales;f__;g__;s__
OTU_441	0.000662	0.000517	0.001052	0.001015	0.000861	0.000154	0	0	0	0	k__Bacteria;p__Bacteroidetes;c__Bacteroidia;o__Bacteroidales;f__Rikenellaceae;g__;s__
OTU_442	0.000245	0.000227	7.3e-05	0.000154	4.5e-05	2.7e-05	9e-06	0.001469	0.001296	0.001441	k__Bacteria;p__Bacteroidetes;c__Bacteroidia;o__Bacteroidales;f__;g__;s__
OTU_443	0	0	0	0	0.000145	2.7e-05	4.5e-05	0.00165	0.001423	0.001115	k__Bacteria;p__Bacteroidetes;c__Bacteroidia;o__Bacteroidales;f__Rikenellaceae;g__;s__
OTU_444	0	0	0	0	0	9e-06	0	0.001124	0.00145	0.00175	k__Bacteria;p__Bacteroidetes;c__Bacteroidia;o__Bacteroidales;f__Rikenellaceae;g__;s__
OTU_445	0.00087	0.000743	0.001695	0.000734	5.4e-05	0	0	0	0	0	k__Bacteria;p__Bacteroidetes;c__Bacteroidia;o__Bacteroidales;f__Rikenellaceae;g__;s__
OTU_446	0.001197	0.000943	0.000326	0.001296	0.000136	6.3e-05	5.4e-05	0	0	0	k__Bacteria;p__Bacteroidetes;c__Bacteroidia;o__Bacteroidales;f__Prevotellaceae;g__;s__
OTU_447	0.000662	0.000635	6.3e-05	0.000381	0.000163	5.4e-05	5.4e-05	0.000499	0.00029	0.001215	k__Bacteria;p__Bacteroidetes;c__Bacteroidia;o__Bacteroidales;f__unidentified_Bacteroidales;g__unidentified_Bacteroidales;s__rumen_bacterium_YS3
OTU_448	0	0	0	0	0.000136	0	2.7e-05	0.001568	0.001614	0.001133	k__Bacteria;p__Bacteroidetes;c__Bacteroidia;o__Bacteroidales;f__Rikenellaceae;g__;s__
OTU_449	0	0	0	0	1.8e-05	0	1.8e-05	0.001133	0.001741	0.001305	k__Bacteria;p__Firmicutes;c__Clostridia;o__Clostridiales;f__Ruminococcaceae;g__;s__
OTU_450	0.001097	0.001015	0.001151	0.000752	0.000109	1.8e-05	0	0	0	0	k__Bacteria;p__Firmicutes;c__Clostridia;o__Clostridiales;f__Lachnospiraceae;g__;s__
OTU_451	4.5e-05	5.4e-05	0	0.000136	0.000698	0.001251	0.001722	9e-06	1.8e-05	9e-06	k__Bacteria;p__Firmicutes;c__Clostridia;o__Clostridiales;f__Christensenellaceae;g__;s__
OTU_452	0.000861	0.000988	0.001342	0.000725	0.000118	1.8e-05	9e-06	0	0	0	k__Bacteria;p__Spirochaetes;c__Spirochaetia;o__Spirochaetales;f__Spirochaetaceae;g__;s__
OTU_453	0.000789	0.001079	0.001079	0.00097	9.1e-05	5.4e-05	1.8e-05	0	0	0	k__Bacteria;p__Bacteroidetes;c__Bacteroidia;o__Bacteroidales;f__Muribaculaceae;g__;s__
OTU_454	0.00058	0.000771	0.000979	0.000725	0.00049	0.000317	0.00019	2.7e-05	1.8e-05	0	k__Bacteria;p__Firmicutes;c__Clostridia;o__Clostridiales;f__Christensenellaceae;g__;s__
OTU_455	0.000208	0.000208	0	0.001342	0.001514	0.000517	0.000372	0	0	0	k__Bacteria;p__Kiritimatiellaeota;c__Kiritimatiellae;o__;f__;g__;s__
OTU_456	0.000888	0.000771	0.000943	0.000308	0.000462	0.000444	0.000181	0	0	0	k__Bacteria;p__Firmicutes;c__Clostridia;o__Clostridiales;f__Lachnospiraceae;g__Oribacterium;s__
OTU_457	0.000725	0.000789	0.002012	0.000435	1.8e-05	1.8e-05	1.8e-05	0	0	0	k__Bacteria;p__Bacteroidetes;c__Bacteroidia;o__Bacteroidales;f__Prevotellaceae;g__;s__
OTU_458	0	0	0	0	0.000127	9e-06	9e-06	0.001124	0.001233	0.001759	k__Bacteria;p__Bacteroidetes;c__Bacteroidia;o__Bacteroidales;f__Rikenellaceae;g__;s__
OTU_459	0	0	0	0	0.000635	0	5.4e-05	0.000535	0.000589	0.002139	k__Bacteria;p__Firmicutes;c__Clostridia;o__Clostridiales;f__unidentified_Clostridiales;g__unidentified_Clostridiales
OTU_460	0.000508	0.00068	0.001623	0.000798	0.000372	9e-06	0	0	0	0	k__Bacteria;p__Firmicutes;c__Clostridia;o__Clostridiales;f__Ruminococcaceae;g__;s__
OTU_461	0	0	0	0	0.000145	0	0	0.001523	0.001478	0.000916	k__Bacteria;p__Firmicutes;c__Clostridia;o__Clostridiales;f__Ruminococcaceae;g__;s__
OTU_462	0.000326	0.000308	0.000354	0.000308	0.001224	0.000888	0.000499	7.3e-05	2.7e-05	9e-06	k__Bacteria;p__Firmicutes;c__Clostridia;o__Clostridiales;f__Ruminococcaceae;g__;s__
OTU_463	0.000834	0.000843	0.001061	0.000897	0.000254	0.000118	1.8e-05	0	0	0	k__Bacteria;p__Proteobacteria;c__Deltaproteobacteria;o__Oligoflexales;f__Oligoflexaceae
OTU_464	0.000888	0.000925	0.001151	0.000644	0.00019	9.1e-05	2.7e-05	0	0	0	k__Bacteria;p__Firmicutes;c__Clostridia;o__Clostridiales;f__Ruminococcaceae;g__;s__
OTU_465	0.001088	0.001097	0.000861	0.000589	0.000263	9e-06	0	0	0	0	k__Bacteria;p__Firmicutes;c__Clostridia;o__Clostridiales;f__Lachnospiraceae;g__;s__
OTU_466	0.000761	0.000689	0.000943	0.000897	0.000435	0.000136	0.000109	0	0	0	k__Bacteria;p__Firmicutes;c__Clostridia;o__Clostridiales;f__Ruminococcaceae
OTU_467	0.000281	0.000372	0.000435	0.00039	0.000943	0.000861	0.000354	0.000109	0.0001	0.000109	k__Bacteria;p__Firmicutes;c__Erysipelotrichia;o__Erysipelotrichales;f__Erysipelotrichaceae
OTU_468	0.000979	0.000807	0.001541	0.000517	0	0	0	0	0	0	k__Bacteria;p__Bacteroidetes;c__Bacteroidia;o__Bacteroidales;f__Prevotellaceae;g__;s__
OTU_469	0.000344	0.00039	0.000326	0.000462	0.001342	0.000734	0.000444	1.8e-05	1.8e-05	2.7e-05	k__Bacteria;p__Firmicutes;c__Erysipelotrichia;o__Erysipelotrichales;f__Erysipelotrichaceae;g__;s__
OTU_470	0.00029	0.000199	0.000109	0.000218	0.000816	0.00107	0.000616	0.000181	0.00029	0.000254	k__Bacteria;p__Firmicutes;c__Clostridia;o__Clostridiales;f__Ruminococcaceae;g__;s__
OTU_471	0.000879	0.001523	0.000725	0.000462	0.000208	5.4e-05	0.000109	0	0	0	k__Bacteria;p__Proteobacteria;c__Deltaproteobacteria;o__Desulfovibrionales;f__Desulfovibrionaceae;g__Desulfovibrio;s__
OTU_472	0.00048	0.000354	0.000245	0.000462	0.000707	0.000508	0.000444	0.000236	0.000272	0.000308	k__Bacteria;p__Kiritimatiellaeota;c__Kiritimatiellae;o__;f__;g__;s__
OTU_473	0.000607	0.000471	0.001242	0.000897	0.000653	8.2e-05	9e-06	0	0	0	k__Bacteria;p__Bacteroidetes;c__Bacteroidia;o__Bacteroidales;f__Rikenellaceae;g__;s__
OTU_474	0.001305	0.00145	0.000426	0.00048	0.000281	1.8e-05	1.8e-05	0	0	0	k__Bacteria;p__Firmicutes;c__Clostridia;o__Clostridiales;f__Lachnospiraceae;g__;s__
OTU_475	0.001151	0.001169	0.000272	0.001097	0.000172	1.8e-05	6.3e-05	0	0	0	k__Bacteria;p__Bacteroidetes;c__Bacteroidia;o__Bacteroidales;f__Rikenellaceae;g__;s__
OTU_476	0.000925	0.000943	0.001015	0.000843	0.000136	0.0001	0	0	0	0	k__Bacteria;p__Tenericutes;c__Mollicutes;o__;f__;g__;s__
OTU_477	0.000653	0.000426	0.000825	0.00204	0.0001	4.5e-05	9e-06	0	0	0	k__Bacteria;p__Bacteroidetes;c__Bacteroidia;o__Bacteroidales;f__Rikenellaceae;g__;s__
OTU_478	0.001124	0.000988	0.000635	0.000517	0.000417	8.2e-05	4.5e-05	0	0	0	k__Bacteria;p__Firmicutes;c__Clostridia;o__Clostridiales;f__Lachnospiraceae;g__;s__
OTU_479	0.000381	0.000399	0.000218	0.000471	0.001015	0.000916	0.000435	0.000109	6.3e-05	3.6e-05	k__Bacteria;p__unidentified_Bacteria;c__unidentified_Bacteria;o__unidentified_Bacteria;f__unidentified_Bacteria;g__Candidatus_Saccharimonas;s__
OTU_480	0	0	0	0	0	0	0	0.001305	0.001414	0.001342	k__Bacteria;p__Bacteroidetes;c__Bacteroidia;o__Bacteroidales;f__Rikenellaceae;g__;s__
OTU_481	0	0	0	0	1.8e-05	0	0	0.001931	0.001523	0.000553	k__Bacteria;p__Firmicutes;c__Clostridia;o__Clostridiales;f__Lachnospiraceae;g__;s__
OTU_482	0.000943	0.000897	0.001079	0.000671	0.000199	0	9e-06	0	0	0	k__Bacteria;p__Bacteroidetes;c__Bacteroidia;o__Bacteroidales;f__;g__;s__
OTU_483	0.000734	0.000635	0.001305	0.000916	0.00019	0.000109	1.8e-05	1.8e-05	0	9e-06	k__Bacteria;p__Bacteroidetes;c__Bacteroidia;o__Bacteroidales;f__;g__;s__
OTU_484	0	0	0	0	8.2e-05	0	0	0.001378	0.001006	0.00145	k__Bacteria;p__Bacteroidetes;c__Bacteroidia;o__Bacteroidales;f__Rikenellaceae;g__Alistipes;s__
OTU_485	0.000172	0.0001	0.000136	0.000154	0.001206	0.001269	0.000716	2.7e-05	4.5e-05	2.7e-05	k__Bacteria;p__Firmicutes;c__Clostridia;o__Clostridiales;f__Lachnospiraceae;g__;s__
OTU_486	0.00116	0.000907	0.000218	0.00058	0.000218	0.000263	0.000471	2.7e-05	3.6e-05	2.7e-05	k__Bacteria;p__Firmicutes;c__Clostridia;o__Clostridiales;f__Ruminococcaceae;g__;s__
OTU_487	6.3e-05	0.000163	0.000127	0.000127	7.3e-05	0.000408	0.0001	0.002339	0.000245	0.00019	k__Bacteria;p__Firmicutes;c__Bacilli;o__Lactobacillales;f__Lactobacillaceae;g__Lactobacillus;s__Lactobacillus_buchneri
OTU_488	0.000789	0.000961	0.000399	0.000499	0.000825	0.000236	0.000236	9e-06	0	0	k__Bacteria;p__Bacteroidetes;c__Bacteroidia;o__Bacteroidales;f__Prevotellaceae;g__;s__
OTU_489	0.000897	0.000771	0.001188	0.000743	0.0001	1.8e-05	0	0	0	0	k__Bacteria;p__Bacteroidetes;c__Bacteroidia;o__Bacteroidales;f__Rikenellaceae;g__;s__
OTU_490	0.001333	0.001206	0.000218	0.000961	0.000109	2.7e-05	3.6e-05	0	0	0	k__Bacteria;p__Bacteroidetes;c__Bacteroidia;o__Bacteroidales;f__Rikenellaceae;g__;s__
OTU_491	0	0	0	0	1.8e-05	0	0	0.001614	0.000897	0.00145	k__Bacteria;p__Tenericutes;c__Mollicutes;o__;f__;g__;s__
OTU_492	0.001079	0.001378	0.000562	0.00058	0.000172	1.8e-05	7.3e-05	0	0	0	k__Bacteria;p__Bacteroidetes;c__Bacteroidia;o__Bacteroidales;f__Prevotellaceae;g__;s__
OTU_493	0.000435	0.000435	0.000571	0.000734	0.000562	0.000752	0.000308	1.8e-05	9e-06	0	k__Bacteria;p__Firmicutes;c__Clostridia;o__Clostridiales;f__Christensenellaceae;g__;s__
OTU_494	0.000852	0.000771	0.000907	0.000843	0.000381	2.7e-05	0	0	0	0	k__Bacteria;p__Bacteroidetes;c__Bacteroidia;o__Bacteroidales;f__Rikenellaceae;g__;s__
OTU_495	0.000843	0.00068	0.000798	0.001015	0.000272	6.3e-05	0.000118	0	0	9e-06	k__Bacteria;p__Tenericutes;c__Mollicutes;o__;f__;g__;s__
OTU_496	0.000816	0.00107	0.000925	0.000517	0.000154	1.8e-05	2.7e-05	7.3e-05	5.4e-05	4.5e-05	k__Bacteria;p__Firmicutes;c__Clostridia;o__Clostridiales;f__Ruminococcaceae;g__;s__
OTU_497	0	0	0	0	0.000181	0	9e-06	0.001623	0.00136	0.000798	k__Bacteria;p__Firmicutes;c__Clostridia;o__Clostridiales;f__Ruminococcaceae;g__;s__
OTU_498	0.000825	0.000644	0.001033	0.000816	0.00029	5.4e-05	3.6e-05	0	0	0	k__Bacteria;p__Bacteroidetes;c__Bacteroidia;o__Bacteroidales;f__Prevotellaceae;g__;s__
OTU_499	0.000952	0.001097	0.000281	0.000816	0.00039	4.5e-05	8.2e-05	0	0	0	k__Bacteria;p__Firmicutes;c__Clostridia;o__Clostridiales;f__Ruminococcaceae;g__;s__
OTU_500	0.000625	0.000943	0.00097	0.001024	5.4e-05	4.5e-05	4.5e-05	0	0	0	k__Bacteria;p__Bacteroidetes;c__Bacteroidia;o__Bacteroidales;f__Rikenellaceae;g__;s__
OTU_501	0.00039	0.000562	0.000771	0.00039	0.000199	0.000598	0.000571	4.5e-05	7.3e-05	7.3e-05	k__Bacteria;p__Firmicutes;c__Clostridia;o__Clostridiales;f__Ruminococcaceae;g__;s__
OTU_502	0.000825	0.000843	0.001414	0.000426	2.7e-05	4.5e-05	0	0	0	0	k__Bacteria;p__Bacteroidetes;c__Bacteroidia;o__Bacteroidales;f__Prevotellaceae;g__;s__
OTU_503	0.000199	0.000199	8.2e-05	0.000317	0.000544	0.001305	0.000807	3.6e-05	3.6e-05	1.8e-05	k__Bacteria;p__Firmicutes;c__Clostridia;o__Clostridiales;f__Christensenellaceae;g__;s__
OTU_504	6.3e-05	0.000154	9e-06	0.000281	0.000499	0.000961	0.001741	0	1.8e-05	0	k__Bacteria;p__Lentisphaerae;c__Lentisphaeria;o__Victivallales;f__;g__;s__
OTU_505	0.000816	0.000879	0.001042	0.000625	0.000254	1.8e-05	9e-06	0	0	0	k__Bacteria;p__Firmicutes;c__Clostridia;o__Clostridiales;f__Christensenellaceae
OTU_506	0	0	0	0	3.6e-05	0	0	0.001115	0.001378	0.001206	k__Bacteria;p__Firmicutes;c__Clostridia;o__Clostridiales;f__Lachnospiraceae;g__;s__
OTU_507	0.000172	0.000163	9.1e-05	0.000163	0.001124	0.001333	0.00058	7.3e-05	7.3e-05	6.3e-05	k__Bacteria;p__unidentified_Bacteria;c__unidentified_Bacteria;o__unidentified_Bacteria;f__unidentified_Bacteria;g__Candidatus_Saccharimonas;s__
OTU_508	0.00058	0.000771	0.00039	0.000607	0.000517	0.000118	4.5e-05	0.000272	0.000236	0.000154	k__Bacteria;p__Tenericutes;c__Mollicutes;o__;f__;g__;s__
OTU_509	0.000444	0.000363	0.000363	0.00087	0.000453	0.000399	0.00068	9e-06	0	0	k__Bacteria;p__Kiritimatiellaeota;c__Kiritimatiellae;o__;f__;g__;s__
OTU_510	0.000798	0.000761	0.000907	0.000789	0.000245	2.7e-05	4.5e-05	0	0	0	k__Bacteria;p__Bacteroidetes;c__Bacteroidia;o__Bacteroidales;f__Prevotellaceae;g__;s__
OTU_511	0.00126	0.000752	0.000535	0.000925	0.000127	0.000118	0	0	0	0	k__Bacteria;p__Bacteroidetes;c__Bacteroidia;o__Bacteroidales;f__Rikenellaceae;g__;s__
OTU_512	0.000644	0.000444	0.001233	0.000825	0.000218	0.000136	2.7e-05	0	0	0	k__Bacteria;p__Firmicutes;c__Clostridia;o__Clostridiales;f__Ruminococcaceae;g__;s__
OTU_513	0.000907	0.000689	0.00107	0.000644	0.000227	1.8e-05	1.8e-05	0	0	0	k__Bacteria;p__Firmicutes;c__Clostridia;o__Clostridiales;f__Lachnospiraceae;g__;s__
OTU_514	0.000607	0.000553	0.001296	0.000644	0.000408	4.5e-05	9e-06	0	0	0	k__Bacteria;p__Bacteroidetes;c__Bacteroidia;o__Bacteroidales;f__Rikenellaceae;g__;s__
OTU_515	0.001215	0.001115	0.000326	0.000789	0.000163	0	1.8e-05	0	0	0	k__Bacteria;p__Bacteroidetes;c__Bacteroidia;o__Bacteroidales;f__Rikenellaceae;g__;s__
OTU_516	0.001088	0.000716	0.00116	0.000607	0	2.7e-05	9e-06	0	0	0	k__Bacteria;p__Firmicutes;c__Clostridia;o__Clostridiales;f__Ruminococcaceae;g__;s__
OTU_517	0.000644	0.000807	0.001224	0.00078	5.4e-05	0	9e-06	0	0	0	k__Bacteria;p__Bacteroidetes;c__Bacteroidia;o__Bacteroidales;f__Rikenellaceae;g__;s__
OTU_518	0.000671	0.000925	0.000789	0.001052	8.2e-05	9e-06	2.7e-05	0	0	0	k__Bacteria;p__Bacteroidetes;c__Bacteroidia;o__Bacteroidales;f__Prevotellaceae;g__;s__
OTU_519	0	0	0	0	0	0	0	0.001668	0.001042	0.000752	k__Bacteria;p__Bacteroidetes;c__Bacteroidia;o__Bacteroidales;f__;g__;s__
OTU_520	0	0	0	0	4.5e-05	0	0	0.001251	0.001296	0.001042	k__Bacteria;p__Firmicutes;c__Clostridia;o__Clostridiales;f__Ruminococcaceae;g__;s__
OTU_521	7.3e-05	8.2e-05	1.8e-05	0.000326	0.000544	0.001722	0.000997	0	0	0	k__Bacteria;p__Lentisphaerae;c__Lentisphaeria;o__Victivallales;f__;g__;s__
OTU_522	0	0	0	0	9e-06	0	9e-06	0.001224	0.001305	0.001269	k__Bacteria;p__Bacteroidetes;c__Bacteroidia;o__Bacteroidales
OTU_523	0	9e-06	0	9e-06	7.3e-05	0	0	0.000979	0.001133	0.001387	k__Bacteria;p__Firmicutes;c__Clostridia;o__Clostridiales;f__Ruminococcaceae;g__;s__
OTU_524	0.000653	0.000553	0.000907	0.00058	0.000598	1.8e-05	0.000154	0	0	9e-06	k__Bacteria;p__Tenericutes;c__Mollicutes;o__;f__;g__;s__
OTU_525	0.000834	0.000997	0.000535	0.000752	0.000136	6.3e-05	9.1e-05	0	0	0	k__Bacteria;p__Firmicutes;c__Clostridia;o__Clostridiales;f__Ruminococcaceae;g__;s__
OTU_526	0.000598	0.000925	0.000879	0.000988	6.3e-05	1.8e-05	1.8e-05	0	0	0	k__Bacteria;p__Bacteroidetes;c__Bacteroidia;o__Bacteroidales;f__;g__;s__
OTU_527	0.000807	0.000517	0.001142	0.000689	0.000308	1.8e-05	2.7e-05	0	0	0	k__Bacteria;p__Bacteroidetes;c__Bacteroidia;o__Bacteroidales;f__Muribaculaceae;g__;s__
OTU_528	0	0	0	0	0.000281	9e-06	1.8e-05	0.001251	0.000644	0.001577	k__Bacteria;p__unidentified_Bacteria;c__unidentified_Bacteria;o__Campylobacterales;f__Campylobacteraceae;g__Campylobacter
OTU_529	0.000607	0.000625	0.00126	0.000834	5.4e-05	3.6e-05	7.3e-05	0	0	0	k__Bacteria;p__Bacteroidetes;c__Bacteroidia;o__Bacteroidales;f__;g__;s__
OTU_530	0.001024	0.001079	0.000181	0.000508	0.000508	0.0001	9e-06	0	0	0	k__Bacteria;p__Bacteroidetes;c__Bacteroidia;o__Bacteroidales;f__unidentified_Bacteroidales;g__unidentified_Bacteroidales;s__rumen_bacterium_YS3
OTU_531	0	0	0	0	0	0	0	0.001614	0.001586	0.000245	k__Bacteria;p__Kiritimatiellaeota;c__Kiritimatiellae;o__;f__;g__;s__
OTU_532	0.000544	0.000761	0.001378	0.000625	0.000154	2.7e-05	0	0	0	0	k__Bacteria;p__Firmicutes;c__Clostridia;o__Clostridiales;f__Ruminococcaceae;g__;s__
OTU_533	0.000299	0.000154	0.000109	0.001387	0.000363	0.000535	0.00049	9e-06	0	0.000245	k__Bacteria;p__Elusimicrobia;c__unidentified_Elusimicrobia;o__Elusimicrobiales;f__Elusimicrobiaceae;g__Elusimicrobium;s__
OTU_534	0.00068	0.000907	0.000852	0.000789	0.000145	1.8e-05	0	0	0	0	k__Bacteria;p__Spirochaetes;c__Spirochaetia;o__Spirochaetales;f__Spirochaetaceae;g__;s__
OTU_535	0.00029	0.000408	0.000317	0.000444	0.000743	0.000562	0.000689	2.7e-05	7.3e-05	7.3e-05	k__Bacteria;p__unidentified_Bacteria;c__unidentified_Bacteria;o__unidentified_Bacteria;f__unidentified_Bacteria;g__Candidatus_Saccharimonas;s__
OTU_536	0.000716	0.000571	0.001623	0.00039	9e-06	3.6e-05	9e-06	0	0	0	k__Bacteria;p__Bacteroidetes;c__Bacteroidia;o__Bacteroidales;f__Prevotellaceae;g__;s__
OTU_537	0.000535	0.000462	0.001142	0.000662	0.000535	4.5e-05	3.6e-05	0	0	0	k__Bacteria;p__Bacteroidetes;c__Bacteroidia;o__Bacteroidales;f__Muribaculaceae;g__;s__
OTU_538	0.001287	0.000816	0.000199	0.000916	0.000154	5.4e-05	4.5e-05	0	0	0	k__Bacteria;p__Firmicutes;c__Erysipelotrichia;o__Erysipelotrichales;f__Erysipelotrichaceae;g__;s__
OTU_539	0.001124	0.000988	0.000435	0.000625	6.3e-05	5.4e-05	5.4e-05	0	0	0	k__Bacteria;p__Bacteroidetes;c__Bacteroidia;o__Bacteroidales;f__Prevotellaceae;g__;s__
OTU_540	0.000344	0.000372	0.000789	0.000852	0.000598	0.000227	0.000145	1.8e-05	9e-06	0	k__Bacteria;p__Firmicutes;c__Clostridia;o__Clostridiales;f__Ruminococcaceae;g__;s__
OTU_541	0.000399	0.000471	0.001514	0.000607	0.000326	6.3e-05	4.5e-05	0	0	0	k__Bacteria;p__Firmicutes;c__Clostridia;o__Clostridiales;f__Ruminococcaceae;g__;s__
OTU_542	0.000616	0.00058	0.001242	0.000607	0.00019	9.1e-05	2.7e-05	0	0	0	k__Bacteria;p__Firmicutes;c__Clostridia;o__Clostridiales;f__Ruminococcaceae;g__;s__
OTU_543	0.000934	0.000734	0.000934	0.000535	0.000118	8.2e-05	5.4e-05	0	0	0	k__Bacteria;p__Bacteroidetes;c__Bacteroidia;o__Bacteroidales;f__Rikenellaceae;g__;s__
OTU_544	0	0	0	0	4.5e-05	0	1.8e-05	0.001006	0.001287	0.001061	k__Bacteria;p__Firmicutes;c__Clostridia;o__Clostridiales;f__Ruminococcaceae;g__;s__
OTU_545	0	0	0	0	8.2e-05	9e-06	1.8e-05	0.000907	0.00136	0.001115	k__Bacteria;p__Firmicutes;c__Clostridia;o__Clostridiales;f__Christensenellaceae;g__;s__
OTU_546	0.00039	0.001079	0.000154	0.001523	5.4e-05	3.6e-05	4.5e-05	0	0	0	k__Bacteria;p__Bacteroidetes;c__Bacteroidia;o__Bacteroidales;f__;g__;s__
OTU_547	0.000916	0.000816	0.000907	0.000354	7.3e-05	0.000208	3.6e-05	0	0	0	k__Bacteria;p__Firmicutes;c__Clostridia;o__Clostridiales;f__Ruminococcaceae;g__;s__
OTU_548	0.000363	0.00039	0.00184	0.000589	9e-06	0	0	0	0	0	k__Bacteria;p__Firmicutes;c__Clostridia;o__Clostridiales;f__Christensenellaceae;g__;s__
OTU_549	0.001042	0.00097	0.000145	0.000925	0.000227	3.6e-05	1.8e-05	0	0	0	k__Bacteria;p__Bacteroidetes;c__Bacteroidia;o__Bacteroidales;f__Rikenellaceae;g__;s__
OTU_550	0.00039	0.000218	0.000952	0.000544	0.00049	0.000707	0.000127	1.8e-05	0	0	k__Bacteria;p__Firmicutes;c__Clostridia;o__Clostridiales;f__Christensenellaceae;g__;s__
OTU_551	2.7e-05	7.3e-05	2.7e-05	9.1e-05	0.000761	0.001913	0.000254	5.4e-05	0	2.7e-05	k__Bacteria;p__Firmicutes;c__Clostridia;o__Clostridiales
OTU_552	0	0	0	0	7.3e-05	0	9e-06	0.001142	0.00165	0.000616	k__Bacteria;p__Firmicutes;c__Clostridia;o__Clostridiales;f__Lachnospiraceae;g__;s__
OTU_553	0	0	0	0	9e-06	0	9e-06	0.001278	0.001106	0.001061	k__Bacteria;p__Firmicutes;c__Clostridia;o__Clostridiales;f__Ruminococcaceae;g__;s__
OTU_554	0.000897	0.001006	0.000961	0.00039	2.7e-05	5.4e-05	9e-06	0	0	0	k__Bacteria;p__Fibrobacteres;c__Fibrobacteria;o__Fibrobacterales;f__Fibrobacteraceae;g__Fibrobacter;s__
OTU_555	0.000399	0.000163	5.4e-05	0.000444	0.000671	0.000145	7.3e-05	0.000671	0.000354	0.000381	k__Bacteria;p__Kiritimatiellaeota;c__Kiritimatiellae;o__;f__;g__;s__
OTU_556	0.001024	0.000662	0.000752	0.000616	0.000181	4.5e-05	9e-06	0	0	0	k__Bacteria;p__Bacteroidetes;c__Bacteroidia;o__Bacteroidales;f__Rikenellaceae;g__;s__
OTU_557	0.000644	0.000317	0.000227	0.000743	0.00068	0.000308	0.000381	1.8e-05	9e-06	3.6e-05	k__Bacteria;p__Firmicutes;c__Clostridia;o__Clostridiales;f__Lachnospiraceae;g__;s__
OTU_558	0	0	0	0	0.00019	0	0	0.001169	0.001061	0.000879	k__Bacteria;p__Firmicutes;c__Clostridia;o__Clostridiales;f__Ruminococcaceae;g__;s__
OTU_559	0	0	0	0	4.5e-05	0	9e-06	0.000988	0.000988	0.001342	k__Bacteria;p__Firmicutes;c__Clostridia;o__Clostridiales;f__Ruminococcaceae;g__;s__
OTU_560	0.000317	0.000245	0.0001	0.000208	0.000807	0.001115	0.000544	4.5e-05	1.8e-05	0	k__Bacteria
OTU_561	0	0	0	0	0	0	0	0.001197	0.001206	0.001033	k__Bacteria;p__Bacteroidetes;c__Bacteroidia;o__Bacteroidales;f__Rikenellaceae;g__;s__
OTU_562	0.000816	0.000761	0.000916	0.000562	0.000272	3.6e-05	2.7e-05	0	0	0	k__Bacteria;p__Bacteroidetes;c__Bacteroidia;o__Bacteroidales;f__Rikenellaceae;g__;s__
OTU_563	0.000725	0.000644	0.000607	0.00058	0.000299	9.1e-05	0.00019	0	0	0	k__Bacteria;p__Bacteroidetes;c__Bacteroidia;o__Bacteroidales;f__Prevotellaceae;g__;s__
OTU_564	0.000517	0.000607	0.001532	0.000589	5.4e-05	9e-06	0	0	0	0	k__Bacteria;p__Bacteroidetes;c__Bacteroidia;o__Bacteroidales;f__Muribaculaceae;g__;s__
OTU_565	0	0	0	0	4.5e-05	0	1.8e-05	0.001342	0.001197	0.00087	k__Bacteria;p__Bacteroidetes;c__Bacteroidia;o__Bacteroidales;f__Rikenellaceae;g__Alistipes;s__
OTU_566	0	0	0	0	0.000163	0	9e-06	0.001033	0.001052	0.000988	k__Bacteria;p__Firmicutes;c__Clostridia;o__Clostridiales;f__Christensenellaceae;g__;s__
OTU_567	0.000571	0.000562	0.00097	0.000571	0.000381	5.4e-05	9.1e-05	0	0	0	k__Bacteria;p__Firmicutes;c__Clostridia;o__Clostridiales;f__Ruminococcaceae
OTU_568	0	0	0	0	0	0	9e-06	0.001142	0.000961	0.001242	k__Bacteria;p__Bacteroidetes;c__Bacteroidia;o__Bacteroidales;f__Prevotellaceae;g__;s__
OTU_569	0.000644	0.000644	0.001305	0.000562	1.8e-05	3.6e-05	1.8e-05	0	0	0	k__Bacteria;p__Bacteroidetes;c__Bacteroidia;o__Bacteroidales;f__Rikenellaceae;g__;s__
OTU_570	0.000354	0.000281	1.8e-05	0.000616	0.000734	0.00058	0.000662	0	0	0	k__Bacteria;p__Kiritimatiellaeota;c__Kiritimatiellae;o__;f__;g__;s__
OTU_571	0.000943	0.001052	0.000136	0.000825	0.00029	1.8e-05	9e-06	0	0	0	k__Bacteria;p__Bacteroidetes;c__Bacteroidia;o__Bacteroidales;f__Prevotellaceae
OTU_572	0.000499	0.00058	0.001215	0.000535	0.000218	0.0001	2.7e-05	0	0	0	k__Bacteria;p__Firmicutes;c__Clostridia;o__Clostridiales;f__Ruminococcaceae;g__;s__
OTU_573	0.000952	0.001079	0.000363	0.00058	0.000127	4.5e-05	4.5e-05	0	0	0	k__Bacteria;p__Firmicutes;c__Clostridia;o__Clostridiales;f__Ruminococcaceae;g__;s__
OTU_574	5.4e-05	7.3e-05	5.4e-05	9e-06	0	0	0	0.00068	0.001079	0.001469	k__Bacteria;p__Bacteroidetes;c__Bacteroidia;o__Bacteroidales;f__;g__;s__
OTU_575	0	0	0	0	2.7e-05	0	0	0.001305	0.001106	0.000888	k__Bacteria;p__Firmicutes;c__Clostridia;o__Clostridiales;f__Ruminococcaceae;g__;s__
OTU_576	0	0	0	0	4.5e-05	0	0	0.000825	0.001015	0.001632	k__Bacteria;p__Bacteroidetes;c__Bacteroidia;o__Bacteroidales;f__Bacteroidaceae;g__Bacteroides;s__
OTU_577	0.00058	0.000571	0.000807	0.00097	0.000245	1.8e-05	9e-06	0	0	0	k__Bacteria;p__Firmicutes;c__Clostridia;o__Clostridiales;f__Ruminococcaceae;g__unidentified_Ruminococcaceae;s__Ruminococcus_flavefaciens
OTU_578	0	0	0	0	0.000236	0	0	0.000734	0.000825	0.001369	k__Bacteria;p__Firmicutes;c__Clostridia;o__Clostridiales;f__Christensenellaceae;g__;s__
OTU_579	0.000544	0.000526	0.000354	0.00029	0.000671	0.000444	0.000245	1.8e-05	0	2.7e-05	k__Bacteria;p__Tenericutes;c__Mollicutes;o__;f__;g__;s__
OTU_580	0.000354	0.000517	0.000326	0.000671	0.000408	0.00039	0.000435	1.8e-05	0	9e-06	k__Bacteria;p__Firmicutes;c__Clostridia;o__Clostridiales;f__Lachnospiraceae;g__;s__
OTU_581	0	0	0	0	0.000172	0	2.7e-05	0.001242	0.000771	0.001006	k__Bacteria;p__Firmicutes;c__Clostridia;o__Clostridiales;f__Christensenellaceae;g__;s__
OTU_582	1.8e-05	1.8e-05	1.8e-05	5.4e-05	0.000453	0.001224	0.001169	0	0	0	k__Bacteria;p__Firmicutes;c__Clostridia;o__Clostridiales;f__Christensenellaceae;g__;s__
OTU_583	7.3e-05	3.6e-05	0.000136	0.0001	0.000897	0.001432	0.000308	9e-06	0	0	k__Bacteria;p__Firmicutes;c__Clostridia;o__Clostridiales;f__Lachnospiraceae;g__Syntrophococcus;s__
OTU_584	0.000598	0.000553	0.001061	0.000625	6.3e-05	7.3e-05	7.3e-05	0	0	0	k__Bacteria;p__Bacteroidetes;c__Bacteroidia;o__Bacteroidales;f__;g__;s__
OTU_585	0	9e-06	0	0.000299	0.001568	0.001206	6.3e-05	0	9e-06	0	k__Bacteria;p__Firmicutes;c__Bacilli;o__Lactobacillales;f__Lactobacillaceae;g__Lactobacillus;s__Lactobacillus_sp_Marseille-P3825
OTU_586	0.000435	0.00029	6.3e-05	0.000381	0.000399	0.000635	0.000961	0	0	0	k__Bacteria;p__Kiritimatiellaeota;c__Kiritimatiellae;o__;f__;g__;s__
OTU_587	4.5e-05	2.7e-05	5.4e-05	2.7e-05	2.7e-05	9e-06	0	0.00078	0.001088	0.00116	k__Bacteria;p__Bacteroidetes;c__Bacteroidia;o__Bacteroidales;f__;g__;s__
OTU_588	0.000245	0.000199	0.00049	0.000517	0.000372	6.3e-05	3.6e-05	0.00058	0.000444	3.6e-05	k__Bacteria;p__Kiritimatiellaeota;c__Kiritimatiellae;o__;f__;g__;s__
OTU_589	0.00068	0.000607	0.000517	0.000816	0.000299	5.4e-05	1.8e-05	0	0	0	k__Bacteria;p__Bacteroidetes;c__Bacteroidia;o__Bacteroidales;f__Prevotellaceae;g__;s__
OTU_590	0.000707	0.000616	0.000798	0.000408	0.000426	6.3e-05	2.7e-05	0	0	0	k__Bacteria;p__Firmicutes;c__Clostridia;o__Clostridiales;f__Lachnospiraceae;g__;s__
OTU_591	0.000852	0.000743	0.000662	0.000444	0.000281	5.4e-05	1.8e-05	0	0	0	k__Bacteria;p__Bacteroidetes;c__Bacteroidia;o__Bacteroidales;f__Rikenellaceae;g__;s__
OTU_592	0.000662	0.000662	0.000236	0.000689	0.000408	0.000218	0.000181	0	0	0	k__Bacteria;p__Firmicutes;c__Clostridia;o__Clostridiales;f__Lachnospiraceae;g__;s__
OTU_593	7.3e-05	6.3e-05	9e-06	0.000118	0.000435	0.001106	0.001188	0	9e-06	0	k__Bacteria;p__Firmicutes;c__Clostridia;o__Clostridiales;f__Christensenellaceae;g__;s__
OTU_594	8.2e-05	0.000118	9e-06	0.000245	0.000218	0.001024	0.001342	0	0	9e-06	k__Bacteria;p__Lentisphaerae;c__Lentisphaeria;o__Victivallales;f__;g__;s__
OTU_595	0.000444	0.000689	0.000218	0.000761	0.000607	0.000236	0.000154	0	0	0	k__Bacteria;p__Proteobacteria;c__Deltaproteobacteria;o__Desulfovibrionales;f__Desulfovibrionaceae;g__Desulfovibrio;s__
OTU_596	0.000553	0.000344	0.00116	0.000716	0.000172	9e-06	3.6e-05	0	0	0	k__Bacteria;p__Bacteroidetes;c__Bacteroidia;o__Bacteroidales
OTU_597	0.000635	0.000616	0.000671	0.000653	0.000344	8.2e-05	5.4e-05	0	0	0	k__Bacteria;p__Firmicutes;c__Negativicutes;o__Selenomonadales;f__Acidaminococcaceae;g__Succiniclasticum;s__
OTU_598	0.000662	0.000752	0.001024	0.000499	8.2e-05	5.4e-05	1.8e-05	0	0	0	k__Bacteria;p__Bacteroidetes;c__Bacteroidia;o__Bacteroidales;f__Muribaculaceae;g__;s__
OTU_599	0	0	0	0	7.3e-05	0	0	0.000816	0.000662	0.001441	k__Bacteria;p__Firmicutes;c__Clostridia;o__Clostridiales;f__Ruminococcaceae;g__;s__
OTU_600	0	0	9e-06	0	4.5e-05	0	0	0.001568	0.000879	0.000571	k__Bacteria;p__Firmicutes;c__Clostridia;o__Clostridiales;f__Ruminococcaceae;g__;s__
OTU_601	0	0	0	0	6.3e-05	0	0	0.00116	0.000897	0.001024	k__Bacteria;p__Firmicutes;c__Clostridia;o__Clostridiales;f__Christensenellaceae;g__;s__
OTU_602	0.000716	0.000707	0.000598	0.00058	0.000181	1.8e-05	5.4e-05	1.8e-05	5.4e-05	4.5e-05	k__Bacteria;p__Firmicutes;c__Clostridia;o__Clostridiales;f__Ruminococcaceae;g__;s__
OTU_603	0.000208	0.000372	4.5e-05	0.000462	0.000707	0.000616	0.000616	6.3e-05	2.7e-05	4.5e-05	k__Bacteria;p__unidentified_Bacteria;c__unidentified_Bacteria;o__unidentified_Bacteria;f__unidentified_Bacteria;g__Candidatus_Saccharimonas;s__
OTU_604	0.00068	0.000535	0.000399	0.000734	0.00048	0.000163	6.3e-05	0	0	0	k__Bacteria;p__Firmicutes;c__Clostridia;o__Clostridiales;f__Ruminococcaceae;g__unidentified_Ruminococcaceae;s__Ruminococcus_sp_FC2018
OTU_605	0	0	0	0	0.000172	0	2.7e-05	0.001278	0.000789	0.000798	k__Bacteria;p__Firmicutes;c__Clostridia;o__Clostridiales;f__Ruminococcaceae;g__;s__
OTU_606	0.0001	8.2e-05	9.1e-05	0.000181	0.000961	0.000925	0.000471	7.3e-05	3.6e-05	1.8e-05	k__Bacteria;p__Melainabacteria;c__;o__;f__;g__;s__
OTU_607	0	0	0	0	2.7e-05	0	0	0.000816	0.001006	0.001387	k__Bacteria;p__Firmicutes;c__Clostridia;o__Clostridiales;f__Ruminococcaceae;g__;s__
OTU_608	0.000598	0.00058	0.001151	0.000444	4.5e-05	4.5e-05	9e-06	0	0	0	k__Bacteria;p__Bacteroidetes;c__Bacteroidia;o__Bacteroidales;f__;g__;s__
OTU_609	0	0	0	0	0	0	0	0.001324	0.001024	0.000961	k__Bacteria;p__Kiritimatiellaeota;c__Kiritimatiellae;o__;f__;g__;s__
OTU_610	0	0	0	0	8.2e-05	0	0	0.000544	0.000761	0.001695	k__Bacteria;p__Firmicutes;c__Clostridia;o__Clostridiales;f__Christensenellaceae;g__;s__
OTU_611	0.0001	0.000145	9.1e-05	5.4e-05	0.000218	0	3.6e-05	0.000335	0.000308	0.001659	k__Bacteria;p__Firmicutes;c__Negativicutes;o__Selenomonadales;f__Veillonellaceae;g__Schwartzia;s__
OTU_612	0.000707	0.000716	0.000544	0.000589	0.000317	6.3e-05	9e-06	0	0	0	k__Bacteria;p__Bacteroidetes;c__Bacteroidia;o__Bacteroidales;f__Rikenellaceae;g__;s__
OTU_613	0.000535	0.000662	0.00058	0.000816	0.000172	0.000118	2.7e-05	0	0	0	k__Bacteria;p__Bacteroidetes;c__Bacteroidia;o__Bacteroidales;f__Prevotellaceae;g__unidentified_Prevotellaceae;s__Prevotella_ruminicola
OTU_614	0.000925	0.000897	0.000326	0.000553	0.000154	6.3e-05	2.7e-05	0	0	0	k__Bacteria;p__Bacteroidetes;c__Bacteroidia;o__Bacteroidales;f__Rikenellaceae;g__;s__
OTU_615	0	0	0	0	0	0	2.7e-05	0.000861	0.001106	0.001042	k__Bacteria;p__Bacteroidetes;c__Bacteroidia;o__Bacteroidales;f__Prevotellaceae;g__;s__
OTU_616	0	0	0	0	8.2e-05	0	1.8e-05	0.001197	0.000789	0.000925	k__Bacteria;p__Firmicutes;c__Clostridia;o__Clostridiales;f__Ruminococcaceae;g__;s__
OTU_617	5.4e-05	3.6e-05	9e-06	0.000127	0.001713	0.000562	0.000326	4.5e-05	2.7e-05	0	k__Bacteria;p__Melainabacteria;c__;o__;f__;g__;s__
OTU_618	0.000771	0.000344	0.000798	0.000571	0.000363	0	9e-06	0	0	0	k__Bacteria;p__Bacteroidetes;c__Bacteroidia;o__Bacteroidales;f__Prevotellaceae;g__;s__
OTU_619	0.000471	0.000526	0.000644	0.000716	0.000471	0.000118	3.6e-05	0	0	0	k__Bacteria;p__Tenericutes;c__Mollicutes;o__;f__;g__;s__
OTU_620	0	0	0	0	0.000136	0	1.8e-05	0.001224	0.000825	0.000879	k__Bacteria;p__Firmicutes;c__Clostridia;o__Clostridiales;f__Christensenellaceae;g__;s__
OTU_621	0.000199	0.0001	0.000471	0.000208	0.000499	0.000943	0.000372	1.8e-05	0	0	k__Bacteria;p__Firmicutes;c__Clostridia;o__Clostridiales;f__Lachnospiraceae
OTU_622	0	0	0	0	0.000172	0	0	0.000897	0.000789	0.001052	k__Bacteria;p__Firmicutes;c__Clostridia;o__Clostridiales;f__Christensenellaceae;g__;s__
OTU_623	0.00048	0.000453	0.000834	0.000616	0.000326	9.1e-05	2.7e-05	0	0	0	k__Bacteria;p__Firmicutes;c__Clostridia;o__Clostridiales;f__Ruminococcaceae;g__;s__
OTU_624	0.000825	0.000761	0.0001	0.000707	0.000308	0.000145	7.3e-05	0	0	0	k__Bacteria;p__Bacteroidetes;c__Bacteroidia;o__Bacteroidales;f__unidentified_Bacteroidales;g__unidentified_Bacteroidales;s__rumen_bacterium_YS3
OTU_625	0.00039	0.000453	0.000589	0.000635	0.000381	0.000263	0.000118	9e-06	0	0	k__Bacteria;p__Tenericutes;c__Mollicutes;o__;f__;g__;s__
OTU_626	0	0	0	9e-06	8.2e-05	1.8e-05	1.8e-05	0.00116	0.001097	0.000616	k__Bacteria;p__Firmicutes;c__Clostridia;o__Clostridiales;f__Ruminococcaceae;g__;s__
OTU_627	0.000499	0.000616	0.001178	0.000462	7.3e-05	2.7e-05	0	0	0	0	k__Bacteria;p__Bacteroidetes;c__Bacteroidia;o__Bacteroidales;f__Prevotellaceae;g__;s__
OTU_628	0.000499	0.000553	0.000562	0.000598	0.000281	0.000236	8.2e-05	2.7e-05	0	0	k__Bacteria;p__Tenericutes;c__Mollicutes;o__;f__;g__;s__
OTU_629	0.000653	0.000426	0.001278	0.000426	5.4e-05	0	9e-06	0	0	0	k__Bacteria;p__Bacteroidetes;c__Bacteroidia;o__Bacteroidales;f__Rikenellaceae;g__;s__
OTU_630	0.000553	0.000698	0.000653	0.000761	1.8e-05	0.0001	4.5e-05	0	0	0	k__Bacteria;p__Bacteroidetes;c__Bacteroidia;o__Bacteroidales
OTU_631	0	0	9e-06	0	4.5e-05	0	0	0.001305	0.000888	0.000725	k__Bacteria;p__Firmicutes;c__Clostridia;o__Clostridiales;f__Lachnospiraceae;g__;s__
OTU_632	0.000798	0.000644	0.000943	0.00039	1.8e-05	0	0	0	0	9e-06	k__Bacteria;p__Bacteroidetes;c__Bacteroidia;o__Bacteroidales;f__Prevotellaceae;g__;s__
OTU_633	0.000571	0.000698	0.000798	0.000562	0.000163	0	0	0	0	0	k__Bacteria;p__Firmicutes;c__Clostridia;o__Clostridiales;f__Ruminococcaceae;g__;s__
OTU_634	0.000145	8.2e-05	0.0001	9.1e-05	0.001278	0.00058	0.000399	0.0001	8.2e-05	1.8e-05	k__Bacteria;p__Firmicutes;c__Clostridia;o__Clostridiales;f__Ruminococcaceae;g__;s__
OTU_635	0.000263	0.000254	0.000381	0.000236	0.000589	0.001178	2.7e-05	3.6e-05	9e-06	9e-06	k__Bacteria;p__Firmicutes;c__Clostridia;o__Clostridiales;f__Lachnospiraceae;g__;s__
OTU_636	0.000381	0.000408	4.5e-05	0.000798	0.000662	0.000272	0.000245	0	0	0	k__Bacteria;p__Kiritimatiellaeota;c__Kiritimatiellae;o__;f__;g__;s__
OTU_637	1.8e-05	9e-06	2.7e-05	0.000136	0.00019	0.000725	0.001568	3.6e-05	1.8e-05	0.000145	k__Bacteria;p__Lentisphaerae;c__Lentisphaeria;o__Victivallales;f__Victivallaceae;g__;s__
OTU_638	0.000526	0.000544	0.000825	0.000562	0.000272	4.5e-05	3.6e-05	0	0	0	k__Bacteria;p__Tenericutes;c__Mollicutes;o__;f__;g__;s__
OTU_639	0.00039	0.000535	0.000616	0.000544	0.00048	0.00019	3.6e-05	0	0	0	k__Bacteria;p__Firmicutes;c__Clostridia;o__Clostridiales;f__Christensenellaceae;g__;s__
OTU_640	0.00078	0.000752	0.000662	0.00039	0.000136	2.7e-05	1.8e-05	0	0	0	k__Bacteria;p__Bacteroidetes;c__Bacteroidia;o__Bacteroidales;f__Prevotellaceae;g__;s__
OTU_641	0.000707	0.000435	0.001314	0.000208	4.5e-05	9e-06	0	0	0	0	k__Bacteria;p__Gracilibacteria;c__unidentified_Gracilibacteria;o__unidentified_Gracilibacteria;f__unidentified_Gracilibacteria;g__unidentified_Gracilibacteria;s__candidate_division_CPR1_bacterium_ADurbBin160
OTU_642	0.000544	0.000635	0.000462	0.00087	0.000263	0	7.3e-05	0	0	0	k__Bacteria;p__Bacteroidetes;c__Bacteroidia;o__Bacteroidales;f__Prevotellaceae;g__;s__
OTU_643	0	0	0	0	1.8e-05	0	1.8e-05	0.000897	0.001024	0.000997	k__Bacteria;p__Firmicutes;c__Clostridia;o__Clostridiales;f__Ruminococcaceae;g__;s__
OTU_644	0	0	0	0	9e-06	0	0	0.00116	0.00078	0.000988	k__Bacteria;p__Firmicutes;c__Clostridia;o__Clostridiales;f__Defluviitaleaceae;g__;s__
OTU_645	0.000961	0.000988	5.4e-05	0.000671	4.5e-05	0	0	0	0	0	k__Bacteria
OTU_646	0.000562	0.000517	0.001024	0.000526	0.000145	9e-06	9e-06	0	0	0	k__Bacteria;p__Tenericutes;c__Mollicutes;o__;f__;g__;s__
OTU_647	8.2e-05	9e-06	4.5e-05	4.5e-05	0.000444	0.001197	0.000879	0	1.8e-05	9e-06	k__Bacteria;p__Firmicutes;c__Clostridia;o__Clostridiales;f__Christensenellaceae;g__;s__
OTU_648	4.5e-05	0.000127	5.4e-05	0.000408	0.000979	0.000879	0.00039	3.6e-05	2.7e-05	9e-06	k__Bacteria;p__Firmicutes;c__Clostridia;o__Clostridiales;f__Lachnospiraceae;g__Roseburia;s__
OTU_649	0	0	0	0	0.000118	0	0	0.001088	0.000743	0.000843	k__Bacteria;p__Firmicutes;c__Clostridia;o__Clostridiales;f__Christensenellaceae;g__;s__
OTU_650	0.000435	0.000435	0.000888	0.000807	0.000145	9.1e-05	0	0	0	0	k__Bacteria;p__Firmicutes;c__Clostridia;o__Clostridiales;f__Lachnospiraceae;g__;s__
OTU_651	0	0	0	0	8.2e-05	0	0	0.001278	0.000807	0.000689	k__Bacteria;p__Firmicutes;c__Clostridia;o__Clostridiales;f__Lachnospiraceae;g__;s__
OTU_652	0.000499	0.000625	0.000843	0.000752	3.6e-05	0	0	0	0	0	k__Bacteria;p__Bacteroidetes;c__Bacteroidia;o__Bacteroidales
OTU_653	0.000535	0.000399	0.000344	0.000363	6.3e-05	0	9e-06	4.5e-05	0.000109	0.001015	k__Bacteria;p__Spirochaetes;c__Spirochaetia;o__Spirochaetales;f__Spirochaetaceae;g__;s__
OTU_654	0.000562	0.000789	0.000281	0.00048	0.000381	5.4e-05	0.000136	0	0	0	k__Bacteria;p__Firmicutes;c__Clostridia;o__Clostridiales;f__Ruminococcaceae;g__;s__
OTU_655	0	0	0	0	0	0	0	0.000535	0.000798	0.001768	k__Bacteria;p__Spirochaetes;c__Spirochaetia;o__Spirochaetales;f__Spirochaetaceae;g__;s__
OTU_656	0.000952	0.000816	0.000145	0.00068	0.000199	3.6e-05	9e-06	0	0	0	k__Bacteria;p__Bacteroidetes;c__Bacteroidia;o__Bacteroidales;f__Rikenellaceae;g__;s__
OTU_657	0	0	0	0	0.000154	0	9e-06	0.001206	0.00087	0.000707	k__Bacteria;p__Firmicutes;c__Clostridia;o__Clostridiales;f__Ruminococcaceae
OTU_658	0.000435	0.000743	0.000888	0.000616	9e-06	1.8e-05	1.8e-05	0	0	0	k__Bacteria;p__Firmicutes;c__Clostridia;o__Clostridiales;f__Ruminococcaceae;g__unidentified_Ruminococcaceae;s__Ruminococcaceae_bacterium_NK4B32
OTU_659	0.000616	0.000598	0.001024	0.000408	0.000109	1.8e-05	9e-06	0	0	0	k__Bacteria;p__Bacteroidetes;c__Bacteroidia;o__Bacteroidales;f__Muribaculaceae;g__;s__
OTU_660	0.000807	0.001106	0.000245	0.000326	0.000245	0	9e-06	0	0	0	k__Bacteria;p__Firmicutes;c__Clostridia;o__Clostridiales;f__Lachnospiraceae;g__;s__
OTU_661	0.000907	0.000698	0.000771	0.000263	5.4e-05	0	2.7e-05	0	0	0	k__Bacteria;p__Spirochaetes;c__unidentified_Spirochaetes;o__unidentified_Spirochaetes;f__unidentified_Spirochaetes;g__unidentified_Spirochaetes;s__Firmicutes_bacterium_canine_oral_taxon_309
OTU_662	0.000444	0.000199	0.000517	0.000354	0.000335	0.000426	0.000299	4.5e-05	0.000109	1.8e-05	k__Bacteria;p__Firmicutes;c__Erysipelotrichia;o__Erysipelotrichales;f__Erysipelotrichaceae
OTU_663	0	0	0	0	0.000199	0	0	0.000916	0.000508	0.001142	k__Bacteria;p__Firmicutes;c__Clostridia;o__Clostridiales;f__Peptococcaceae;g__;s__
OTU_664	0.000798	0.000698	0.000589	0.000435	8.2e-05	1.8e-05	1.8e-05	0	0	0	k__Bacteria;p__Bacteroidetes;c__Bacteroidia;o__Bacteroidales;f__Prevotellaceae;g__;s__
OTU_665	0.00019	0.00019	4.5e-05	0.000399	0.000254	0.000852	0.000716	9e-06	0	0	k__Bacteria;p__Kiritimatiellaeota;c__Kiritimatiellae;o__;f__;g__;s__
OTU_666	2.7e-05	8.2e-05	2.7e-05	2.7e-05	0.000952	0.001188	0.000372	2.7e-05	7.3e-05	6.3e-05	k__Bacteria;p__Firmicutes;c__Clostridia;o__Clostridiales;f__Lachnospiraceae;g__;s__
OTU_667	0.0001	6.3e-05	0.000136	6.3e-05	0.000471	0.001296	0.00048	9.1e-05	1.8e-05	2.7e-05	k__Bacteria;p__Firmicutes;c__Clostridia;o__Clostridiales;f__Lachnospiraceae;g__;s__
OTU_668	2.7e-05	5.4e-05	9e-06	7.3e-05	0.001351	0.000834	0.00039	2.7e-05	1.8e-05	1.8e-05	k__Bacteria;p__Firmicutes;c__Clostridia;o__Clostridiales;f__unidentified_Clostridiales;g__Mogibacterium;s__
OTU_669	0.000372	0.000625	0.000535	0.00049	0.000689	9e-06	1.8e-05	0	0	0	k__Bacteria;p__Bacteroidetes;c__Bacteroidia;o__Bacteroidales;f__Prevotellaceae;g__;s__
OTU_670	0.000526	0.000771	0.000616	0.000399	0.00029	4.5e-05	1.8e-05	0	0	9e-06	k__Bacteria;p__Firmicutes;c__Clostridia;o__Clostridiales;f__Ruminococcaceae;g__;s__
OTU_671	0.000471	0.000462	0.000453	0.000326	0.000417	0.000344	0.000236	0	3.6e-05	9e-06	k__Bacteria;p__Firmicutes;c__Clostridia;o__Clostridiales;f__Ruminococcaceae
OTU_672	0.000199	0.000263	0.000444	0.000671	0.000308	0.000417	0.000381	2.7e-05	9e-06	9e-06	k__Bacteria;p__Firmicutes;c__Clostridia;o__Clostridiales;f__Christensenellaceae;g__;s__
OTU_673	0.000616	0.000653	0.000589	0.00039	0.000444	0	0	0	0	0	k__Bacteria;p__Tenericutes;c__Mollicutes;o__;f__;g__;s__
OTU_674	0.000526	0.000689	0.000653	0.000553	0.000154	0	1.8e-05	0	9e-06	1.8e-05	k__Bacteria;p__Spirochaetes;c__Spirochaetia;o__Spirochaetales;f__Spirochaetaceae;g__unidentified_Spirochaetaceae;s__Treponema_bryantii
OTU_675	0.000499	0.000471	0.000916	0.000562	0.000208	9e-06	1.8e-05	0	0	0	k__Bacteria;p__Bacteroidetes;c__Bacteroidia;o__Bacteroidales;f__Prevotellaceae;g__;s__
OTU_676	9.1e-05	3.6e-05	3.6e-05	0.000317	0.000834	0.001188	0.000299	0	0	0	k__Bacteria;p__Firmicutes;c__Clostridia;o__Clostridiales;f__unidentified_Clostridiales;g__unidentified_Clostridiales
OTU_677	0.000825	0.000707	0.000363	0.000508	8.2e-05	0	0	0	9e-06	0	k__Bacteria;p__Bacteroidetes;c__Bacteroidia;o__Bacteroidales;f__Rikenellaceae;g__;s__
OTU_678	0	0	0	0	9.1e-05	0	2.7e-05	0.000907	0.000752	0.000934	k__Bacteria;p__Firmicutes;c__Clostridia;o__Clostridiales;f__Christensenellaceae;g__;s__
OTU_679	0.000508	0.000517	0.00097	0.00049	1.8e-05	1.8e-05	0	0	0	0	k__Bacteria;p__Bacteroidetes;c__Bacteroidia;o__Bacteroidales;f__;g__;s__
OTU_680	0.000462	0.000734	0.000571	0.00048	0.000326	8.2e-05	1.8e-05	0	0	0	k__Bacteria;p__Firmicutes;c__Clostridia;o__Clostridiales;f__Lachnospiraceae;g__;s__
OTU_681	0.000843	0.000761	0.000725	0.000181	4.5e-05	0	0	0	0	0	k__Bacteria;p__Firmicutes;c__Clostridia;o__Clostridiales;f__Lachnospiraceae;g__unidentified_Lachnospiraceae;s__Lachnospiraceae_bacterium_CA43
OTU_682	0.00107	0.000517	0.000335	0.00058	0.0001	0	0	0	0	9e-06	k__Bacteria;p__Firmicutes;c__Clostridia;o__Clostridiales;f__Lachnospiraceae;g__unidentified_Lachnospiraceae;s__Butyrivibrio_fibrisolvens
OTU_683	0	0	0	0	0.000118	0	2.7e-05	0.000807	0.000861	0.000888	k__Bacteria;p__Firmicutes;c__Clostridia;o__Clostridiales;f__Ruminococcaceae;g__;s__
OTU_684	0	0	9e-06	0	1.8e-05	0	9e-06	0.000916	0.000834	0.000907	k__Bacteria;p__Firmicutes;c__Clostridia;o__Clostridiales;f__Christensenellaceae
OTU_685	0.000354	0.000308	8.2e-05	0.000417	0.00078	0.00039	0.000281	1.8e-05	8.2e-05	9e-06	k__Bacteria;p__Tenericutes;c__Mollicutes;o__;f__;g__;s__
OTU_686	0	0	0	0	0.000299	0	0.000199	0.000245	0.001324	0.00058	k__Bacteria;p__Firmicutes;c__Clostridia;o__Clostridiales;f__unidentified_Clostridiales;g__unidentified_Clostridiales;s__Clostridium_bornimense
OTU_687	0.000589	0.000517	0.000263	0.000916	0.000145	0.000317	1.8e-05	0	0	0	k__Bacteria;p__Proteobacteria;c__Deltaproteobacteria;o__Oligoflexales;f__;g__;s__
OTU_688	0	0	0	0	0.000236	9e-06	0	0.000934	0.000807	0.000689	k__Bacteria;p__Tenericutes;c__Mollicutes;o__;f__;g__;s__
OTU_689	0.000299	0.000272	0.000381	0.00058	0.000571	0.000308	0.000145	9e-06	4.5e-05	2.7e-05	k__Bacteria;p__Firmicutes;c__Clostridia;o__Clostridiales;f__Defluviitaleaceae;g__;s__
OTU_690	1.8e-05	0.0001	6.3e-05	0.000961	0.000843	0.00078	7.3e-05	0	0	0	k__Bacteria;p__Firmicutes;c__Clostridia;o__Clostridiales;f__unidentified_Clostridiales;g__unidentified_Clostridiales;s__Eubacterium_sp_oral_clone_FX028
OTU_691	0.00049	0.00049	0.000308	0.00068	0.000299	0.000136	0.000245	0	0	0	k__Bacteria;p__Firmicutes;c__Clostridia;o__Clostridiales;f__Lachnospiraceae;g__;s__
OTU_692	3.6e-05	7.3e-05	7.3e-05	5.4e-05	0.001024	0.00107	0.000254	2.7e-05	9e-06	0	k__Bacteria;p__Firmicutes;c__Clostridia;o__Clostridiales;f__unidentified_Clostridiales;g__Mogibacterium;s__
OTU_693	0	0	0	0	1.8e-05	0	0	0.001033	0.000888	0.000698	k__Bacteria;p__Firmicutes;c__Clostridia;o__Clostridiales;f__Ruminococcaceae;g__;s__
OTU_694	1.8e-05	1.8e-05	9e-06	5.4e-05	0.000218	6.3e-05	1.8e-05	0.000789	0.000879	0.000562	k__Bacteria;p__Firmicutes;c__Clostridia;o__Clostridiales;f__Lachnospiraceae;g__Anaerosporobacter;s__
OTU_695	0.000671	0.00078	0.000462	0.00049	9.1e-05	0	2.7e-05	0	0	0	k__Bacteria;p__Tenericutes;c__Mollicutes;o__;f__;g__;s__
OTU_696	0.000317	0.000263	8.2e-05	0.000263	0.000662	0.000662	0.000236	7.3e-05	9.1e-05	1.8e-05	k__Bacteria;p__unidentified_Bacteria;c__unidentified_Bacteria;o__unidentified_Bacteria;f__unidentified_Bacteria;g__Candidatus_Saccharimonas;s__
OTU_697	0.000562	0.000381	0.001215	0.000335	8.2e-05	1.8e-05	9e-06	0	0	0	k__Bacteria;p__Bacteroidetes;c__Bacteroidia;o__Bacteroidales
OTU_698	0.000363	0.00029	0	0.000752	0.000807	0.000154	0.000326	0	0	0	k__Bacteria;p__Kiritimatiellaeota;c__Kiritimatiellae;o__;f__;g__;s__
OTU_699	0.00087	0.000789	0.00049	0.00029	7.3e-05	1.8e-05	9e-06	0	0	0	k__Bacteria;p__Firmicutes;c__Clostridia;o__Clostridiales;f__Lachnospiraceae;g__Oribacterium;s__
OTU_700	0.00039	0.000417	0.000662	0.000544	0.000571	0	0	0	0	0	k__Bacteria;p__Firmicutes;c__Clostridia;o__Clostridiales;f__Ruminococcaceae;g__;s__
OTU_701	0.000616	0.000589	0.000417	0.000435	0.000208	0.000145	7.3e-05	0	0	0	k__Bacteria;p__Firmicutes;c__Clostridia;o__Clostridiales;f__Christensenellaceae;g__;s__
OTU_702	0.00048	0.000408	0.000843	0.000372	0.000444	0	0	0	0	0	k__Bacteria;p__Firmicutes;c__Clostridia;o__Clostridiales;f__Ruminococcaceae;g__;s__
OTU_703	0.000771	0.000825	0.000109	0.000462	0.00019	8.2e-05	3.6e-05	9e-06	0	9e-06	k__Bacteria;p__Firmicutes;c__Clostridia;o__Clostridiales;f__Ruminococcaceae;g__;s__
OTU_704	2.7e-05	3.6e-05	9e-06	0.000118	0.000208	0.001015	0.001106	2.7e-05	0	0	k__Bacteria;p__Firmicutes;c__Clostridia;o__Clostridiales;f__Christensenellaceae;g__;s__
OTU_705	0.000716	0.000698	0.000508	0.000344	9e-06	0.000218	5.4e-05	0	0	0	k__Bacteria;p__Bacteroidetes;c__Bacteroidia;o__Bacteroidales;f__Prevotellaceae;g__;s__
OTU_706	0.000444	0.000408	0.000789	0.000752	4.5e-05	2.7e-05	1.8e-05	0	0	0	k__Bacteria;p__Bacteroidetes;c__Bacteroidia;o__Bacteroidales;f__Rikenellaceae
OTU_707	0.000354	0.000344	0.000154	0.000208	0.0001	9e-06	4.5e-05	0.000544	0.000363	0.000471	k__Bacteria;p__Bacteroidetes;c__Bacteroidia;o__Bacteroidales
OTU_708	0.000118	5.4e-05	8.2e-05	8.2e-05	0.001342	0.000544	0.000254	4.5e-05	9e-06	4.5e-05	k__Bacteria;p__Firmicutes;c__Clostridia;o__Clostridiales;f__Ruminococcaceae;g__;s__
OTU_709	0	0	0	0	0	0	0	0.000771	0.000807	0.00097	k__Bacteria;p__Firmicutes;c__Clostridia;o__Clostridiales;f__Ruminococcaceae;g__;s__
OTU_710	0.000816	0.000589	0.000535	0.000471	0.0001	0	2.7e-05	0	0	0	k__Bacteria;p__Bacteroidetes;c__Bacteroidia;o__Bacteroidales;f__Prevotellaceae;g__;s__
OTU_711	0	0	0	0	2.7e-05	0	0	0.00097	0.000571	0.001106	k__Bacteria;p__Bacteroidetes;c__Bacteroidia;o__Bacteroidales;f__;g__;s__
OTU_712	0.000417	0.000462	0.001133	0.000399	2.7e-05	3.6e-05	9e-06	0	0	0	k__Bacteria;p__Bacteroidetes;c__Bacteroidia;o__Bacteroidales;f__Muribaculaceae;g__;s__
OTU_713	0.000589	0.000435	0.000281	0.000952	9.1e-05	0.000109	8.2e-05	0	0	0	k__Bacteria;p__Firmicutes;c__Clostridia;o__Clostridiales;f__unidentified_Clostridiales;g__unidentified_Clostridiales
OTU_714	0.000589	0.000299	0.00097	0.000272	0.000227	1.8e-05	2.7e-05	0	0	0	k__Bacteria;p__Bacteroidetes;c__Bacteroidia;o__Bacteroidales;f__Prevotellaceae;g__;s__
OTU_715	0.000381	0.000218	0.00039	0.000272	0.000644	0.000363	0.00019	2.7e-05	1.8e-05	0	k__Bacteria;p__Firmicutes;c__Erysipelotrichia;o__Erysipelotrichales;f__Erysipelotrichaceae;g__;s__
OTU_716	0.000435	0.000417	0.000852	0.000716	8.2e-05	0	0	0	0	0	k__Bacteria;p__Bacteroidetes;c__Bacteroidia;o__Bacteroidales;f__Muribaculaceae;g__;s__
OTU_717	0.000535	0.000399	0.000535	0.00058	0.000181	0.000199	3.6e-05	0	0	0	k__Bacteria;p__Firmicutes;c__Clostridia;o__Clostridiales;f__Ruminococcaceae;g__unidentified_Ruminococcaceae;s__Ruminococcus_flavefaciens
OTU_718	0.000544	0.00068	6.3e-05	0.000916	0.000281	1.8e-05	4.5e-05	0	1.8e-05	0	k__Bacteria;p__Firmicutes;c__Clostridia;o__Clostridiales;f__Christensenellaceae;g__;s__
OTU_719	0.000607	0.000344	0.000907	0.000471	7.3e-05	0	9e-06	0	0	0	k__Bacteria;p__Bacteroidetes;c__Bacteroidia;o__Bacteroidales;f__Rikenellaceae;g__;s__
OTU_720	0.000218	0.000227	4.5e-05	0.00019	0.000544	0.000698	0.000444	4.5e-05	1.8e-05	6.3e-05	k__Bacteria;p__Melainabacteria;c__;o__;f__;g__;s__
OTU_721	0	0	0	0	6.3e-05	0	9e-06	0.000644	0.001015	0.000825	k__Bacteria;p__Firmicutes;c__Clostridia;o__Clostridiales;f__Ruminococcaceae;g__;s__
OTU_722	0.00029	0.000381	0.000471	0.00039	0.000553	0.000227	0.000208	0	9e-06	0	k__Bacteria;p__Firmicutes;c__Clostridia;o__Clostridiales;f__Ruminococcaceae
OTU_723	0.000571	0.000562	0.000616	0.000526	6.3e-05	5.4e-05	6.3e-05	0	0	0	k__Bacteria;p__Bacteroidetes;c__Bacteroidia;o__Bacteroidales;f__Prevotellaceae;g__;s__
OTU_724	0.000453	0.000562	0.000426	0.000644	0.000172	5.4e-05	8.2e-05	0	0	9e-06	k__Bacteria;p__Firmicutes;c__Clostridia;o__Clostridiales;f__Ruminococcaceae;g__Saccharofermentans;s__
OTU_725	0	0	0	0	5.4e-05	0	9e-06	0.000707	0.000625	0.001124	k__Bacteria;p__Firmicutes;c__Clostridia;o__Clostridiales;f__Christensenellaceae;g__;s__
OTU_726	0.000444	0.000562	0.000607	0.000354	0.000344	1.8e-05	3.6e-05	0	0	0	k__Bacteria;p__Firmicutes;c__Clostridia;o__Clostridiales;f__Lachnospiraceae;g__unidentified_Lachnospiraceae
OTU_727	0.000698	0.000662	0.000227	0.000671	8.2e-05	6.3e-05	3.6e-05	0	0	0	k__Bacteria;p__Firmicutes;c__Erysipelotrichia;o__Erysipelotrichales;f__Erysipelotrichaceae;g__;s__
OTU_728	0.00048	0.00049	0.000816	0.000553	0.000145	0	0	0	0	0	k__Bacteria;p__Bacteroidetes;c__Bacteroidia;o__Bacteroidales;f__Rikenellaceae;g__;s__
OTU_729	0	0	0	0	7.3e-05	0	0	0.000934	0.000553	0.000861	k__Bacteria;p__Firmicutes;c__Clostridia;o__Clostridiales;f__Ruminococcaceae;g__;s__
OTU_730	0.000444	0.000471	0.000471	0.000934	0.000118	1.8e-05	9e-06	0	0	0	k__Bacteria;p__Bacteroidetes;c__Bacteroidia;o__Bacteroidales;f__Rikenellaceae;g__;s__
OTU_731	0	0	0	0	9e-06	0	9e-06	0.000888	0.000653	0.00107	k__Bacteria;p__Bacteroidetes;c__Bacteroidia;o__Bacteroidales;f__Prevotellaceae;g__;s__
OTU_732	0.00039	0.000218	0.000354	0.000236	0.000562	0.000236	0.000372	0	9e-06	0	k__Bacteria;p__Firmicutes;c__Clostridia;o__Clostridiales;f__unidentified_Clostridiales;g__Anaerovorax;s__
OTU_733	0.000435	0.000281	0.00097	0.00049	0.000136	1.8e-05	3.6e-05	0	0	0	k__Bacteria;p__Bacteroidetes;c__Bacteroidia;o__Bacteroidales;f__Muribaculaceae;g__;s__
OTU_734	5.4e-05	5.4e-05	4.5e-05	9.1e-05	0.000299	0.001469	0.000281	3.6e-05	0	0	k__Bacteria;p__Firmicutes;c__Clostridia;o__Clostridiales;f__Ruminococcaceae
OTU_735	0.000236	0.000218	0.000199	0.000236	0.000644	0.00058	0.000263	5.4e-05	0	1.8e-05	k__Bacteria;p__unidentified_Bacteria;c__unidentified_Bacteria;o__unidentified_Bacteria;f__unidentified_Bacteria;g__Candidatus_Saccharimonas;s__
OTU_736	9e-06	9e-06	1.8e-05	6.3e-05	2.7e-05	0.000834	0.001414	0	0	0	k__Bacteria;p__Lentisphaerae;c__Lentisphaeria;o__Victivallales;f__Victivallaceae;g__;s__
OTU_737	0.000508	0.00058	0.000408	0.000471	0.000272	4.5e-05	3.6e-05	1.8e-05	2.7e-05	0	k__Bacteria;p__Tenericutes;c__Mollicutes;o__;f__;g__;s__
OTU_738	0.000344	0.000317	0.001124	0.000526	0	4.5e-05	0	0	0	0	k__Bacteria;p__Bacteroidetes;c__Bacteroidia;o__Bacteroidales;f__;g__;s__
OTU_739	0.000607	0.000598	0.000471	0.000553	7.3e-05	7.3e-05	1.8e-05	0	0	0	k__Bacteria;p__Bacteroidetes;c__Bacteroidia;o__Bacteroidales;f__Rikenellaceae;g__;s__
OTU_740	0.000218	0.000172	0.000145	0.000725	0.000743	8.2e-05	0.000372	0	0	0	k__Bacteria;p__Lentisphaerae;c__Lentisphaeria;o__Victivallales;f__Victivallaceae;g__;s__
OTU_741	0.000471	0.000517	0.000725	0.000535	0.000136	1.8e-05	1.8e-05	0	0	0	k__Bacteria;p__Bacteroidetes;c__Bacteroidia;o__Bacteroidales;f__Rikenellaceae;g__;s__
OTU_742	0.000553	0.000508	0.000535	0.000517	0.000181	3.6e-05	6.3e-05	0	0	0	k__Bacteria;p__Firmicutes;c__Clostridia;o__Clostridiales;f__Lachnospiraceae;g__;s__
OTU_743	0	0	0	0	1.8e-05	0	0	0.000734	0.000662	0.001015	k__Bacteria;p__Tenericutes;c__Mollicutes;o__;f__;g__;s__
OTU_744	0.000254	0.000426	0.000372	0.000444	0.000417	0.000218	0.000208	2.7e-05	9e-06	9e-06	k__Bacteria;p__Tenericutes;c__Mollicutes;o__;f__;g__;s__
OTU_745	0.000625	0.000734	0.000426	0.000453	0.000136	0	0	0	0	0	k__Bacteria;p__Firmicutes;c__Clostridia;o__Clostridiales;f__Ruminococcaceae;g__;s__
OTU_746	0.000607	0.000743	0.000372	0.000453	0.0001	9e-06	2.7e-05	0	0	0	k__Bacteria;p__Firmicutes;c__Clostridia;o__Clostridiales;f__Lachnospiraceae;g__;s__
OTU_747	0	9e-06	0	9e-06	0.000607	0.001033	0.000607	2.7e-05	0	5.4e-05	k__Bacteria;p__Firmicutes;c__Clostridia;o__Clostridiales;f__Lachnospiraceae;g__Acetitomaculum;s__
OTU_748	0.000671	0.000544	0.000771	0.000263	1.8e-05	5.4e-05	9e-06	0	0	0	k__Bacteria;p__Firmicutes;c__Clostridia;o__Clostridiales;f__Lachnospiraceae;g__;s__
OTU_749	6.3e-05	0	0	0	0.001052	0.001559	9.1e-05	9e-06	9e-06	0	k__Bacteria
OTU_750	0.00048	0.000444	0.000716	0.000598	4.5e-05	1.8e-05	9e-06	0	0	0	k__Bacteria;p__Bacteroidetes;c__Bacteroidia;o__Bacteroidales;f__Rikenellaceae;g__;s__
OTU_751	0.00049	0.00048	0.001024	0.000344	5.4e-05	6.3e-05	9e-06	0	0	0	k__Bacteria;p__Bacteroidetes;c__Bacteroidia;o__Bacteroidales;f__Prevotellaceae;g__;s__
OTU_752	0	0	3.6e-05	0	0	0	1.8e-05	0.000798	0.00116	0.000598	k__Bacteria;p__Proteobacteria;c__Deltaproteobacteria;o__Bradymonadales
OTU_753	0	0	0	0	2.7e-05	0	0	0.001251	0.000607	0.000517	k__Bacteria;p__Firmicutes;c__Clostridia;o__Clostridiales;f__Ruminococcaceae
OTU_754	0	0	0	0	4.5e-05	0	9e-06	0.00058	0.000807	0.001015	k__Bacteria;p__Verrucomicrobia;c__Verrucomicrobiae;o__Verrucomicrobiales;f__Akkermansiaceae;g__Akkermansia
OTU_755	8.2e-05	3.6e-05	5.4e-05	5.4e-05	0.000544	0.001151	0.000335	3.6e-05	5.4e-05	3.6e-05	k__Bacteria;p__Firmicutes;c__Clostridia;o__Clostridiales;f__Lachnospiraceae;g__;s__
OTU_756	0.000335	0.000272	9.1e-05	0.000471	0.000254	0.000354	0.000281	3.6e-05	8.2e-05	0.000208	k__Bacteria;p__Kiritimatiellaeota;c__Kiritimatiellae;o__;f__;g__;s__
OTU_757	0.000607	0.000625	0.000426	0.000381	0.000254	4.5e-05	9e-06	0	0	0	k__Bacteria;p__Firmicutes;c__Clostridia;o__Clostridiales;f__;g__;s__
OTU_758	0.000127	0.000118	0.000118	0.000254	0.000344	0.000607	0.000372	9.1e-05	0.000127	0.000236	k__Bacteria;p__Firmicutes;c__Clostridia;o__Clostridiales;f__Ruminococcaceae;g__;s__
OTU_759	0.000526	0.000335	0.000372	0.000317	0.000544	9.1e-05	0.00019	0	9e-06	0	k__Bacteria;p__Firmicutes;c__Clostridia;o__Clostridiales;f__Ruminococcaceae;g__;s__
OTU_760	0.000716	0.000625	0.000571	0.000208	0.000145	1.8e-05	1.8e-05	0	0	0	k__Bacteria;p__Firmicutes;c__Clostridia;o__Clostridiales;f__unidentified_Clostridiales;g__Anaerovorax;s__
OTU_761	0	0	9e-06	0	0.000172	0	1.8e-05	0.000589	0.000771	0.000752	k__Bacteria;p__Firmicutes;c__Clostridia;o__Clostridiales;f__Christensenellaceae;g__;s__
OTU_762	0.000517	0.000598	0.000653	0.000263	5.4e-05	0.000145	2.7e-05	0	0	0	k__Bacteria;p__Firmicutes;c__Clostridia;o__Clostridiales;f__Ruminococcaceae;g__;s__
OTU_763	0.000544	0.000417	2.7e-05	0.000725	0.000453	4.5e-05	0.000181	0	0	0	k__Bacteria;p__Kiritimatiellaeota;c__Kiritimatiellae;o__;f__;g__;s__
OTU_764	0.000789	0.000834	0.000408	0.00019	5.4e-05	3.6e-05	0	0	0	0	k__Bacteria;p__Firmicutes;c__Clostridia;o__Clostridiales;f__Lachnospiraceae;g__;s__
OTU_765	0.000689	0.000535	0.000553	0.000363	0.000109	9e-06	3.6e-05	0	0	0	k__Bacteria;p__Bacteroidetes;c__Bacteroidia;o__Bacteroidales;f__Prevotellaceae;g__;s__
OTU_766	0	0	0	0	0	0	9e-06	0.000925	0.000961	0.000544	k__Bacteria;p__Firmicutes;c__Clostridia;o__Clostridiales;f__Ruminococcaceae;g__;s__
OTU_767	0.000462	0.000344	0.000227	0.000544	0.000381	0.000163	0.000181	0	0	0	k__Bacteria;p__Firmicutes;c__Negativicutes;o__Selenomonadales;f__Acidaminococcaceae;g__Succiniclasticum;s__
OTU_768	0	0	0	0	0.000109	0	0	0.000771	0.000752	0.000761	k__Bacteria;p__Tenericutes;c__Mollicutes;o__;f__;g__;s__
OTU_769	0.000517	0.00049	0.000426	0.000471	0.000299	0	1.8e-05	0	0	0	k__Bacteria;p__Tenericutes;c__Mollicutes;o__;f__;g__;s__
OTU_770	0	0	0	0	0	0	0	0.000354	0.000381	0.001514	k__Bacteria;p__Firmicutes;c__Clostridia;o__Clostridiales;f__Lachnospiraceae;g__;s__
OTU_771	0.000535	0.000426	0.000354	0.000843	0.000109	2.7e-05	9e-06	0	0	0	k__Bacteria;p__Tenericutes;c__Mollicutes;o__;f__;g__;s__
OTU_772	0.000499	0.000789	0.000607	0.000272	8.2e-05	0	0	0	0	0	k__Bacteria;p__Bacteroidetes;c__Bacteroidia;o__Bacteroidales
OTU_773	0.000299	0.000245	0.000236	0.000263	0.00029	0.000553	0.000381	0	0	0	k__Bacteria;p__Kiritimatiellaeota;c__Kiritimatiellae;o__;f__;g__;s__
OTU_774	0	0	0	0	3.6e-05	0	0	0.000372	0.001342	0.000653	k__Bacteria;p__Bacteroidetes;c__Bacteroidia;o__Bacteroidales
OTU_775	0.000471	0.000508	0.000698	0.000471	9e-06	1.8e-05	9e-06	0	0	0	k__Bacteria;p__Bacteroidetes;c__Bacteroidia;o__Bacteroidales;f__Rikenellaceae
OTU_776	0.00049	0.000399	0.000907	0.000408	6.3e-05	9e-06	0	0	0	0	k__Bacteria;p__Bacteroidetes;c__Bacteroidia;o__Bacteroidales;f__Rikenellaceae;g__;s__
OTU_777	0.000462	0.000526	0.000354	0.000462	0.000208	6.3e-05	6.3e-05	0	1.8e-05	0	k__Bacteria;p__Firmicutes;c__Clostridia;o__Clostridiales;f__Lachnospiraceae;g__;s__
OTU_778	0.000798	0.000843	0.000308	0.000181	0.000118	9e-06	9e-06	0	0	0	k__Bacteria;p__Spirochaetes;c__Spirochaetia;o__Spirochaetales;f__Spirochaetaceae;g__;s__
OTU_779	0	0	0	0	4.5e-05	0	0	0.000988	0.000625	0.000598	k__Bacteria;p__Proteobacteria;c__Deltaproteobacteria;o__Desulfovibrionales;f__Desulfovibrionaceae;g__Desulfovibrio
OTU_780	0.000698	0.000526	0.000752	0.000136	6.3e-05	1.8e-05	2.7e-05	0	0	0	k__Bacteria;p__Firmicutes;c__Clostridia;o__Clostridiales;f__Ruminococcaceae;g__;s__
OTU_781	0.00019	0.000308	6.3e-05	0.000408	0.000254	0.00068	0.000363	0	9e-06	0	k__Bacteria;p__Kiritimatiellaeota;c__Kiritimatiellae;o__;f__;g__;s__
OTU_782	0.00048	0.00039	0.00039	0.000381	0.000526	0.000154	4.5e-05	0	0	0	k__Bacteria;p__Firmicutes;c__Clostridia;o__Clostridiales;f__Christensenellaceae;g__;s__
OTU_783	0.000725	0.000771	0.000109	0.000499	5.4e-05	3.6e-05	0	0	0	0	k__Bacteria
OTU_784	7.3e-05	0.000127	6.3e-05	8.2e-05	3.6e-05	9e-06	1.8e-05	0.000562	0.00058	0.000843	k__Bacteria;p__Spirochaetes;c__Spirochaetia;o__Spirochaetales;f__Spirochaetaceae;g__;s__
OTU_785	0.000462	0.000562	0.000671	0.000508	0	0	0	0	0	0	k__Bacteria;p__Firmicutes;c__Clostridia;o__Clostridiales;f__Ruminococcaceae
OTU_786	0	0	0	0	0.000218	0	1.8e-05	0.000761	0.00048	0.000734	k__Bacteria;p__Firmicutes;c__Clostridia;o__Clostridiales;f__Christensenellaceae;g__;s__
OTU_787	0	0	0	0	5.4e-05	0	0	0.000952	0.000952	0.000381	k__Bacteria;p__Firmicutes;c__Clostridia;o__Clostridiales;f__Lachnospiraceae;g__;s__
OTU_788	0.000417	0.000616	0.000689	0.000335	5.4e-05	1.8e-05	1.8e-05	9e-06	2.7e-05	5.4e-05	k__Bacteria;p__Firmicutes;c__Clostridia;o__Clostridiales;f__Ruminococcaceae;g__;s__
OTU_789	0.000444	0.000326	0.000517	0.000517	0.000163	1.8e-05	0	1.8e-05	2.7e-05	0.00029	k__Bacteria;p__Elusimicrobia;c__Endomicrobia;o__Endomicrobiales;f__Endomicrobiaceae;g__Candidatus_Endomicrobium;s__
OTU_790	0.00039	0.000535	0.00068	0.000589	3.6e-05	9e-06	0	0	0	0	k__Bacteria;p__Firmicutes;c__Clostridia;o__Clostridiales;f__Ruminococcaceae;g__;s__
OTU_791	0	0	0	0	0	0	0	0.000354	0.001441	0.000761	k__Bacteria;p__Bacteroidetes;c__Bacteroidia;o__Bacteroidales;f__Bacteroidaceae;g__Bacteroides;s__
OTU_792	0.000553	0.000526	0.000771	0.000136	0.000118	4.5e-05	9e-06	0	0	0	k__Bacteria;p__Tenericutes;c__Mollicutes;o__;f__;g__;s__
OTU_793	0.000734	0.000562	0.00029	0.000508	0.000136	0	0	0	0	0	k__Bacteria;p__Bacteroidetes;c__Bacteroidia;o__Bacteroidales;f__Rikenellaceae;g__;s__
OTU_794	0.000254	0.000227	0.000208	0.000154	0.000381	0.000798	0.000145	0	0	0	k__Bacteria;p__Firmicutes;c__Clostridia;o__Clostridiales;f__Lachnospiraceae;g__;s__
OTU_795	0.000118	3.6e-05	0.000109	0.000798	0.000789	0.000435	7.3e-05	0	0	0	k__Bacteria;p__Firmicutes;c__Clostridia;o__Clostridiales;f__unidentified_Clostridiales;g__unidentified_Clostridiales
OTU_796	0	0	0	0	1.8e-05	0	0	0.000372	0.000571	0.001405	k__Bacteria;p__Bacteroidetes;c__Bacteroidia;o__Bacteroidales;f__Bacteroidaceae;g__Bacteroides;s__
OTU_797	0.000399	0.00048	0.00039	0.000299	0.000499	0.000127	5.4e-05	9e-06	9e-06	0	k__Bacteria;p__Firmicutes;c__Erysipelotrichia;o__Erysipelotrichales;f__Erysipelotrichaceae;g__;s__
OTU_798	5.4e-05	0.0001	5.4e-05	9.1e-05	0.00058	0.000789	0.000435	1.8e-05	0	9e-06	k__Bacteria;p__Firmicutes;c__Clostridia;o__Clostridiales;f__Lachnospiraceae;g__Roseburia;s__
OTU_799	0.000408	0.000317	0.000725	0.000299	0.000453	5.4e-05	0	0	0	0	k__Bacteria;p__Bacteroidetes;c__Bacteroidia;o__Bacteroidales;f__Rikenellaceae;g__;s__
OTU_800	0.000145	0.000236	8.2e-05	0.000181	0.000281	0.000734	0.000499	1.8e-05	1.8e-05	1.8e-05	k__Bacteria;p__Firmicutes;c__Clostridia;o__Clostridiales;f__Ruminococcaceae;g__unidentified_Ruminococcaceae;s__rumen_bacterium_R-21
OTU_801	0.000671	0.000644	5.4e-05	0.000725	5.4e-05	3.6e-05	5.4e-05	0	0	0	k__Bacteria;p__Firmicutes;c__Clostridia;o__Clostridiales;f__Christensenellaceae
OTU_802	0	0	0	0	2.7e-05	0	0	0.000861	0.000934	0.000408	k__Bacteria;p__Firmicutes;c__Clostridia;o__Clostridiales;f__Ruminococcaceae;g__;s__
OTU_803	0.000517	0.00048	0.000743	0.000317	3.6e-05	0	0	0	0	0	k__Bacteria;p__Bacteroidetes;c__Bacteroidia;o__Bacteroidales;f__Rikenellaceae;g__;s__
OTU_804	0.000354	0.00039	0.000925	0.00039	6.3e-05	1.8e-05	0	0	0	0	k__Bacteria;p__Bacteroidetes;c__Bacteroidia;o__Bacteroidales;f__Prevotellaceae;g__;s__
OTU_805	0.000236	0.00029	0.000426	0.000326	0.00048	0.000154	0.000181	4.5e-05	0	0	k__Bacteria;p__Firmicutes;c__Clostridia;o__Clostridiales;f__Peptococcaceae;g__;s__
OTU_806	0.000426	0.000462	0.000852	0.000344	1.8e-05	1.8e-05	1.8e-05	0	0	0	k__Bacteria;p__Tenericutes;c__Mollicutes;o__;f__;g__;s__
OTU_807	0	0	0	0	0	0	0	0.000798	0.001088	0.000444	k__Bacteria;p__Firmicutes;c__Clostridia;o__Clostridiales;f__Lachnospiraceae;g__;s__
OTU_808	0.000399	0.000326	0.000444	0.00058	0.00019	8.2e-05	8.2e-05	0	0	0	k__Bacteria;p__Firmicutes;c__Clostridia;o__Clostridiales;f__Ruminococcaceae;g__;s__
OTU_809	0.000354	0.000317	0.000426	0.000408	0.00048	4.5e-05	9.1e-05	0	0	0	k__Bacteria;p__Firmicutes;c__Clostridia;o__Clostridiales;f__Ruminococcaceae;g__;s__
OTU_810	0.000317	0.000408	0.000662	0.000471	0.00029	2.7e-05	0	0	0	0	k__Bacteria;p__Bacteroidetes;c__Bacteroidia;o__Bacteroidales;f__Muribaculaceae;g__;s__
OTU_811	0	0	0	0	6.3e-05	0	0	0.000834	0.000879	0.000426	k__Bacteria;p__Firmicutes;c__Clostridia;o__Clostridiales;f__Ruminococcaceae;g__;s__
OTU_812	0.000526	0.00048	0.000707	0.000236	8.2e-05	3.6e-05	0	0	0	0	k__Bacteria;p__Firmicutes;c__Clostridia;o__Clostridiales;f__Ruminococcaceae;g__;s__
OTU_813	0.000408	0.000354	0.000589	0.000417	0.00019	0.0001	0.000145	0	0	0	k__Bacteria;p__Tenericutes;c__Mollicutes;o__;f__;g__;s__
OTU_814	5.4e-05	6.3e-05	0	2.7e-05	0.001106	0.000544	0.00019	8.2e-05	8.2e-05	1.8e-05	k__Bacteria;p__unidentified_Bacteria;c__unidentified_Bacteria;o__unidentified_Bacteria;f__unidentified_Bacteria;g__Candidatus_Saccharimonas;s__
OTU_815	0	0	0	0	2.7e-05	0	0	0.000698	0.00068	0.000743	k__Bacteria;p__Firmicutes;c__Clostridia;o__Clostridiales;f__Ruminococcaceae;g__;s__
OTU_816	0.000408	0.000462	0.00078	0.000354	6.3e-05	9e-06	9e-06	0	0	0	k__Bacteria;p__Bacteroidetes;c__Bacteroidia;o__Bacteroidales;f__Rikenellaceae;g__;s__
OTU_817	0.000562	0.000607	0.000598	9.1e-05	0.000208	9e-06	9e-06	0	0	0	k__Bacteria;p__Firmicutes;c__Clostridia;o__Clostridiales;f__Lachnospiraceae;g__;s__
OTU_818	0.000571	0.000916	8.2e-05	0.000363	0.0001	2.7e-05	2.7e-05	0	0	0	k__Bacteria;p__Proteobacteria;c__Gammaproteobacteria;o__Pseudomonadales;f__Moraxellaceae;g__Moraxella;s__
OTU_819	0.000698	0.000471	0.000136	0.000245	0.000335	0.00019	4.5e-05	0	0	0	k__Bacteria;p__Firmicutes;c__Clostridia;o__Clostridiales;f__Lachnospiraceae;g__unidentified_Lachnospiraceae
OTU_820	0	0	0	0	0.0001	0	0	0.000571	0.000526	0.000907	k__Bacteria;p__Firmicutes;c__Clostridia;o__Clostridiales;f__Christensenellaceae;g__;s__
OTU_821	0.000444	0.000444	0.000879	0.000254	4.5e-05	1.8e-05	0	0	0	0	k__Bacteria;p__Bacteroidetes;c__Bacteroidia;o__Bacteroidales;f__Prevotellaceae;g__;s__
OTU_822	1.8e-05	2.7e-05	2.7e-05	9e-06	9e-06	0	9e-06	0.000635	0.00068	0.000852	k__Bacteria;p__Firmicutes;c__Clostridia;o__Clostridiales;f__Ruminococcaceae;g__;s__
OTU_823	9e-06	0	9e-06	9e-06	9e-06	0	0	0.001015	0.000372	0.00087	k__Bacteria;p__Bacteroidetes;c__Bacteroidia;o__Bacteroidales;f__Marinifilaceae;g__;s__
OTU_824	0.000408	0.000335	0.000517	0.000471	0.000308	0	0	0	0	0	k__Bacteria;p__Tenericutes;c__Mollicutes;o__;f__;g__;s__
OTU_825	0.00029	0.000245	0.000199	0.000172	0.00126	0	0	0	0	0	k__Bacteria;p__Firmicutes;c__Clostridia;o__Clostridiales;f__Lachnospiraceae;g__;s__
OTU_826	0.000354	0.000598	0.000499	0.000408	0.000145	1.8e-05	6.3e-05	0	0	0	k__Bacteria;p__Bacteroidetes;c__Bacteroidia;o__Bacteroidales;f__Prevotellaceae;g__;s__
OTU_827	0.000199	0.000163	0.000517	0.000943	0.000145	4.5e-05	1.8e-05	0	0	9e-06	k__Bacteria;p__Proteobacteria;c__Gammaproteobacteria;o__Aeromonadales;f__Succinivibrionaceae;g__Succinivibrio;s__
OTU_828	0.000698	0.000671	6.3e-05	0.000562	8.2e-05	0	0	0	0	0	k__Bacteria;p__Firmicutes;c__Clostridia;o__Clostridiales;f__Lachnospiraceae;g__;s__
OTU_829	0.000118	6.3e-05	6.3e-05	0.000408	0.000363	0.000381	0.000716	0	0	0	k__Bacteria;p__Lentisphaerae;c__Lentisphaeria;o__Victivallales;f__;g__;s__
OTU_830	0.000344	0.00039	0.000625	0.00029	0.000181	1.8e-05	6.3e-05	4.5e-05	0	6.3e-05	k__Bacteria;p__Firmicutes;c__Clostridia;o__Clostridiales;f__Ruminococcaceae
OTU_831	0.000326	0.00048	0.000743	0.00048	2.7e-05	0	0	0	0	0	k__Bacteria;p__Bacteroidetes;c__Bacteroidia;o__Bacteroidales;f__Prevotellaceae;g__;s__
OTU_832	0	0	0	0	3.6e-05	0	1.8e-05	0.000734	0.000698	0.000635	k__Bacteria;p__Firmicutes;c__Clostridia;o__Clostridiales;f__Ruminococcaceae;g__;s__
OTU_833	0.000743	0.000707	0.000172	0.000118	9.1e-05	3.6e-05	0.000181	0	0	0	k__Bacteria;p__Proteobacteria;c__Gammaproteobacteria;o__Pasteurellales;f__Pasteurellaceae;g__Bibersteinia;s__
OTU_834	0	0	0	0	4.5e-05	0	0	0.000598	0.000553	0.000979	k__Bacteria;p__Firmicutes;c__Clostridia;o__Clostridiales;f__Christensenellaceae;g__;s__
OTU_835	0.000154	9.1e-05	0.000181	0.000363	0.000363	0.000272	0.000526	4.5e-05	7.3e-05	9e-06	k__Bacteria;p__Firmicutes;c__Clostridia;o__Clostridiales;f__Christensenellaceae;g__Catabacter
OTU_836	0	0	0	0	1.8e-05	0	0	0.000825	0.000888	0.000417	k__Bacteria;p__Firmicutes;c__Clostridia;o__Clostridiales;f__Ruminococcaceae;g__;s__
OTU_837	0.000136	7.3e-05	8.2e-05	8.2e-05	0.000317	0.001124	0.000172	1.8e-05	0	0	k__Bacteria;p__Firmicutes;c__Clostridia;o__Clostridiales;f__Lachnospiraceae;g__;s__
OTU_838	0.00049	0.000372	0.000562	0.000417	6.3e-05	9.1e-05	9e-06	0	0	0	k__Bacteria;p__Bacteroidetes;c__Bacteroidia;o__Bacteroidales;f__Prevotellaceae;g__;s__
OTU_839	0	0	0	0	2.7e-05	0	0	0.000625	0.001115	0.000335	k__Bacteria;p__Firmicutes;c__Clostridia;o__Clostridiales;f__Ruminococcaceae;g__;s__
OTU_840	0	0	0	0	8.2e-05	0	0	0.00068	0.000381	0.000843	k__Bacteria;p__Firmicutes;c__Clostridia;o__Clostridiales;f__Ruminococcaceae;g__;s__
OTU_841	0.000725	0.000816	0.000118	0.000335	8.2e-05	0	0	0	0	0	k__Bacteria;p__Bacteroidetes;c__Bacteroidia;o__Bacteroidales;f__Prevotellaceae
OTU_842	0.00029	0.000344	0.000263	0.000145	0.00068	0.000163	0.000127	0	0	1.8e-05	k__Bacteria;p__Firmicutes;c__Erysipelotrichia;o__Erysipelotrichales;f__Erysipelotrichaceae;g__;s__
OTU_843	0.000689	0.000526	0.000417	0.00029	1.8e-05	9e-06	9e-06	0	0	0	k__Bacteria;p__Bacteroidetes;c__Bacteroidia;o__Bacteroidales;f__Prevotellaceae;g__;s__
OTU_844	0	0	0	0	0	0	0	0.000907	0.000644	0.000508	k__Bacteria;p__Bacteroidetes;c__Bacteroidia;o__Bacteroidales;f__Rikenellaceae;g__;s__
OTU_845	0	0	0	0	9.1e-05	0	0	0.001052	0.000653	0.000326	k__Bacteria;p__Firmicutes;c__Clostridia;o__Clostridiales;f__;g__;s__
OTU_846	9e-06	6.3e-05	0	0.0001	0.00097	0.000526	0.000317	6.3e-05	3.6e-05	3.6e-05	k__Bacteria;p__Firmicutes;c__Clostridia;o__Clostridiales;f__unidentified_Clostridiales;g__Mogibacterium;s__
OTU_847	0	0	0	0	0.000208	0	3.6e-05	0.000635	0.00058	0.00058	k__Bacteria;p__Firmicutes;c__Clostridia;o__Clostridiales;f__Christensenellaceae;g__;s__
OTU_848	0.00029	0.00029	0.000145	0.000499	0.000444	0.000163	0.000236	0	0	0	k__Bacteria;p__Kiritimatiellaeota;c__Kiritimatiellae;o__;f__;g__;s__
OTU_849	0	0	0	0	2.7e-05	0	0	0.000689	0.000716	0.000789	k__Bacteria;p__Bacteroidetes;c__Bacteroidia;o__Bacteroidales;f__Bacteroidaceae;g__Bacteroides;s__
OTU_850	0.000263	0.000399	3.6e-05	0.000317	0.000508	0.000227	0.00029	9e-06	0	0	k__Bacteria;p__Firmicutes;c__Clostridia;o__Clostridiales;f__Ruminococcaceae;g__;s__
OTU_851	0.000363	0.000245	0.000535	0.000299	0.000263	0.000254	2.7e-05	0	0	0	k__Bacteria;p__Firmicutes;c__Clostridia;o__Clostridiales;f__Christensenellaceae;g__;s__
OTU_852	0.000381	0.000354	0.000344	0.000335	0.000363	0.000154	7.3e-05	0	9e-06	0	k__Bacteria;p__Firmicutes;c__Clostridia;o__Clostridiales
OTU_853	2.7e-05	9e-06	0	2.7e-05	0.001314	0.000354	0.000199	2.7e-05	3.6e-05	9e-06	k__Bacteria;p__Melainabacteria;c__;o__;f__;g__;s__
OTU_854	0.000435	0.000435	0.000698	0.00039	0	5.4e-05	1.8e-05	0	0	0	k__Bacteria;p__Bacteroidetes;c__Bacteroidia;o__Bacteroidales;f__Rikenellaceae;g__;s__
OTU_855	0	0	0	0	9e-06	2.7e-05	0	0.000707	0.00068	0.000816	k__Bacteria;p__Bacteroidetes;c__Bacteroidia;o__Bacteroidales;f__Bacteroidaceae;g__Bacteroides;s__
OTU_856	0.000354	0.000653	0.000363	0.000435	0.00019	3.6e-05	4.5e-05	9e-06	0	0	k__Bacteria;p__Firmicutes;c__Clostridia;o__Clostridiales;f__Ruminococcaceae;g__;s__
OTU_857	0.000335	0.000354	0.000499	0.000354	0.000254	9.1e-05	6.3e-05	0	1.8e-05	0	k__Bacteria;p__Firmicutes;c__Clostridia;o__Clostridiales;f__Lachnospiraceae;g__Moryella;s__
OTU_858	0.0001	7.3e-05	1.8e-05	2.7e-05	0	3.6e-05	9e-06	9e-06	0.000154	0.001731	k__Bacteria;p__Proteobacteria;c__Gammaproteobacteria;o__Aeromonadales;f__Succinivibrionaceae;g__Ruminobacter;s__
OTU_859	0	0	0	0	4.5e-05	0	0	0.00068	0.000571	0.000725	k__Bacteria;p__Tenericutes;c__Mollicutes;o__;f__;g__;s__
OTU_860	0	0	0	0	6.3e-05	0	0	0.000589	0.000562	0.000907	k__Bacteria;p__Tenericutes;c__Mollicutes;o__;f__;g__;s__
OTU_861	0	0	0	0	9e-06	0	0	0.000716	0.000598	0.000725	k__Bacteria;p__Tenericutes;c__Mollicutes;o__;f__;g__;s__
OTU_862	0.000526	0.00049	0.000571	0.000372	6.3e-05	0	0	0	0	0	k__Bacteria;p__Tenericutes;c__Mollicutes;o__;f__;g__;s__
OTU_863	0	0	0	1.8e-05	4.5e-05	0	9e-06	0.000299	0.000199	0.001632	k__Bacteria;p__Kiritimatiellaeota;c__Kiritimatiellae;o__;f__;g__;s__
OTU_864	0	0	0	0	9e-06	0	0	0.000834	0.000907	0.000625	k__Bacteria;p__Firmicutes;c__Clostridia;o__Clostridiales;f__Ruminococcaceae;g__;s__
OTU_865	0	0	0	0	8.2e-05	0	1.8e-05	0.000526	0.000607	0.00087	k__Bacteria;p__Firmicutes;c__Clostridia;o__Clostridiales;f__Ruminococcaceae;g__Oscillibacter;s__
OTU_866	0.000326	0.000344	0.000625	0.000335	0.000163	0.000136	7.3e-05	0	0	0	k__Bacteria;p__Firmicutes;c__Clostridia;o__Clostridiales;f__Ruminococcaceae;g__;s__
OTU_867	8.2e-05	6.3e-05	0.0001	0.000707	0.000707	0.000308	0.000109	2.7e-05	0	9e-06	k__Bacteria;p__Firmicutes;c__Clostridia;o__Clostridiales
OTU_868	0	0	0	0	0	0	0	0.000444	0.000798	0.000916	k__Bacteria;p__Spirochaetes;c__Spirochaetia;o__Spirochaetales;f__Spirochaetaceae;g__;s__
OTU_869	0.000462	0.000335	7.3e-05	0.000326	0.000553	6.3e-05	0.000199	0	0	0	k__Bacteria;p__Kiritimatiellaeota;c__Kiritimatiellae;o__;f__;g__;s__
OTU_870	0	0	0	0	0	0	0	0.000752	0.000734	0.000535	k__Bacteria;p__Bacteroidetes;c__Bacteroidia;o__Bacteroidales;f__Rikenellaceae;g__Alistipes;s__
OTU_871	0.00029	0.000299	0.000771	0.000245	5.4e-05	4.5e-05	0	3.6e-05	0.000118	3.6e-05	k__Bacteria;p__Bacteroidetes;c__Bacteroidia;o__Bacteroidales;f__;g__;s__
OTU_872	0	0	0	0	3.6e-05	0	9e-06	0.000471	0.000571	0.000979	k__Bacteria;p__Firmicutes;c__Clostridia;o__Clostridiales;f__Lachnospiraceae;g__;s__
OTU_873	0.000435	0.000444	0.000172	0.000317	0.000571	5.4e-05	7.3e-05	0	9e-06	0	k__Bacteria;p__Bacteroidetes;c__Bacteroidia;o__Bacteroidales;f__Prevotellaceae;g__;s__
OTU_874	0.000254	0.000236	0.000344	0.000607	0.000308	0.000163	0.000118	0	0	0	k__Bacteria;p__Bacteroidetes;c__Bacteroidia;o__Bacteroidales;f__Rikenellaceae;g__unidentified_Rikenellaceae;s__Bacteroidales_bacterium_RM71
OTU_875	0.000363	0.000399	0.00058	0.00058	1.8e-05	0	0	0	0	0	k__Bacteria;p__Bacteroidetes;c__Bacteroidia;o__Bacteroidales;f__Rikenellaceae;g__;s__
OTU_876	0.000236	0.000145	0.000417	0.000308	0.000263	0.000562	5.4e-05	0	0	0	k__Bacteria;p__Firmicutes;c__Clostridia;o__Clostridiales;f__Ruminococcaceae
OTU_877	0.000635	0.000535	0.0001	0.000526	8.2e-05	1.8e-05	3.6e-05	0	0	0	k__Bacteria;p__Bacteroidetes;c__Bacteroidia;o__Bacteroidales;f__Rikenellaceae;g__;s__
OTU_878	0.000199	0.000163	0.000163	0.000317	0.000435	0.000408	0.00019	9e-06	3.6e-05	8.2e-05	k__Bacteria;p__Tenericutes;c__Mollicutes;o__;f__;g__;s__
OTU_879	1.8e-05	1.8e-05	0	9.1e-05	0.000943	0.000571	0.000218	9e-06	0	2.7e-05	k__Bacteria;p__Melainabacteria;c__;o__;f__;g__;s__
OTU_880	0.000471	0.000526	0.000499	0.000363	5.4e-05	6.3e-05	1.8e-05	0	0	0	k__Bacteria;p__Firmicutes;c__Clostridia;o__Clostridiales;f__Lachnospiraceae;g__;s__
OTU_881	0.000526	0.000752	0.000299	0.000181	6.3e-05	9e-06	9.1e-05	0	0	0	k__Bacteria;p__Proteobacteria;c__Gammaproteobacteria;o__Pasteurellales;f__Pasteurellaceae;g__Bibersteinia
OTU_882	0	0	0	0	0	0	9e-06	0.000317	0.000644	0.000988	k__Bacteria;p__Firmicutes;c__Clostridia;o__Clostridiales;f__Ruminococcaceae;g__;s__
OTU_883	0	0	0	0	0.0001	0	0	0.000907	0.000716	0.000254	k__Bacteria;p__Firmicutes;c__Clostridia;o__Clostridiales;f__Ruminococcaceae;g__;s__
OTU_884	0.000417	0.000462	0.000535	0.000381	0.000145	6.3e-05	2.7e-05	0	0	0	k__Bacteria;p__Bacteroidetes;c__Bacteroidia;o__Bacteroidales;f__Prevotellaceae;g__;s__
OTU_885	0.000562	0.000444	0.000372	0.000544	1.8e-05	1.8e-05	0	0	0	0	k__Bacteria;p__Firmicutes;c__Erysipelotrichia;o__Erysipelotrichales;f__Erysipelotrichaceae;g__;s__
OTU_886	0.000408	0.00029	0.000761	0.000372	1.8e-05	4.5e-05	9e-06	0	0	0	k__Bacteria;p__Bacteroidetes;c__Bacteroidia;o__Bacteroidales;f__Prevotellaceae;g__;s__
OTU_887	0.00039	0.000435	0.000707	0.000199	0.000145	0	3.6e-05	9e-06	0	0	k__Bacteria;p__unidentified_Bacteria;c__unidentified_Bacteria;o__unidentified_Bacteria;f__unidentified_Bacteria;g__unidentified_Bacteria;s__Burkholderiales_bacterium_Beta_02
OTU_888	0.000344	0.000499	0.000272	0.000308	0.000462	9e-06	9e-06	0	0	0	k__Bacteria;p__Tenericutes;c__Mollicutes;o__;f__;g__;s__
OTU_889	0	0	0	0	1.8e-05	0	0	0.000517	0.000426	0.000988	k__Bacteria;p__Firmicutes;c__Clostridia;o__Clostridiales;f__Lachnospiraceae;g__;s__
OTU_890	9e-06	9e-06	3.6e-05	5.4e-05	0.000199	0.001405	0.000127	9e-06	0	0	k__Bacteria;p__Firmicutes;c__Clostridia;o__Clostridiales;f__Lachnospiraceae
OTU_891	0.000308	0.000363	0.000988	0.000281	0	9e-06	9e-06	0	0	0	k__Bacteria;p__Tenericutes;c__Mollicutes;o__;f__;g__;s__
OTU_892	0	0	0	0	0	0	2.7e-05	0.000716	0.000644	0.000644	k__Bacteria;p__Firmicutes;c__Erysipelotrichia;o__Erysipelotrichales;f__Erysipelotrichaceae
OTU_893	0.000317	0.00039	0.000399	0.000372	0.000263	7.3e-05	0.000109	0	0	0	k__Bacteria;p__Bacteroidetes;c__Bacteroidia;o__Bacteroidales;f__Prevotellaceae;g__;s__
OTU_894	0	0	0	0	1.8e-05	0	0	0.000607	0.000734	0.000625	k__Bacteria;p__Firmicutes;c__Clostridia;o__Clostridiales;f__unidentified_Clostridiales
OTU_895	0.000499	0.000335	0.00019	0.000544	0.000254	0.0001	2.7e-05	0	0	0	k__Bacteria;p__Kiritimatiellaeota;c__Kiritimatiellae;o__;f__;g__;s__
OTU_896	0.000499	0.000172	5.4e-05	0.000363	0.000381	0.000281	0.000163	0	0	0	k__Bacteria;p__Kiritimatiellaeota;c__Kiritimatiellae;o__;f__;g__;s__
OTU_897	0	0	0	0	0	0	0	0.000771	0.000789	0.000372	k__Bacteria;p__Firmicutes;c__Clostridia;o__Clostridiales;f__Ruminococcaceae;g__;s__
OTU_898	0.000308	0.000245	0.00049	0.000408	7.3e-05	0.000154	5.4e-05	0	2.7e-05	0.000145	k__Bacteria;p__Elusimicrobia;c__Endomicrobia;o__Endomicrobiales;f__Endomicrobiaceae;g__Candidatus_Endomicrobium;s__
OTU_899	0.000453	0.000499	0.000172	0.000281	0.000263	3.6e-05	0.000118	0	1.8e-05	0	k__Bacteria;p__Bacteroidetes;c__Bacteroidia;o__Bacteroidales;f__Prevotellaceae;g__;s__
OTU_900	1.8e-05	5.4e-05	3.6e-05	0.000145	0.000408	0.001015	0.000218	0	1.8e-05	0	k__Bacteria;p__Firmicutes;c__Clostridia;o__Clostridiales;f__Lachnospiraceae
OTU_901	0	0	0	0	8.2e-05	9e-06	2.7e-05	0.00058	0.000544	0.000625	k__Bacteria;p__Firmicutes;c__Clostridia;o__Clostridiales;f__Christensenellaceae;g__;s__
OTU_902	0	0	0	9e-06	0.000127	0	9e-06	0.000535	0.000499	0.000734	k__Bacteria;p__Firmicutes;c__Clostridia;o__Clostridiales;f__Christensenellaceae;g__;s__
OTU_903	0.000308	0.000208	0.000471	0.000471	0.00029	3.6e-05	0.000109	0	0	0	k__Bacteria;p__Kiritimatiellaeota;c__Kiritimatiellae;o__;f__;g__;s__
OTU_904	0	0	0	0	2.7e-05	0	1.8e-05	0.000861	0.00068	0.000499	k__Bacteria;p__Bacteroidetes;c__Bacteroidia;o__Bacteroidales
OTU_905	0.000118	2.7e-05	0	0.000127	0.00068	0.000471	0.000381	4.5e-05	3.6e-05	4.5e-05	k__Bacteria;p__unidentified_Bacteria;c__unidentified_Bacteria;o__unidentified_Bacteria;f__unidentified_Bacteria;g__Candidatus_Saccharimonas;s__
OTU_906	0.000154	0.000199	0.000181	0.000245	0.000508	0.000526	9.1e-05	9e-06	0	0	k__Bacteria;p__Firmicutes;c__Clostridia;o__Clostridiales;f__Christensenellaceae;g__;s__
OTU_907	0.000399	0.000236	0.000508	0.000354	0.000381	0	9e-06	9e-06	0	0	k__Bacteria;p__Firmicutes;c__Clostridia;o__Clostridiales;f__Ruminococcaceae;g__;s__
OTU_908	0.00019	0.000236	0.000752	0.00039	0.000172	8.2e-05	1.8e-05	0	0	0	k__Bacteria;p__Firmicutes;c__Clostridia;o__Clostridiales;f__Christensenellaceae;g__;s__
OTU_909	0	0	0	0	6.3e-05	0	0	0.000834	0.000616	0.00039	k__Bacteria;p__Firmicutes;c__Clostridia;o__Clostridiales;f__unidentified_Clostridiales;g__Anaerovorax;s__
OTU_910	0	0	0	0	0	0	9e-06	0.000653	0.000635	0.000616	k__Bacteria;p__Firmicutes;c__Clostridia;o__Clostridiales;f__Lachnospiraceae;g__;s__
OTU_911	0.000653	0.000725	0.000399	6.3e-05	0	9e-06	0	0	0	0	k__Bacteria;p__Firmicutes;c__Clostridia;o__Clostridiales;f__Lachnospiraceae;g__;s__
OTU_912	0	0	0	0	9e-06	0	0	0.00087	0.000771	0.000245	k__Bacteria;p__Firmicutes;c__Clostridia;o__Clostridiales;f__Ruminococcaceae;g__;s__
OTU_913	0	0	0	0	0	9e-06	0	0.000426	0.000607	0.000879	k__Bacteria;p__Firmicutes;c__Clostridia;o__Clostridiales;f__Ruminococcaceae
OTU_914	0.000281	0.000417	0.000508	0.00039	0.000118	0.000118	2.7e-05	0	0	0	k__Bacteria;p__unidentified_Bacteria;c__unidentified_Bacteria;o__unidentified_Bacteria;f__unidentified_Bacteria;g__Candidatus_Saccharimonas;s__
OTU_915	0.000299	0.000263	3.6e-05	0.000499	0.000299	0.000218	0.000145	5.4e-05	2.7e-05	1.8e-05	k__Bacteria;p__Firmicutes;c__Clostridia;o__Clostridiales;f__Ruminococcaceae;g__;s__
OTU_916	0.000408	0.000372	0.00058	0.000335	0.000118	2.7e-05	0	0	0	0	k__Bacteria;p__Firmicutes;c__Clostridia;o__Clostridiales;f__Ruminococcaceae;g__;s__
OTU_917	0	0	0	0	0	1.8e-05	0	0.000517	0.000562	0.000916	k__Bacteria;p__Firmicutes;c__Clostridia;o__Clostridiales;f__Ruminococcaceae;g__;s__
OTU_918	0.000471	0.000499	0.000589	0.000208	2.7e-05	4.5e-05	2.7e-05	0	0	0	k__Bacteria;p__Bacteroidetes;c__Bacteroidia;o__Bacteroidales;f__;g__;s__
OTU_919	0.00029	0.000354	0.000771	0.000417	0	1.8e-05	0	0	0	0	k__Bacteria;p__Bacteroidetes;c__Bacteroidia;o__Bacteroidales;f__Rikenellaceae;g__;s__
OTU_920	0.000254	0.000245	0.000118	0.000208	0.000417	0.000281	0.00029	4.5e-05	0	6.3e-05	k__Bacteria;p__Firmicutes;c__Clostridia;o__Clostridiales;f__Ruminococcaceae;g__;s__
OTU_921	0.000181	0.00029	0.000354	0.000372	9.1e-05	0.000127	2.7e-05	4.5e-05	9e-06	0.000372	k__Bacteria;p__Proteobacteria
OTU_922	0.000426	0.000417	0.000254	0.00029	0.00019	0.0001	9.1e-05	9e-06	0	0	k__Bacteria;p__Firmicutes;c__Clostridia;o__Clostridiales;f__Christensenellaceae;g__;s__
OTU_923	0.000335	0.000218	0.000426	0.000281	0.000417	0.000163	6.3e-05	0	0	0	k__Bacteria;p__Firmicutes;c__Clostridia;o__Clostridiales;f__Christensenellaceae;g__;s__
OTU_924	0.000272	0.000118	3.6e-05	0.000199	0.000725	0.000335	0.000208	0	0	0	k__Bacteria;p__Kiritimatiellaeota;c__Kiritimatiellae;o__;f__;g__;s__
OTU_925	0.000335	0.000317	0.000616	0.000317	0.000145	6.3e-05	9e-06	0	0	0	k__Bacteria;p__Firmicutes;c__Clostridia;o__Clostridiales;f__Ruminococcaceae
OTU_926	0.000417	0.000326	0.000607	0.000363	7.3e-05	0	9e-06	0	0	0	k__Bacteria;p__Tenericutes;c__Mollicutes;o__;f__;g__;s__
OTU_927	0.000562	0.000598	5.4e-05	0.000426	0.000127	3.6e-05	7.3e-05	0	0	0	k__Bacteria;p__Bacteroidetes;c__Bacteroidia;o__Bacteroidales;f__Rikenellaceae;g__;s__
OTU_928	0.000499	0.000698	0.000317	0.000172	0.000154	0	0	0	0	0	k__Bacteria;p__Proteobacteria;c__Deltaproteobacteria;o__Desulfobacterales;f__Desulfobulbaceae;g__Desulfobulbus;s__
OTU_929	0.000245	0.00029	0.000553	0.000363	0.000199	0.000118	2.7e-05	0	0	0	k__Bacteria;p__Firmicutes;c__Clostridia;o__Clostridiales;f__Lachnospiraceae;g__;s__
OTU_930	0	0	0	0	3.6e-05	9e-06	9e-06	0.000417	0.000598	0.000752	k__Bacteria;p__Firmicutes;c__Clostridia;o__Clostridiales;f__Christensenellaceae;g__;s__
OTU_931	0.000163	0.000272	0.000245	0.000426	0.000399	0.000199	6.3e-05	0	1.8e-05	0	k__Bacteria;p__Tenericutes;c__Mollicutes;o__;f__;g__;s__
OTU_932	0	0	0	0	1.8e-05	0	1.8e-05	0.000771	0.000635	0.000517	k__Bacteria;p__Bacteroidetes;c__Bacteroidia;o__Bacteroidales;f__Rikenellaceae;g__;s__
OTU_933	0.000127	9.1e-05	0.0001	0.000154	0.000181	0.000462	0.000616	0	9e-06	9e-06	k__Bacteria;p__Kiritimatiellaeota;c__Kiritimatiellae;o__;f__;g__;s__
OTU_934	0	0	0	0	1.8e-05	0	0	0.000734	0.000589	0.000508	k__Bacteria;p__Firmicutes;c__Clostridia;o__Clostridiales;f__Lachnospiraceae;g__;s__
OTU_935	0.000444	0.000453	0.000625	0.000136	0.000136	0	9e-06	0	0	0	k__Bacteria;p__Firmicutes;c__Clostridia;o__Clostridiales;f__Lachnospiraceae;g__;s__
OTU_936	0	0	0	0	9e-06	0	0	0.000372	0.000408	0.001042	k__Bacteria;p__Firmicutes;c__Clostridia;o__Clostridiales;f__Lachnospiraceae;g__;s__
OTU_937	0	0	0	0	8.2e-05	0	9e-06	0.000562	0.000771	0.000399	k__Bacteria;p__Firmicutes;c__Clostridia;o__Clostridiales;f__Ruminococcaceae;g__;s__
OTU_938	0	0	0	0	2.7e-05	0	0	0.000689	0.000616	0.000625	k__Bacteria;p__Tenericutes;c__Mollicutes;o__;f__;g__;s__
OTU_939	0.000435	0.000589	0.000335	0.000218	0.000163	4.5e-05	1.8e-05	0	0	0	k__Bacteria;p__Firmicutes;c__Clostridia;o__Clostridiales;f__Lachnospiraceae;g__unidentified_Lachnospiraceae;s__Butyrivibrio_fibrisolvens
OTU_940	0.000535	0.000453	4.5e-05	0.000354	0.000281	0.000145	1.8e-05	0	0	0	k__Bacteria;p__Bacteroidetes;c__Bacteroidia;o__Bacteroidales
OTU_941	0.000499	0.000571	0.000326	0.000145	0.000208	1.8e-05	9e-06	0	0	0	k__Bacteria;p__Firmicutes;c__Clostridia;o__Clostridiales;f__Lachnospiraceae;g__;s__
OTU_942	0.000181	0.000181	0.000417	0.000344	0.000299	0.000245	0.000118	1.8e-05	1.8e-05	9e-06	k__Bacteria;p__Firmicutes;c__Clostridia;o__Clostridiales
OTU_943	0.000299	0.000335	0.000335	0.000453	0.000109	0.000118	8.2e-05	0	0	0	k__Bacteria;p__Tenericutes;c__Mollicutes;o__;f__;g__;s__
OTU_944	0.00019	0.000354	0.00058	0.000435	8.2e-05	1.8e-05	5.4e-05	0	0	0	k__Bacteria;p__Tenericutes;c__Mollicutes;o__;f__;g__;s__
OTU_945	0	0	0	0	0	0	9e-06	0.000834	0.000743	0.000399	k__Bacteria;p__Bacteroidetes;c__Bacteroidia;o__Bacteroidales;f__Bacteroidaceae;g__Bacteroides;s__
OTU_946	0.000553	0.000771	2.7e-05	0.000372	4.5e-05	0	0	0	0	0	k__Bacteria;p__Bacteroidetes;c__Bacteroidia;o__Bacteroidales;f__;g__;s__
OTU_947	0	0	0	0	9.1e-05	9e-06	9e-06	0.000644	0.000707	0.000344	k__Bacteria;p__Firmicutes;c__Clostridia;o__Clostridiales;f__Ruminococcaceae;g__;s__
OTU_948	9e-06	3.6e-05	0	4.5e-05	0.000553	0.000589	0.000471	9e-06	9e-06	0	k__Bacteria;p__Firmicutes;c__Clostridia;o__Clostridiales;f__Lachnospiraceae
OTU_949	0	0	0	0	0.0001	0	0	0.000644	0.000616	0.000462	k__Bacteria;p__Firmicutes;c__Clostridia;o__Clostridiales;f__Christensenellaceae;g__;s__
OTU_950	0.000644	0.000635	5.4e-05	0.000354	4.5e-05	3.6e-05	9e-06	0	0	0	k__Bacteria;p__Bacteroidetes;c__Bacteroidia;o__Bacteroidales;f__Rikenellaceae;g__;s__
OTU_951	0	0	0	0	1.8e-05	9e-06	1.8e-05	0.000662	0.000272	0.000843	k__Bacteria;p__Firmicutes;c__Clostridia;o__Clostridiales;f__unidentified_Clostridiales
OTU_952	8.2e-05	0.000136	0.000145	0.000181	0.000245	0.00078	0.000254	9e-06	0	0	k__Bacteria;p__Firmicutes;c__Clostridia;o__Clostridiales;f__Christensenellaceae;g__;s__
OTU_953	0	0	0	0	0	0	9e-06	0.000526	0.000607	0.000625	k__Bacteria;p__Firmicutes;c__Clostridia;o__Clostridiales;f__Lachnospiraceae;g__;s__
OTU_954	0.000408	0.000372	0.000417	0.000526	5.4e-05	0	9e-06	0	0	0	k__Bacteria;p__Bacteroidetes;c__Bacteroidia;o__Bacteroidales;f__;g__;s__
OTU_955	0.000435	0.000381	0.000344	0.000272	0.000272	3.6e-05	2.7e-05	0	0	0	k__Bacteria;p__Firmicutes;c__Clostridia;o__Clostridiales;f__Ruminococcaceae;g__;s__
OTU_956	0.000154	0.000163	0.000163	0.0001	0.000625	0.00039	0.000154	0	0	0	k__Bacteria;p__Firmicutes;c__Clostridia;o__Clostridiales;f__Ruminococcaceae;g__;s__
OTU_957	0	0	0	0	6.3e-05	0	0	0.000453	0.000644	0.000589	k__Bacteria;p__Tenericutes;c__Mollicutes;o__;f__;g__;s__
OTU_958	0.000408	0.000408	0.000208	0.000571	0.00019	2.7e-05	1.8e-05	0	0	0	k__Bacteria;p__Bacteroidetes;c__Bacteroidia;o__Bacteroidales;f__;g__;s__
OTU_959	0	0	0	0	9e-06	0	0	0.000771	0.000562	0.000526	k__Bacteria;p__Firmicutes;c__Clostridia;o__Clostridiales;f__Ruminococcaceae;g__;s__
OTU_960	0	0	0	0	3.6e-05	0	0	0.000644	0.000852	0.000381	k__Bacteria;p__Firmicutes
OTU_961	0.000236	0.000254	0.0001	0.00029	0.000236	0.000326	0.000245	0	1.8e-05	0	k__Bacteria;p__Firmicutes;c__Clostridia;o__Clostridiales;f__Ruminococcaceae;g__;s__
OTU_962	0	0	0	0	0	0	0	0.000816	0.000517	0.000462	k__Bacteria;p__Firmicutes;c__Clostridia;o__Clostridiales;f__Ruminococcaceae
OTU_963	0.000381	0.000363	0.000725	0.000317	9e-06	0	1.8e-05	0	0	0	k__Bacteria;p__Bacteroidetes;c__Bacteroidia;o__Bacteroidales;f__Rikenellaceae;g__;s__
OTU_964	0.000308	0.000426	0.00039	0.000317	0.000118	9.1e-05	7.3e-05	0	0	0	k__Bacteria;p__Firmicutes;c__Clostridia;o__Clostridiales;f__Ruminococcaceae;g__;s__
OTU_965	0.000263	0.000453	0.000435	0.000344	0.00019	4.5e-05	0	0	0	0	k__Bacteria;p__Proteobacteria;c__Deltaproteobacteria;o__Oligoflexales;f__Oligoflexaceae
OTU_966	0	2.7e-05	1.8e-05	9e-06	0.001006	0.000562	8.2e-05	0	1.8e-05	1.8e-05	k__Bacteria;p__Proteobacteria;c__Gammaproteobacteria;o__Oceanospirillales;f__Halomonadaceae;g__Halomonas;s__Halomonas_desiderata
OTU_967	0	0	0	0	4.5e-05	0	9e-06	0.000707	0.000734	0.000326	k__Bacteria;p__Firmicutes;c__Clostridia;o__Clostridiales;f__Ruminococcaceae;g__;s__
OTU_968	0	0	0	0	0	0	0	0.000553	0.000616	0.000644	k__Bacteria;p__Firmicutes;c__Clostridia;o__Clostridiales;f__Ruminococcaceae;g__;s__
OTU_969	0.000372	0.000236	0.000499	0.000444	0.000245	9e-06	9e-06	0	0	0	k__Bacteria;p__Bacteroidetes;c__Bacteroidia;o__Bacteroidales;f__Prevotellaceae;g__;s__
OTU_970	0	0	0	0	0	0	0	0.000979	0.000526	0.000335	k__Bacteria;p__Bacteroidetes;c__Bacteroidia;o__Bacteroidales;f__Prevotellaceae;g__;s__
OTU_971	0.000435	0.000435	0.000136	0.000172	0.000426	8.2e-05	4.5e-05	0	0	0	k__Bacteria;p__Firmicutes;c__Clostridia;o__Clostridiales;f__Lachnospiraceae
OTU_972	0.000408	0.000635	0.000435	0.000127	0.0001	9e-06	2.7e-05	0	0	0	k__Bacteria;p__unidentified_Bacteria;c__unidentified_Bacteria;o__Campylobacterales;f__Campylobacteraceae;g__Campylobacter;s__
OTU_973	0	0	0	0	9e-06	0	0	0.000834	0.000607	0.000426	k__Bacteria;p__Bacteroidetes;c__Bacteroidia;o__Bacteroidales;f__Barnesiellaceae;g__;s__
OTU_974	0	0	0	0	0	0	0	0.000399	0.000771	0.000698	k__Bacteria;p__Firmicutes;c__Clostridia;o__Clostridiales;f__Ruminococcaceae;g__;s__
OTU_975	0.000444	0.000471	0.000344	0.000118	0.000208	0.000145	0	0	0	0	k__Bacteria;p__Firmicutes;c__Clostridia;o__Clostridiales;f__Lachnospiraceae;g__;s__
OTU_976	0	0	0	0	0.000199	0	9e-06	0.000544	0.000408	0.000508	k__Bacteria;p__Bacteroidetes;c__Bacteroidia;o__Bacteroidales;f__Rikenellaceae;g__;s__
OTU_977	0.000363	0.000417	0.000508	0.000335	8.2e-05	9e-06	0	0	0	0	k__Bacteria;p__Tenericutes;c__Mollicutes;o__;f__;g__;s__
OTU_978	0.000417	0.000707	8.2e-05	0.000535	9e-06	0	0	0	0	0	k__Bacteria;p__Proteobacteria;c__Alphaproteobacteria;o__unidentified_Alphaproteobacteria;f__Paracaedibacteraceae;g__;s__
OTU_979	0.000426	0.000462	0.000381	0.000154	0.000181	9e-06	4.5e-05	0	0	9e-06	k__Bacteria;p__Firmicutes;c__Negativicutes;o__Selenomonadales;f__Acidaminococcaceae;g__Succiniclasticum;s__
OTU_980	0.000281	0.000444	0.000453	0.000344	3.6e-05	9.1e-05	4.5e-05	0	0	0	k__Bacteria;p__Bacteroidetes;c__Bacteroidia;o__Bacteroidales;f__Rikenellaceae;g__;s__
OTU_981	0.000172	8.2e-05	2.7e-05	0.00019	0.000417	0.000462	0.000299	2.7e-05	0.0001	1.8e-05	k__Bacteria;p__unidentified_Bacteria;c__unidentified_Bacteria;o__unidentified_Bacteria;f__unidentified_Bacteria;g__Candidatus_Saccharimonas;s__
OTU_982	0.000181	0.000408	4.5e-05	0.00039	0.000154	0.000281	0.00019	0	0	0	k__Bacteria;p__Kiritimatiellaeota;c__Kiritimatiellae;o__;f__;g__;s__
OTU_983	0	0	0	0	1.8e-05	0	0	0.000616	0.00068	0.000417	k__Bacteria;p__Firmicutes;c__Clostridia;o__Clostridiales;f__Ruminococcaceae;g__;s__
OTU_984	0.000653	0.000281	0.000172	0.000354	0.000109	2.7e-05	9e-06	0	0	0	k__Bacteria;p__Kiritimatiellaeota;c__Kiritimatiellae;o__;f__;g__;s__
OTU_985	0	0	0	0	5.4e-05	9e-06	0	0.000798	0.000616	0.000272	k__Bacteria;p__Firmicutes;c__Clostridia;o__Clostridiales;f__Lachnospiraceae;g__;s__
OTU_986	0.000499	0.000553	0.000317	0.000272	0	9e-06	0	0	0	0	k__Bacteria;p__Spirochaetes;c__Spirochaetia;o__Spirochaetales;f__Spirochaetaceae;g__;s__
OTU_987	0.000462	0.000444	9e-06	0.000589	0.000254	1.8e-05	9e-06	0	0	0	k__Bacteria;p__Bacteroidetes;c__Bacteroidia;o__Bacteroidales;f__Prevotellaceae;g__;s__
OTU_988	0	0	0	0	0.000109	0	0	0.000399	0.000471	0.000707	k__Bacteria;p__Firmicutes;c__Clostridia;o__Clostridiales;f__Christensenellaceae;g__;s__
OTU_989	0.000435	0.000218	0.000508	0.00049	2.7e-05	9e-06	9e-06	0	0	0	k__Bacteria;p__Bacteroidetes;c__Bacteroidia;o__Bacteroidales
OTU_990	0.000127	9.1e-05	0.000326	0.000208	0.000444	0.000408	5.4e-05	0	0	0	k__Bacteria;p__Firmicutes;c__Clostridia;o__Clostridiales;f__Lachnospiraceae;g__;s__
OTU_991	0.00029	0.000326	0.000435	0.000335	0.000208	6.3e-05	0	0	0	0	k__Bacteria;p__Firmicutes;c__Clostridia;o__Clostridiales;f__Christensenellaceae;g__;s__
OTU_992	0.000399	0.000363	0.000227	0.000227	0.000308	9.1e-05	3.6e-05	0	9e-06	9e-06	k__Bacteria;p__Firmicutes;c__Negativicutes;o__Selenomonadales;f__Veillonellaceae;g__;s__
OTU_993	0	0	0	0	1.8e-05	0	0	0.000526	0.000734	0.00049	k__Bacteria;p__Firmicutes;c__Clostridia;o__Clostridiales;f__Ruminococcaceae;g__;s__
OTU_994	0.000363	0.000254	0.000499	0.000462	0.000109	9e-06	9e-06	0	0	0	k__Bacteria;p__Tenericutes;c__Mollicutes;o__;f__;g__;s__
OTU_995	0.000317	0.000471	8.2e-05	0.000281	0.000417	7.3e-05	6.3e-05	0	0	0	k__Bacteria;p__Firmicutes;c__Negativicutes;o__Selenomonadales;f__Veillonellaceae;g__Anaerovibrio;s__
OTU_996	0.000272	0.000245	0.000589	0.000354	0.000163	3.6e-05	9e-06	0	0	0	k__Bacteria;p__Firmicutes;c__Clostridia;o__Clostridiales;f__Lachnospiraceae;g__;s__
OTU_997	0	0	0	0	2.7e-05	0	0	0.000508	0.000707	0.000616	k__Bacteria;p__Bacteroidetes;c__Bacteroidia;o__Bacteroidales
OTU_998	0	0	0	0	0.000127	0	9e-06	0.00078	0.000453	0.000299	k__Bacteria;p__Firmicutes;c__Clostridia;o__Clostridiales;f__Ruminococcaceae;g__;s__
OTU_999	0.000335	0.000408	0.000598	0.000326	2.7e-05	0	9e-06	0	0	0	k__Bacteria;p__Bacteroidetes;c__Bacteroidia;o__Bacteroidales
OTU_1000	0.000435	0.000372	0.000517	0.000363	9e-06	0	0	0	0	0	k__Bacteria;p__Firmicutes;c__Clostridia;o__Clostridiales;f__Ruminococcaceae;g__;s__
OTU_1001	0	0	0	0	2.7e-05	0	0	0.000816	0.000653	0.000245	k__Bacteria;p__Firmicutes;c__Clostridia;o__Clostridiales;f__Ruminococcaceae;g__;s__
OTU_1002	0.000281	0.000417	0.000508	0.000435	0	0	0	0	0	0	k__Bacteria;p__Bacteroidetes;c__Bacteroidia;o__Bacteroidales;f__Muribaculaceae;g__;s__
OTU_1003	0	0	0	0	2.7e-05	0	0	0.000571	0.000662	0.000453	k__Bacteria;p__Bacteroidetes;c__Bacteroidia;o__Bacteroidales;f__Rikenellaceae;g__Alistipes;s__
OTU_1004	0	0	0	0	5.4e-05	0	0	0.000544	0.00058	0.000562	k__Bacteria;p__Firmicutes;c__Clostridia;o__Clostridiales;f__Christensenellaceae;g__;s__
OTU_1005	0.000181	0.0001	0.000145	0.000163	0.000435	0.000535	0.000127	1.8e-05	1.8e-05	0	k__Bacteria;p__unidentified_Bacteria;c__unidentified_Bacteria;o__unidentified_Bacteria;f__unidentified_Bacteria;g__Candidatus_Saccharimonas;s__
OTU_1006	0.000553	0.000272	0.000272	0.00049	9.1e-05	0	0	0	0	0	k__Bacteria;p__Spirochaetes;c__Spirochaetia;o__Spirochaetales;f__Spirochaetaceae;g__unidentified_Spirochaetaceae;s__Treponema_sp_RM54
OTU_1007	0.000127	0.000136	0.000236	0.000453	0.000399	0.000299	4.5e-05	0	0	0	k__Bacteria;p__Firmicutes;c__Clostridia;o__Clostridiales;f__Ruminococcaceae
OTU_1008	0	0	0	0	9e-06	0	0	0.000743	0.000589	0.00048	k__Bacteria;p__Firmicutes;c__Clostridia;o__Clostridiales;f__Ruminococcaceae;g__;s__
OTU_1009	0.000825	0.000381	0.000109	0.000218	4.5e-05	9e-06	0	0	0	0	k__Bacteria;p__Kiritimatiellaeota;c__Kiritimatiellae;o__;f__;g__;s__
OTU_1010	0	0	0	0	0.000118	0	0	0.000562	0.000517	0.000526	k__Bacteria;p__Firmicutes;c__Clostridia;o__Clostridiales;f__Christensenellaceae;g__;s__
OTU_1011	0	0	0	0	0.000299	0	0	0.000453	0.000154	0.000816	k__Bacteria;p__Bacteroidetes;c__Bacteroidia;o__Bacteroidales
OTU_1012	0	1.8e-05	9e-06	1.8e-05	0.000172	0.000771	0.000616	0	0	0	k__Bacteria;p__Firmicutes;c__Clostridia;o__Clostridiales;f__Christensenellaceae;g__;s__
OTU_1013	0.00049	0.000571	0.00019	0.000317	4.5e-05	3.6e-05	1.8e-05	0	0	0	k__Bacteria;p__Bacteroidetes;c__Bacteroidia;o__Bacteroidales;f__Rikenellaceae;g__;s__
OTU_1014	0.000281	0.000227	0.000644	0.00039	6.3e-05	9e-06	0	0	0	0	k__Bacteria;p__Bacteroidetes;c__Bacteroidia;o__Bacteroidales;f__Rikenellaceae;g__;s__
OTU_1015	0	0	0	0	1.8e-05	0	0	0.000571	0.000508	0.000526	k__Bacteria;p__Firmicutes;c__Clostridia;o__Clostridiales;f__Christensenellaceae;g__;s__
OTU_1016	0.000399	0.000372	0.000272	0.000344	0.000199	7.3e-05	2.7e-05	0	0	0	k__Bacteria;p__Firmicutes;c__Clostridia;o__Clostridiales;f__Christensenellaceae;g__;s__
OTU_1017	0.000272	0.000381	0.000208	0.000453	0.000236	4.5e-05	5.4e-05	0	0	0	k__Bacteria;p__Bacteroidetes;c__Bacteroidia;o__Bacteroidales;f__Prevotellaceae;g__;s__
OTU_1018	1.8e-05	1.8e-05	9e-06	0	0.000227	0.000988	0.000236	0	9e-06	0	k__Bacteria;p__Firmicutes;c__Clostridia;o__Clostridiales;f__Lachnospiraceae;g__;s__
OTU_1019	0.000308	0.000245	0.00039	0.000218	0.000136	8.2e-05	2.7e-05	5.4e-05	6.3e-05	0.0001	k__Bacteria;p__Tenericutes;c__Mollicutes;o__;f__;g__;s__
OTU_1020	0.000435	0.000218	0.000453	0.000335	4.5e-05	0.000109	0	0	0	0	k__Bacteria;p__Bacteroidetes;c__Bacteroidia;o__Bacteroidales;f__Prevotellaceae;g__;s__
OTU_1021	6.3e-05	3.6e-05	9e-06	4.5e-05	0.0001	0.000934	0.000462	3.6e-05	3.6e-05	9e-06	k__Bacteria;p__Melainabacteria;c__;o__;f__;g__;s__
OTU_1022	9e-06	1.8e-05	0	9e-06	3.6e-05	2.7e-05	1.8e-05	0.000526	0.000453	0.00058	k__Bacteria;p__Firmicutes;c__Clostridia;o__Clostridiales;f__Ruminococcaceae;g__;s__
OTU_1023	0.000145	0.000208	0.000245	0.000136	0.000145	0.000227	0.000218	5.4e-05	0.000163	0.000109	k__Bacteria;p__Firmicutes;c__Clostridia;o__Clostridiales;f__Ruminococcaceae;g__;s__
OTU_1024	0.000399	0.000344	0.000399	0.000408	1.8e-05	0	1.8e-05	9e-06	0	0	k__Bacteria;p__Firmicutes;c__Erysipelotrichia;o__Erysipelotrichales;f__Erysipelotrichaceae;g__;s__
OTU_1025	0.00039	0.000435	0.000417	0.00019	1.8e-05	0	0	4.5e-05	2.7e-05	4.5e-05	k__Bacteria;p__Spirochaetes;c__Spirochaetia;o__Spirochaetales;f__Spirochaetaceae;g__unidentified_Spirochaetaceae;s__Treponema_bryantii
OTU_1026	0.000254	0.000227	0.000571	0.000308	0.000172	5.4e-05	0	0	0	0	k__Bacteria;p__Bacteroidetes;c__Bacteroidia;o__Bacteroidales;f__Muribaculaceae;g__;s__
OTU_1027	0.000236	0.000154	0.000408	0.000444	0.00029	7.3e-05	3.6e-05	9e-06	9e-06	0	k__Bacteria;p__Firmicutes;c__Clostridia;o__Clostridiales;f__Ruminococcaceae
OTU_1028	4.5e-05	2.7e-05	8.2e-05	3.6e-05	0.000335	0.000925	0.000109	9e-06	0	9e-06	k__Bacteria;p__Firmicutes;c__Clostridia;o__Clostridiales;f__Lachnospiraceae;g__Marvinbryantia;s__
OTU_1029	0.000462	0.000299	0.000236	0.000381	0.000136	9e-06	1.8e-05	0	0	0	k__Bacteria;p__Bacteroidetes;c__Bacteroidia;o__Bacteroidales;f__Prevotellaceae;g__;s__
OTU_1030	0	0	0	9e-06	0	9e-06	0	5.4e-05	0.000118	0.001605	k__Bacteria;p__Kiritimatiellaeota;c__Kiritimatiellae;o__;f__;g__;s__
OTU_1031	0	0	9e-06	0	0	0	0	0.000698	0.000317	0.000508	k__Bacteria;p__Firmicutes;c__Clostridia;o__Clostridiales;f__Ruminococcaceae;g__;s__
OTU_1032	0	0	0	0	0	0	0	0.000335	0.000408	0.001061	k__Bacteria;p__Firmicutes;c__Clostridia;o__Clostridiales;f__Ruminococcaceae;g__unidentified_Ruminococcaceae;s__Ruminococcus_flavefaciens
OTU_1033	0.000408	0.00029	0.000208	0.000589	5.4e-05	7.3e-05	1.8e-05	0	0	0	k__Bacteria
OTU_1034	0.000644	0.000245	0.000308	0.000172	3.6e-05	0	9e-06	0	8.2e-05	0.0001	k__Bacteria;p__Bacteroidetes;c__Bacteroidia;o__Bacteroidales;f__Prevotellaceae;g__;s__
OTU_1035	0	0	0	0	9e-06	0	9e-06	0.00049	0.0001	0.000952	k__Bacteria;p__Firmicutes;c__Clostridia;o__Clostridiales;f__Lachnospiraceae;g__;s__
OTU_1036	0	0	0	0	0.000245	0	0	0.000508	0.000589	0.000236	k__Bacteria
OTU_1037	0	0	0	0	0	0	0	0.000127	0.001387	0.000199	k__Bacteria;p__Spirochaetes;c__Spirochaetia;o__Spirochaetales;f__Spirochaetaceae;g__;s__
OTU_1038	0	0	0	0	9e-06	0	0	0.000453	0.000616	0.000553	k__Bacteria;p__Firmicutes;c__Clostridia;o__Clostridiales;f__Ruminococcaceae
OTU_1039	0.00019	0.000218	0.000499	0.000227	0.000236	0.00019	1.8e-05	0	0	0	k__Bacteria;p__Tenericutes;c__Mollicutes
OTU_1040	0.000118	0.000163	0.000363	0.000299	0.000227	0.000218	0.000172	1.8e-05	2.7e-05	0	k__Bacteria;p__Firmicutes;c__Clostridia;o__Clostridiales
OTU_1041	0.00049	0.000462	0.0001	0.000381	0.000172	1.8e-05	0	0	0	0	k__Bacteria;p__Bacteroidetes;c__Bacteroidia;o__Bacteroidales;f__Rikenellaceae;g__;s__
OTU_1042	0	0	0	0	0	9e-06	0	0.000426	0.000381	0.000771	k__Bacteria;p__Firmicutes;c__Clostridia;o__Clostridiales;f__Lachnospiraceae;g__Roseburia;s__
OTU_1043	0	0	0	0	0	0	1.8e-05	0.000598	0.000571	0.000417	k__Bacteria;p__Firmicutes;c__Clostridia;o__Clostridiales;f__Ruminococcaceae;g__;s__
OTU_1044	0	0	0	0	3.6e-05	0	0	0.000381	0.000562	0.000725	k__Bacteria;p__Firmicutes;c__Clostridia;o__Clostridiales;f__Ruminococcaceae;g__;s__
OTU_1045	0.000653	0.000399	0.000127	0.000399	1.8e-05	0	0	0	0	0	k__Bacteria;p__Firmicutes;c__Clostridia;o__Clostridiales;f__Lachnospiraceae;g__;s__
OTU_1046	1.8e-05	3.6e-05	6.3e-05	7.3e-05	0.000354	0.00087	9.1e-05	0	0	0	k__Bacteria;p__Firmicutes;c__Clostridia;o__Clostridiales;f__Lachnospiraceae;g__Syntrophococcus;s__
OTU_1047	0.000344	0.00039	0.00048	0.000308	2.7e-05	0	1.8e-05	0	0	0	k__Bacteria;p__Spirochaetes;c__Spirochaetia;o__Spirochaetales;f__Spirochaetaceae;g__;s__
OTU_1048	0.0001	1.8e-05	8.2e-05	0.000236	0.000417	0.000653	8.2e-05	0	0	0	k__Bacteria;p__Firmicutes;c__Clostridia;o__Clostridiales;f__Ruminococcaceae;g__Intestinimonas;s__
OTU_1049	0.000344	0.000227	0.000662	0.000272	9e-06	9e-06	0	0	0	0	k__Bacteria;p__Firmicutes;c__Clostridia;o__Clostridiales;f__Ruminococcaceae;g__;s__
OTU_1050	0	0	0	0	0	0	0	0.000462	0.000363	0.000698	k__Bacteria;p__Firmicutes;c__Clostridia;o__Clostridiales;f__Ruminococcaceae;g__;s__
OTU_1051	0	9e-06	2.7e-05	0	1.8e-05	9e-06	2.7e-05	0.000535	0.000734	0.000145	k__Bacteria;p__Bacteroidetes;c__Bacteroidia;o__Bacteroidales;f__;g__;s__
OTU_1052	0	0	0	0	9.1e-05	0	9e-06	0.00058	0.000499	0.000344	k__Bacteria;p__Bacteroidetes;c__Bacteroidia;o__Bacteroidales;f__Rikenellaceae;g__;s__
OTU_1053	0	0	0	0	0.000354	0	0	0.000535	0.000344	0.000363	k__Bacteria;p__Firmicutes;c__Clostridia;o__Clostridiales;f__unidentified_Clostridiales
OTU_1054	0	0	0	0	0	0	0	0.000526	0.000227	0.00078	k__Bacteria;p__Firmicutes;c__Clostridia;o__Clostridiales;f__Lachnospiraceae;g__;s__
OTU_1055	0	0	0	0	0	0	0	0.001024	0.000263	0.00029	k__Bacteria;p__Bacteroidetes;c__Bacteroidia;o__Bacteroidales;f__Prevotellaceae;g__Alloprevotella;s__
OTU_1056	0.000408	0.000381	0.000199	0.000281	0.00019	5.4e-05	3.6e-05	0	0	0	k__Bacteria;p__Bacteroidetes;c__Bacteroidia;o__Bacteroidales;f__Prevotellaceae;g__;s__
OTU_1057	0.000227	0.000127	9e-06	0.000245	0.000145	0.000589	0.000236	0	0	0	k__Bacteria;p__Kiritimatiellaeota;c__Kiritimatiellae;o__;f__;g__;s__
OTU_1058	0	0	0	0	0	0	9e-06	0.000707	0.000562	0.000344	k__Bacteria;p__Bacteroidetes;c__Bacteroidia;o__Bacteroidales;f__Barnesiellaceae;g__;s__
OTU_1059	0	0	0	0	0.000154	0	9e-06	0.000471	0.000363	0.000571	k__Bacteria;p__Firmicutes;c__Clostridia;o__Clostridiales;f__Christensenellaceae;g__;s__
OTU_1060	0.000218	0.000154	0	0.000752	0.000381	4.5e-05	6.3e-05	0	0	0	k__Bacteria;p__Kiritimatiellaeota;c__Kiritimatiellae;o__;f__;g__;s__
OTU_1061	0.000263	0.000118	0.000426	0.000263	0.000381	3.6e-05	9e-06	0	0	0	k__Bacteria;p__Firmicutes;c__Clostridia;o__Clostridiales;f__Christensenellaceae;g__;s__
OTU_1062	0.000544	0.000308	0.000154	0.000199	0.000263	3.6e-05	0	0	0	0	k__Bacteria;p__Firmicutes;c__Clostridia;o__Clostridiales;f__Lachnospiraceae;g__unidentified_Lachnospiraceae;s__Butyrivibrio_fibrisolvens
OTU_1063	0	0	0	0	8.2e-05	0	1.8e-05	0.00058	0.000426	0.000453	k__Bacteria;p__Bacteroidetes;c__Bacteroidia;o__Bacteroidales;f__Bacteroidaceae;g__Bacteroides;s__
OTU_1064	0.000163	0.000227	8.2e-05	0.000118	0.000227	0.000263	0.00048	0	0	0	k__Bacteria;p__Kiritimatiellaeota;c__Kiritimatiellae;o__;f__;g__;s__
OTU_1065	2.7e-05	3.6e-05	9e-06	0.000154	0.00029	0.000254	0.000752	0	0	0	k__Bacteria;p__Lentisphaerae;c__Lentisphaeria;o__Victivallales;f__Victivallaceae;g__;s__
OTU_1066	0	0	0	0	1.8e-05	0	0	0.000761	0.000508	0.000317	k__Bacteria;p__Firmicutes;c__Clostridia;o__Clostridiales;f__Ruminococcaceae;g__;s__
OTU_1067	0.000299	0.000308	0.000181	0.000308	0.000281	9.1e-05	4.5e-05	0	0	0	k__Bacteria;p__Bacteroidetes;c__Bacteroidia;o__Bacteroidales
OTU_1068	0.00048	0.000517	0.000136	0.000299	1.8e-05	3.6e-05	0	0	0	0	k__Bacteria;p__Firmicutes;c__Clostridia;o__Clostridiales;f__Ruminococcaceae;g__;s__
OTU_1069	0.000363	0.000344	0.000127	0.000245	0.00029	0.000136	9e-06	0	0	0	k__Bacteria;p__Firmicutes;c__Clostridia;o__Clostridiales;f__Lachnospiraceae;g__;s__
OTU_1070	0.000435	0.000453	0.000444	8.2e-05	1.8e-05	0	1.8e-05	0	0	0	k__Bacteria;p__Firmicutes;c__Clostridia;o__Clostridiales;f__Lachnospiraceae;g__;s__
OTU_1071	6.3e-05	0.000109	0.0001	9.1e-05	0.000281	0.00039	0.00039	1.8e-05	9e-06	0	k__Bacteria;p__Firmicutes;c__Clostridia;o__Clostridiales;f__Christensenellaceae;g__;s__
OTU_1072	0.000236	0.000408	0.000172	0.000199	0.000344	2.7e-05	7.3e-05	9e-06	0	0	k__Bacteria;p__Firmicutes;c__Clostridia;o__Clostridiales;f__Ruminococcaceae;g__;s__
OTU_1073	2.7e-05	1.8e-05	9e-06	9.1e-05	0.000227	0.000934	0.0001	0	0	9e-06	k__Bacteria;p__Firmicutes;c__Clostridia;o__Clostridiales
OTU_1074	3.6e-05	9e-06	3.6e-05	5.4e-05	0.000508	0.00068	0.000172	0	0	0	k__Bacteria;p__Firmicutes;c__Clostridia;o__Clostridiales;f__Lachnospiraceae;g__;s__
OTU_1075	0	0	0	0	9e-06	0	0	0.000616	0.00058	0.000299	k__Bacteria;p__Firmicutes;c__Clostridia;o__Clostridiales;f__Ruminococcaceae;g__;s__
OTU_1076	7.3e-05	8.2e-05	7.3e-05	0.000136	0.000426	0.000317	0.000317	1.8e-05	1.8e-05	9e-06	k__Bacteria;p__Firmicutes;c__Clostridia;o__Clostridiales;f__Christensenellaceae;g__;s__
OTU_1077	6.3e-05	3.6e-05	3.6e-05	0	4.5e-05	0	0	0.000607	0.000381	0.000354	k__Bacteria;p__Tenericutes;c__Mollicutes;o__;f__;g__;s__
OTU_1078	0.000245	0.000281	0.000399	0.000417	6.3e-05	8.2e-05	0	0	0	0	k__Bacteria;p__Bacteroidetes;c__Bacteroidia;o__Bacteroidales;f__Prevotellaceae;g__;s__
OTU_1079	0.000263	0.000381	0.000444	0.000381	9e-06	9e-06	9e-06	0	0	0	k__Bacteria;p__Bacteroidetes;c__Bacteroidia;o__Bacteroidales;f__;g__;s__
OTU_1080	3.6e-05	9e-06	0.000109	3.6e-05	6.3e-05	0	1.8e-05	7.3e-05	0.000136	0.001033	k__Bacteria;p__Firmicutes;c__Clostridia;o__Clostridiales;f__Ruminococcaceae;g__unidentified_Ruminococcaceae;s__Ruminococcus_flavefaciens
OTU_1081	6.3e-05	0.000118	7.3e-05	5.4e-05	0.000453	0.000589	0.000136	9e-06	1.8e-05	1.8e-05	k__Bacteria;p__Actinobacteria;c__Coriobacteriia;o__Coriobacteriales;f__Eggerthellaceae;g__;s__
OTU_1082	0	0	0	0	4.5e-05	0	0	0.000635	0.000508	0.000299	k__Bacteria;p__Firmicutes;c__Clostridia;o__Clostridiales;f__Lachnospiraceae;g__;s__
OTU_1083	0.00019	0.00019	0.000544	0.000236	7.3e-05	0	3.6e-05	9.1e-05	7.3e-05	1.8e-05	k__Bacteria;p__Firmicutes;c__Clostridia;o__Clostridiales;f__Ruminococcaceae;g__;s__
OTU_1084	0	0	0	0	6.3e-05	0	0	0.000589	0.000716	0.000172	k__Bacteria;p__Firmicutes;c__Clostridia;o__Clostridiales;f__Ruminococcaceae;g__;s__
OTU_1085	0.000199	0.000227	0.000372	0.000227	0.000218	7.3e-05	0.000199	1.8e-05	0	0	k__Bacteria;p__Synergistetes;c__Synergistia;o__Synergistales;f__Synergistaceae;g__Synergistes;s__Synergistes_jonesii
OTU_1086	0.000245	0.000372	0.00058	0.000254	2.7e-05	0	0	0	0	0	k__Bacteria;p__Bacteroidetes;c__Bacteroidia;o__Bacteroidales;f__Rikenellaceae;g__;s__
OTU_1087	1.8e-05	9e-06	9e-06	0	0.000444	0.000725	0.000227	9e-06	0	0	k__Bacteria;p__Firmicutes;c__Clostridia;o__Clostridiales;f__Lachnospiraceae;g__Blautia;s__
OTU_1088	0.000236	0.000308	0.000254	0.000218	0.000208	0.000172	7.3e-05	0	0	0	k__Bacteria;p__Firmicutes;c__Clostridia;o__Clostridiales;f__Lachnospiraceae;g__Oribacterium;s__
OTU_1089	0.00049	0.000335	0.00029	0.000263	8.2e-05	2.7e-05	9e-06	0	0	0	k__Bacteria;p__Firmicutes;c__Clostridia;o__Clostridiales;f__Ruminococcaceae
OTU_1090	0.000526	0.000435	0.000363	4.5e-05	0	0	9e-06	0	0	0	k__Bacteria;p__Firmicutes;c__Clostridia;o__Clostridiales;f__Lachnospiraceae;g__;s__
OTU_1091	0.000199	0.000208	4.5e-05	0.00049	0.000181	0.000227	0.00019	0	0	0	k__Bacteria;p__Kiritimatiellaeota;c__Kiritimatiellae;o__;f__;g__;s__
OTU_1092	0	0	0	0	1.8e-05	0	0	0.00048	0.000598	0.000462	k__Bacteria;p__Firmicutes;c__Clostridia;o__Clostridiales;f__Lachnospiraceae;g__;s__
OTU_1093	0.000499	0.000308	0.000317	0.000363	4.5e-05	0	9e-06	0	0	0	k__Bacteria;p__Bacteroidetes;c__Bacteroidia;o__Bacteroidales;f__Rikenellaceae;g__;s__
OTU_1094	0.000408	0.000399	0.000245	0.000299	5.4e-05	3.6e-05	1.8e-05	0	0	0	k__Bacteria;p__Bacteroidetes;c__Bacteroidia;o__Bacteroidales;f__Prevotellaceae;g__;s__
OTU_1095	0.000281	0.000254	0.000526	0.000208	8.2e-05	2.7e-05	5.4e-05	0	0	0	k__Bacteria;p__Firmicutes;c__Clostridia;o__Clostridiales;f__Ruminococcaceae;g__;s__
OTU_1096	0.000163	0.000127	0.000227	0.000508	0.000199	0.000109	0.0001	9e-06	0	1.8e-05	k__Bacteria;p__Firmicutes;c__Clostridia;o__Clostridiales;f__Christensenellaceae
OTU_1097	0	0	0	0	0	0	0	0.00048	0.000535	0.000508	k__Bacteria;p__Firmicutes;c__Clostridia;o__Clostridiales;f__Ruminococcaceae;g__;s__
OTU_1098	0.000354	0.000299	0.000263	0.000471	4.5e-05	1.8e-05	2.7e-05	0	0	0	k__Bacteria;p__Bacteroidetes;c__Bacteroidia;o__Bacteroidales;f__Prevotellaceae;g__unidentified_Prevotellaceae;s__Prevotella_sp_RM17
OTU_1099	0.000453	0.000517	7.3e-05	0.000444	9e-06	0	0	0	0	0	k__Bacteria;p__Bacteroidetes;c__Bacteroidia;o__Bacteroidales;f__unidentified_Bacteroidales;g__unidentified_Bacteroidales;s__bacterium_P201
OTU_1100	0.00019	0.000136	0.000598	0.000399	0.0001	0	1.8e-05	0	0	0	k__Bacteria;p__Bacteroidetes;c__Bacteroidia;o__Bacteroidales;f__Prevotellaceae;g__;s__
OTU_1101	0.000109	0.000281	0.000109	0.000326	0.000208	0.000199	0.00019	4.5e-05	3.6e-05	0	k__Bacteria;p__Kiritimatiellaeota;c__Kiritimatiellae;o__;f__;g__;s__
OTU_1102	0	0	0	0	0	0	0	0.000698	0.000372	0.000453	k__Bacteria;p__Bacteroidetes;c__Bacteroidia;o__Bacteroidales
OTU_1103	0	0	0	0	0	3.6e-05	0	0.00048	0.00068	0.00029	k__Bacteria;p__Firmicutes;c__Clostridia;o__Clostridiales;f__Ruminococcaceae;g__;s__
OTU_1104	0	0	0	0	0	0	0	0.000526	0.000571	0.000399	k__Bacteria;p__Firmicutes;c__Clostridia;o__Clostridiales;f__Lachnospiraceae;g__;s__
OTU_1105	0	0	0	0	0.000109	9e-06	0	5.4e-05	0.000118	0.001142	k__Bacteria;p__Melainabacteria;c__;o__;f__;g__;s__
OTU_1106	0.000208	0.000236	0.000208	0.000299	0.000145	0.000181	0.000145	1.8e-05	2.7e-05	3.6e-05	k__Bacteria;p__Tenericutes;c__Mollicutes;o__;f__;g__;s__
OTU_1107	0.000299	0.000344	0.000227	0.00049	0.000127	0	1.8e-05	0	0	0	k__Bacteria;p__Bacteroidetes;c__Bacteroidia;o__Bacteroidales;f__;g__;s__
OTU_1108	0	0	0	0	0	0	1.8e-05	0.000372	0.000399	0.000834	k__Bacteria;p__Bacteroidetes;c__Bacteroidia;o__Bacteroidales;f__Muribaculaceae;g__;s__
OTU_1109	0	9e-06	0	0	0	0	9e-06	0.000208	0.000562	0.000662	k__Bacteria;p__Firmicutes;c__Clostridia;o__Clostridiales;f__Lachnospiraceae;g__;s__
OTU_1110	0	0	0	6.3e-05	0.000589	0.000535	0.000181	1.8e-05	0	1.8e-05	k__Bacteria;p__Actinobacteria;c__unidentified_Actinobacteria;o__Bifidobacteriales;f__Bifidobacteriaceae;g__Aeriscardovia;s__
OTU_1111	0.000444	0.00039	0.000254	0.000236	7.3e-05	4.5e-05	2.7e-05	0	0	0	k__Bacteria;p__Firmicutes;c__Clostridia;o__Clostridiales;f__Lachnospiraceae;g__;s__
OTU_1112	0.000254	0.000245	0.000526	0.000208	0.000181	0	0	0	0	0	k__Bacteria;p__Firmicutes;c__Clostridia;o__Clostridiales;f__Lachnospiraceae;g__;s__
OTU_1113	0	0	0	0	0	0.002167	0.00029	0	0	0	k__Bacteria;p__Firmicutes;c__Clostridia;o__Clostridiales;f__Peptostreptococcaceae;g__Romboutsia
OTU_1114	0.000408	0.000218	0.000381	0.000299	0	7.3e-05	5.4e-05	0	0	0	k__Bacteria;p__Bacteroidetes;c__Bacteroidia;o__Bacteroidales;f__Rikenellaceae;g__;s__
OTU_1115	0	0	0	0	9e-06	0	0	0.000607	0.000607	0.000344	k__Bacteria;p__Firmicutes;c__Clostridia;o__Clostridiales;f__Lachnospiraceae;g__;s__
OTU_1116	0.000399	0.000263	0.000163	0.000381	0.000109	9e-06	0	1.8e-05	3.6e-05	9e-06	k__Bacteria;p__Firmicutes;c__Clostridia;o__Clostridiales;f__Ruminococcaceae;g__Candidatus_Soleaferrea;s__
OTU_1117	9.1e-05	0.000136	6.3e-05	0.000118	1.8e-05	0	0	0.000535	0.000263	0.000236	k__Bacteria;p__Bacteroidetes;c__Bacteroidia;o__Bacteroidales;f__Prevotellaceae;g__;s__
OTU_1118	0.000145	0.000154	0.000109	0.000154	0.000308	0.000299	0.000236	9e-06	9e-06	9e-06	k__Bacteria;p__Firmicutes;c__Clostridia;o__Clostridiales;f__Ruminococcaceae;g__;s__
OTU_1119	2.7e-05	6.3e-05	0.0001	3.6e-05	8.2e-05	0	0	0.000317	0.000553	0.000281	k__Bacteria;p__Firmicutes;c__Clostridia;o__Clostridiales;f__Ruminococcaceae;g__Papillibacter;s__
OTU_1120	0.000218	0.000227	0.000326	0.000308	0.000417	1.8e-05	0	0	0	0	k__Bacteria;p__Firmicutes;c__Clostridia;o__Clostridiales
OTU_1121	0.000227	0.000281	0.000399	0.000236	0.000236	6.3e-05	1.8e-05	0	0	0	k__Bacteria;p__Firmicutes;c__Clostridia;o__Clostridiales;f__Christensenellaceae;g__;s__
OTU_1122	0.000236	0.000236	0.000308	0.000508	5.4e-05	1.8e-05	9e-06	0	0	0	k__Bacteria;p__Bacteroidetes;c__Bacteroidia;o__Bacteroidales;f__Prevotellaceae;g__unidentified_Prevotellaceae;s__rumen_bacterium_R-9
OTU_1123	0.000299	0.000145	0.000444	0.000354	0.000145	9e-06	0	0	0	0	k__Bacteria;p__Firmicutes;c__Clostridia;o__Clostridiales;f__unidentified_Clostridiales;g__unidentified_Clostridiales
OTU_1124	0.000363	0.000281	0.00049	0.000254	2.7e-05	1.8e-05	0	0	0	0	k__Bacteria;p__Proteobacteria;c__Deltaproteobacteria;o__Desulfuromonadales;f__Desulfuromonadaceae;g__Desulfuromonas;s__
OTU_1125	0.000199	0.000218	0.000308	0.000471	0.000172	5.4e-05	0	0	0	0	k__Bacteria;p__Firmicutes;c__Clostridia;o__Clostridiales;f__Christensenellaceae
OTU_1126	3.6e-05	1.8e-05	8.2e-05	0.000109	0.000508	0.000508	0.000154	0	0	0	k__Bacteria;p__Firmicutes;c__Clostridia;o__Clostridiales;f__Lachnospiraceae;g__Howardella;s__
OTU_1127	0.000381	0.000499	6.3e-05	0.000372	6.3e-05	3.6e-05	0	0	0	0	k__Bacteria;p__Firmicutes;c__Clostridia;o__Clostridiales;f__Ruminococcaceae;g__;s__
OTU_1128	0	9e-06	0	0	5.4e-05	0	0	0.00039	0.000499	0.000553	k__Bacteria;p__Tenericutes;c__Mollicutes;o__;f__;g__;s__
OTU_1129	0.000326	0.00029	0.000127	0.000381	0.000218	4.5e-05	1.8e-05	0	0	0	k__Bacteria;p__Firmicutes;c__Clostridia;o__Clostridiales;f__Lachnospiraceae;g__;s__
OTU_1130	6.3e-05	7.3e-05	2.7e-05	9.1e-05	0.000208	0.000471	0.000517	9e-06	0	0	k__Bacteria;p__Kiritimatiellaeota;c__Kiritimatiellae;o__;f__;g__;s__
OTU_1131	1.8e-05	2.7e-05	0	9.1e-05	0.000272	0.000444	0.000571	1.8e-05	0	1.8e-05	k__Bacteria;p__Melainabacteria;c__;o__;f__;g__;s__
OTU_1132	0	0	0	0	0	0	0	0.000852	0.000254	0.000363	k__Bacteria;p__Tenericutes;c__Mollicutes;o__;f__;g__;s__
OTU_1133	0	0	0	0	1.8e-05	0	0	0.000363	0.000408	0.000716	k__Bacteria;p__Firmicutes;c__Clostridia;o__Clostridiales;f__Lachnospiraceae;g__;s__
OTU_1134	0.000199	0.000208	0.000326	0.000127	0.000435	9e-06	2.7e-05	0	0	9e-06	k__Bacteria;p__Bacteroidetes;c__Bacteroidia;o__Bacteroidales;f__Prevotellaceae;g__;s__
OTU_1135	0.0001	8.2e-05	2.7e-05	6.3e-05	0.000326	0.000635	0.000245	1.8e-05	0	0	k__Bacteria;p__Tenericutes;c__Mollicutes
OTU_1136	0.000272	0.000444	0.000145	0.000254	0.000218	8.2e-05	9e-06	0	0	9e-06	k__Bacteria;p__Firmicutes;c__Clostridia;o__Clostridiales;f__Lachnospiraceae;g__;s__
OTU_1137	0.000317	0.000263	0.000408	0.000254	0.000127	1.8e-05	0	0	0	0	k__Bacteria;p__Tenericutes;c__Mollicutes;o__;f__;g__;s__
OTU_1138	0	0	0	0	0	0	0	0.001033	0.000218	0.000163	k__Bacteria;p__Firmicutes;c__Clostridia;o__Clostridiales;f__Lachnospiraceae
OTU_1139	0.000136	0.000145	0.000208	0.000127	0.000299	0.000227	0.000218	0	2.7e-05	0	k__Bacteria;p__Firmicutes;c__Clostridia;o__Clostridiales;f__Christensenellaceae;g__;s__
OTU_1140	0.000444	0.000372	0.000218	0.000227	9.1e-05	0	0	0	0	0	k__Bacteria;p__Tenericutes;c__Mollicutes;o__;f__;g__;s__
OTU_1141	0.000417	0.000526	0.0001	0.000154	9.1e-05	0	0	0	0	0	k__Bacteria;p__Kiritimatiellaeota;c__Kiritimatiellae;o__;f__;g__;s__
OTU_1142	0.000208	0.000136	0.000335	0.000317	0.000372	7.3e-05	2.7e-05	0	0	0	k__Bacteria;p__Bacteroidetes;c__Bacteroidia;o__Bacteroidales;f__Muribaculaceae;g__;s__
OTU_1143	0.000281	0.000335	0.000335	0.000208	0.000109	4.5e-05	6.3e-05	0	0	0	k__Bacteria;p__Firmicutes;c__Clostridia;o__Clostridiales;f__Ruminococcaceae;g__;s__
OTU_1144	0	0	0	0	2.7e-05	0	0	0.000526	0.000453	0.000417	k__Bacteria;p__Firmicutes;c__Clostridia;o__Clostridiales;f__Ruminococcaceae;g__;s__
OTU_1145	0	9e-06	0	0	3.6e-05	1.8e-05	0	0.000607	0.000363	0.000363	k__Bacteria;p__Firmicutes;c__Clostridia;o__Clostridiales;f__Ruminococcaceae;g__;s__
OTU_1146	0.000136	0.000199	0.000344	0.000299	0.00029	0.000118	1.8e-05	0	0	0	k__Bacteria;p__Firmicutes;c__Clostridia;o__Clostridiales;f__Lachnospiraceae;g__;s__
OTU_1147	0.0001	4.5e-05	0.000154	0.000299	0.000236	0.000417	0.000163	0	0	9e-06	k__Bacteria;p__Firmicutes;c__Clostridia;o__Clostridiales;f__Lachnospiraceae;g__;s__
OTU_1148	0.000136	0.000317	1.8e-05	0.000363	0.000272	0.000109	0.000154	0	0	0	k__Bacteria;p__Kiritimatiellaeota;c__Kiritimatiellae;o__;f__;g__;s__
OTU_1149	0	0	0	0	0.000181	0	1.8e-05	0.000299	0.000344	0.000544	k__Bacteria;p__Firmicutes;c__Clostridia;o__Clostridiales;f__Christensenellaceae;g__;s__
OTU_1150	0.000145	0.000154	0	0.000426	9.1e-05	0.000462	0.000181	0	0	0	k__Bacteria;p__Proteobacteria;c__Alphaproteobacteria;o__Rhodospirillales;f__;g__;s__
OTU_1151	0.000263	0.000254	0.000453	0.000317	0.000145	0	0	0	0	0	k__Bacteria;p__Firmicutes;c__Clostridia;o__Clostridiales;f__Ruminococcaceae;g__;s__
OTU_1152	0	9e-06	3.6e-05	9.1e-05	0	0	0	0.00078	0.000408	0.000218	k__Bacteria;p__Proteobacteria;c__Deltaproteobacteria;o__Bradymonadales
OTU_1153	0.00039	0.000426	0.000299	0.000118	8.2e-05	0	0	0	0	0	k__Bacteria;p__Firmicutes;c__Clostridia;o__Clostridiales;f__Lachnospiraceae
OTU_1154	0	0	0	0	6.3e-05	0	0	0.000399	0.000499	0.000381	k__Bacteria;p__Firmicutes;c__Clostridia;o__Clostridiales;f__Lachnospiraceae;g__;s__
OTU_1155	0.000281	0.000381	0.000199	0.000263	0.000127	6.3e-05	1.8e-05	0	0	0	k__Bacteria;p__Firmicutes;c__Clostridia;o__Clostridiales;f__Ruminococcaceae;g__;s__
OTU_1156	0	0	0	0	9e-06	0	0	0.00049	0.000508	0.00039	k__Bacteria;p__Firmicutes;c__Clostridia;o__Clostridiales;f__Ruminococcaceae;g__;s__
OTU_1157	0	0	0	0	0	0	0	0.000408	0.000326	0.000752	k__Bacteria;p__Bacteroidetes;c__Bacteroidia;o__Bacteroidales;f__;g__;s__
OTU_1158	0.00019	0.000208	0.00029	0.000199	0.000163	0.000181	0.000136	1.8e-05	0	0	k__Bacteria;p__Firmicutes;c__Clostridia;o__Clostridiales;f__unidentified_Clostridiales;g__Anaerovorax;s__
OTU_1159	0.000281	0.000354	0.000263	0.000408	1.8e-05	2.7e-05	0	0	0	0	k__Bacteria;p__Bacteroidetes;c__Bacteroidia;o__Bacteroidales;f__Rikenellaceae;g__;s__
OTU_1160	0.000644	0.000399	0.000181	0.000127	9e-06	0	0	0	0	0	k__Bacteria;p__Kiritimatiellaeota;c__Kiritimatiellae;o__;f__;g__;s__
OTU_1161	0.000335	0.000263	0.00049	0.000263	0	0	0	0	0	0	k__Bacteria;p__Bacteroidetes;c__Bacteroidia;o__Bacteroidales
OTU_1162	0	0	0	0	0	0	0	0.000335	0.00058	0.000372	k__Bacteria;p__Firmicutes;c__Clostridia;o__Clostridiales;f__Ruminococcaceae;g__;s__
OTU_1163	0.00039	0.000163	0.000553	0.000199	7.3e-05	0	9e-06	0	0	0	k__Bacteria;p__Bacteroidetes;c__Bacteroidia;o__Bacteroidales;f__Muribaculaceae;g__;s__
OTU_1164	0.000245	0.000227	0.000218	0.000462	0.000127	3.6e-05	1.8e-05	0	0	0	k__Bacteria;p__Bacteroidetes;c__Bacteroidia;o__Bacteroidales;f__Prevotellaceae;g__;s__
OTU_1165	0	0	0	0	1.8e-05	9e-06	0	0.000771	0.000426	0.00019	k__Bacteria;p__Firmicutes;c__Clostridia;o__Clostridiales;f__;g__;s__
OTU_1166	0	0	0	0	0	0	0	0.000499	0.000372	0.000471	k__Bacteria;p__Firmicutes;c__Clostridia;o__Clostridiales;f__Ruminococcaceae;g__;s__
OTU_1167	0.000272	0.000208	0.000616	0.000163	9e-06	0	9e-06	0	0	0	k__Bacteria;p__Bacteroidetes;c__Bacteroidia;o__Bacteroidales;f__Prevotellaceae;g__;s__
OTU_1168	0	0	0	0	1.8e-05	0	0	0.000444	0.000417	0.000526	k__Bacteria;p__Firmicutes;c__Clostridia;o__Clostridiales;f__Ruminococcaceae
OTU_1169	0	0	0	0	3.6e-05	0	0	0.000471	0.000471	0.000426	k__Bacteria;p__Firmicutes;c__Clostridia;o__Clostridiales;f__Ruminococcaceae;g__;s__
OTU_1170	0	0	0	0	4.5e-05	0	0	0.000635	0.000462	0.000281	k__Bacteria
OTU_1171	0.000136	0.000118	7.3e-05	4.5e-05	0.000254	0.000453	0.000236	9e-06	9e-06	2.7e-05	k__Bacteria;p__Firmicutes;c__Clostridia;o__Clostridiales;f__Christensenellaceae;g__;s__
OTU_1172	0	0	0	0	0	0	9e-06	0.000598	0.000471	0.000299	k__Bacteria;p__Firmicutes;c__Clostridia;o__Clostridiales;f__Ruminococcaceae;g__;s__
OTU_1173	9.1e-05	9.1e-05	0.000109	0.000145	0.00049	0.000326	0.000109	1.8e-05	0	0	k__Bacteria;p__Firmicutes;c__Clostridia;o__Clostridiales;f__Lachnospiraceae;g__Blautia;s__
OTU_1174	0.000272	0.000308	0.000308	0.000263	0.000109	1.8e-05	3.6e-05	9e-06	0	0	k__Bacteria;p__Firmicutes;c__Clostridia;o__Clostridiales;f__Ruminococcaceae;g__unidentified_Ruminococcaceae
OTU_1175	0	0	0	0	0	0	0	0.000335	0.000299	0.000725	k__Bacteria;p__Bacteroidetes;c__Bacteroidia;o__Bacteroidales;f__Paludibacteraceae;g__;s__
OTU_1176	8.2e-05	8.2e-05	9e-06	9.1e-05	0.000245	0.000462	0.000317	9e-06	9e-06	9e-06	k__Bacteria;p__Kiritimatiellaeota;c__Kiritimatiellae;o__;f__;g__;s__
OTU_1177	0	0	0	0	0	0	0	0.000508	0.000535	0.000344	k__Bacteria;p__Firmicutes;c__Clostridia;o__Clostridiales;f__Ruminococcaceae;g__;s__
OTU_1178	0	0	0	0.000136	0.000635	0.000607	8.2e-05	0	0	0	k__Bacteria;p__Firmicutes;c__Bacilli;o__Lactobacillales;f__Lactobacillaceae;g__Lactobacillus;s__Lactobacillus_reuteri
OTU_1179	0	4.5e-05	3.6e-05	4.5e-05	0.000299	0.000843	4.5e-05	0	0	0	k__Bacteria;p__Firmicutes;c__Clostridia;o__Clostridiales
OTU_1180	0.00019	0.000154	0.000354	0.000399	0.000218	1.8e-05	0	0	0	0	k__Bacteria;p__Firmicutes;c__Clostridia;o__Clostridiales;f__Lachnospiraceae;g__;s__
OTU_1181	0	0	0	0	0.000154	0	9e-06	0.000508	0.00039	0.000263	k__Bacteria;p__Firmicutes;c__Clostridia;o__Clostridiales;f__Lachnospiraceae;g__unidentified_Lachnospiraceae;s__Clostridium_sp_ID5
OTU_1182	0	0	0	0	0	0	0	0.000553	0.000462	0.000299	k__Bacteria;p__Firmicutes;c__Clostridia;o__Clostridiales;f__Lachnospiraceae;g__;s__
OTU_1183	0.000172	0.00029	0.000317	0.000299	0.000181	4.5e-05	0	0	0	0	k__Bacteria;p__Firmicutes;c__Clostridia;o__Clostridiales;f__Christensenellaceae;g__;s__
OTU_1184	5.4e-05	4.5e-05	3.6e-05	0.000118	0.000317	0.00049	0.000208	0	0	9e-06	k__Bacteria;p__Firmicutes;c__Clostridia;o__Clostridiales;f__Lachnospiraceae;g__;s__
OTU_1185	0.000335	0.000317	0.000154	0.000363	0.000109	1.8e-05	1.8e-05	0	0	0	k__Bacteria;p__Bacteroidetes;c__Bacteroidia;o__Bacteroidales;f__Prevotellaceae;g__;s__
OTU_1186	0.000308	0.000299	0.000499	0.000218	5.4e-05	9e-06	0	0	0	0	k__Bacteria;p__Firmicutes;c__Clostridia;o__Clostridiales;f__Ruminococcaceae;g__;s__
OTU_1187	0.000317	0.000335	8.2e-05	0.000354	0.000145	2.7e-05	3.6e-05	0	0	9e-06	k__Bacteria;p__Verrucomicrobia;c__Verrucomicrobiae;o__unidentified_Verrucomicrobiae;f__unidentified_Verrucomicrobiae;g__unidentified_Verrucomicrobiae;s__Verrucomicrobia_bacterium_ADurbBin018
OTU_1188	0.000136	0.000227	3.6e-05	0.000344	0.000118	2.7e-05	0	0.000172	0.00019	0.000109	k__Bacteria;p__Tenericutes;c__Mollicutes;o__;f__;g__;s__
OTU_1189	0.000254	0.000263	0.000163	0.000281	0.000136	5.4e-05	0.000172	0	0	0	k__Bacteria;p__Firmicutes;c__Clostridia;o__Clostridiales;f__Lachnospiraceae;g__;s__
OTU_1190	0	0	0	0	4.5e-05	0	0	0.000299	0.000299	0.000653	k__Bacteria;p__Firmicutes;c__Clostridia;o__Clostridiales;f__Ruminococcaceae;g__;s__
OTU_1191	0	0	0	0	0	0	0	0.000218	0.000308	0.000816	k__Bacteria;p__Firmicutes;c__Clostridia;o__Clostridiales;f__Ruminococcaceae;g__;s__
OTU_1192	0.000281	0.000245	0.000254	0.000381	0.000109	9e-06	2.7e-05	0	0	0	k__Bacteria;p__Firmicutes;c__Clostridia;o__Clostridiales;f__Defluviitaleaceae;g__;s__
OTU_1193	0.000526	0.000408	9e-06	0.000335	2.7e-05	0	0	0	0	0	k__Bacteria;p__Firmicutes;c__Erysipelotrichia;o__Erysipelotrichales;f__Erysipelotrichaceae;g__;s__
OTU_1194	0	0	0	0	0.000208	0	2.7e-05	0.000335	0.00048	0.000281	k__Bacteria;p__Firmicutes;c__Clostridia;o__Clostridiales;f__Ruminococcaceae;g__;s__
OTU_1195	0	0	0	0	0.000118	0	9e-06	0.000308	0.000499	0.000363	k__Bacteria;p__Firmicutes;c__Clostridia;o__Clostridiales;f__Christensenellaceae;g__;s__
OTU_1196	0.000163	0.000136	7.3e-05	0.000218	0.000208	0.000245	0.000254	0	0	0	k__Bacteria;p__Kiritimatiellaeota;c__Kiritimatiellae;o__;f__;g__;s__
OTU_1197	0.000671	0.000317	7.3e-05	0.00019	6.3e-05	9e-06	9e-06	0	0	0	k__Bacteria;p__Firmicutes;c__Erysipelotrichia;o__Erysipelotrichales;f__Erysipelotrichaceae;g__;s__
OTU_1198	5.4e-05	9.1e-05	1.8e-05	9.1e-05	0.000879	0.000227	8.2e-05	0	9e-06	0	k__Bacteria;p__Kiritimatiellaeota;c__Kiritimatiellae;o__;f__;g__;s__
OTU_1199	6.3e-05	9.1e-05	1.8e-05	0.000199	0.000598	0.000163	0.000136	1.8e-05	0	0	k__Bacteria;p__Melainabacteria;c__;o__;f__;g__;s__
OTU_1200	0	0	0	0	0	0	0	0.000462	0.000363	0.000508	k__Bacteria;p__Tenericutes;c__Mollicutes;o__;f__;g__;s__
OTU_1201	0.000344	0.000317	0.000172	0.000435	2.7e-05	9e-06	0	0	0	0	k__Bacteria;p__Bacteroidetes;c__Bacteroidia;o__Bacteroidales;f__Rikenellaceae;g__;s__
OTU_1202	0.000127	9.1e-05	0.000118	0.000218	0.000236	0.000326	0.00019	9e-06	0	0	k__Bacteria;p__Firmicutes;c__Clostridia;o__Clostridiales;f__Ruminococcaceae;g__;s__
OTU_1203	0.000598	0.000299	0.000109	7.3e-05	0.0001	0	9e-06	0	0	0	k__Bacteria;p__Kiritimatiellaeota;c__Kiritimatiellae;o__;f__;g__;s__
OTU_1204	0.000354	0.000308	5.4e-05	0.00029	0.000109	0.000127	5.4e-05	0	0	0	k__Bacteria;p__Bacteroidetes;c__Bacteroidia;o__Bacteroidales;f__;g__;s__
OTU_1205	0.00029	0.000317	0.000263	0.00029	7.3e-05	1.8e-05	4.5e-05	0	0	0	k__Bacteria;p__Firmicutes;c__Clostridia;o__Clostridiales;f__Ruminococcaceae;g__Saccharofermentans;s__
OTU_1206	0	0	0	0	2.7e-05	0	0	0.000335	0.00048	0.000499	k__Bacteria;p__Firmicutes;c__Clostridia;o__Clostridiales;f__Eubacteriaceae;g__Anaerofustis;s__
OTU_1207	0.000254	0.000372	0.000245	0.00029	5.4e-05	4.5e-05	9e-06	0	0	0	k__Bacteria;p__Bacteroidetes;c__Bacteroidia;o__Bacteroidales;f__;g__;s__
OTU_1208	0.000281	0.000236	0.000172	0.000254	0.000145	4.5e-05	9.1e-05	0	0	9e-06	k__Bacteria;p__Firmicutes;c__Clostridia;o__Clostridiales;f__Ruminococcaceae;g__;s__
OTU_1209	0	0	0	0	0	0	0	0.0001	0.000254	0.000925	k__Bacteria;p__Bacteroidetes;c__Bacteroidia;o__Bacteroidales;f__Bacteroidaceae;g__Bacteroides;s__
OTU_1210	0.000662	0.000344	0.000118	0.000118	0	1.8e-05	0	0	0	0	k__Bacteria;p__Kiritimatiellaeota;c__Kiritimatiellae;o__;f__;g__;s__
OTU_1211	5.4e-05	2.7e-05	2.7e-05	1.8e-05	0.000381	0.000453	0.00019	1.8e-05	1.8e-05	2.7e-05	k__Bacteria;p__Firmicutes;c__Erysipelotrichia;o__Erysipelotrichales;f__Erysipelotrichaceae;g__;s__
OTU_1212	0	0	0	0	8.2e-05	0	0	0.000408	0.000317	0.000544	k__Bacteria;p__Tenericutes;c__Mollicutes;o__;f__;g__;s__
OTU_1213	0.000245	0.000263	0.00039	0.000263	3.6e-05	1.8e-05	0	0	0	0	k__Bacteria;p__Firmicutes;c__Clostridia;o__Clostridiales;f__Ruminococcaceae;g__;s__
OTU_1214	0	0	0	0	0.000118	0	0	0.000317	0.000317	0.000571	k__Bacteria;p__Bacteroidetes;c__Bacteroidia;o__Bacteroidales
OTU_1215	0.00048	0.000417	0.0001	0.000181	0.000118	9e-06	0	0	0	0	k__Bacteria;p__Firmicutes;c__Clostridia;o__Clostridiales;f__Lachnospiraceae;g__;s__
OTU_1216	9e-06	2.7e-05	2.7e-05	2.7e-05	0.000127	0.000988	6.3e-05	0	0	0	k__Bacteria;p__Firmicutes;c__Clostridia;o__Clostridiales;f__Lachnospiraceae;g__;s__
OTU_1217	0	0	0	0	4.5e-05	0	0	0.000408	0.000444	0.000508	k__Bacteria;p__Bacteroidetes;c__Bacteroidia;o__Bacteroidales;f__Rikenellaceae;g__;s__
OTU_1218	1.8e-05	9e-06	0	0	0	0	0	0.000471	0.000526	0.000227	k__Bacteria;p__Tenericutes;c__Mollicutes;o__Anaeroplasmatales;f__Anaeroplasmataceae;g__Anaeroplasma;s__
OTU_1219	0	0	0	0	0	0	0	0.000281	0.000263	0.000825	k__Bacteria;p__Tenericutes;c__Mollicutes;o__;f__;g__;s__
OTU_1220	0	0	0	0	0	0	0	0.000508	0.000326	0.000453	k__Bacteria;p__Firmicutes;c__Clostridia;o__Clostridiales;f__Ruminococcaceae;g__;s__
OTU_1221	0.000181	0.0001	9.1e-05	9.1e-05	0.000254	0.000299	0.000208	9e-06	2.7e-05	0	k__Bacteria;p__Firmicutes;c__Clostridia;o__Clostridiales;f__Lachnospiraceae;g__;s__
OTU_1222	0	0	0	0	0	0	0	0.000399	0.000344	0.000616	k__Bacteria;p__Firmicutes;c__Clostridia;o__Clostridiales;f__Lachnospiraceae;g__;s__
OTU_1223	0.000326	0.000154	0.000236	0.000281	0.000263	2.7e-05	0	0	0	0	k__Bacteria;p__Bacteroidetes;c__Bacteroidia;o__Bacteroidales;f__Prevotellaceae;g__;s__
OTU_1224	0.000208	0.000308	0.000317	0.000354	5.4e-05	0	9e-06	0	0	0	k__Bacteria;p__Firmicutes;c__Clostridia;o__Clostridiales;f__Lachnospiraceae;g__;s__
OTU_1225	0.000227	0.000236	0.000444	6.3e-05	3.6e-05	7.3e-05	9.1e-05	0	0	9e-06	k__Bacteria;p__Firmicutes;c__Clostridia;o__Clostridiales;f__Ruminococcaceae;g__;s__
OTU_1226	0	0	0	0	2.7e-05	0	2.7e-05	0.000535	0.000263	0.000399	k__Bacteria;p__Firmicutes;c__Clostridia;o__Clostridiales;f__Ruminococcaceae;g__;s__
OTU_1227	0.000236	0.000308	0.000299	0.000218	0.000181	0	0	0	0	0	k__Bacteria;p__Bacteroidetes;c__Bacteroidia;o__Bacteroidales;f__Prevotellaceae;g__;s__
OTU_1228	9e-06	0	0	0	0	1.8e-05	0	0.000181	0.000499	0.000544	k__Bacteria;p__Firmicutes;c__Clostridia;o__Clostridiales;f__Lachnospiraceae;g__;s__
OTU_1229	0.000263	0.000254	0.000236	0.000326	0.000145	0	0	0	0	0	k__Bacteria;p__Tenericutes;c__Mollicutes;o__;f__;g__;s__
OTU_1230	0	0	0	0	1.8e-05	0	0	0.000299	0.000435	0.000526	k__Bacteria;p__Firmicutes;c__Clostridia;o__Clostridiales;f__Ruminococcaceae
OTU_1231	0.000227	0.000227	0.000317	0.000363	4.5e-05	1.8e-05	9e-06	0	0	0	k__Bacteria;p__Bacteroidetes;c__Bacteroidia;o__Bacteroidales;f__unidentified_Bacteroidales;g__unidentified_Bacteroidales;s__bacterium_P201
OTU_1232	0.000372	0.000408	0.00019	0.000208	6.3e-05	0	2.7e-05	0	0	0	k__Bacteria;p__Bacteroidetes;c__Bacteroidia;o__Bacteroidales;f__;g__;s__
OTU_1233	0	0	0	0	0.000181	0	0	0.000399	0.000417	0.000326	k__Bacteria;p__Firmicutes;c__Clostridia;o__Clostridiales;f__Ruminococcaceae;g__;s__
OTU_1234	0	0	0	0	0	0	0	0.000508	0.000399	0.000426	k__Bacteria;p__Firmicutes;c__Clostridia;o__Clostridiales;f__unidentified_Clostridiales;g__unidentified_Clostridiales
OTU_1235	0.000263	0.000254	0.000263	0.000435	1.8e-05	0	9e-06	0	0	0	k__Bacteria;p__Bacteroidetes;c__Bacteroidia;o__Bacteroidales;f__Prevotellaceae;g__;s__
OTU_1236	0.000354	0.000317	0.000254	0.000172	7.3e-05	0	3.6e-05	0	0	0	k__Bacteria;p__Bacteroidetes;c__Bacteroidia;o__Bacteroidales;f__Prevotellaceae;g__;s__
OTU_1237	0.000136	0.000127	0.000136	0.000109	0.000354	0.000154	0.000181	9e-06	4.5e-05	0	k__Bacteria;p__unidentified_Bacteria;c__unidentified_Bacteria;o__unidentified_Bacteria;f__unidentified_Bacteria;g__Candidatus_Saccharimonas;s__
OTU_1238	0.000218	0.000317	0.000154	0.000199	0.000172	9.1e-05	0.000118	9e-06	0	0	k__Bacteria;p__Tenericutes;c__Mollicutes;o__;f__;g__;s__
OTU_1239	0	0	0	0	0	0	0	0.000408	0.000553	0.000317	k__Bacteria;p__Firmicutes;c__Clostridia;o__Clostridiales;f__Ruminococcaceae;g__;s__
OTU_1240	0	0	0	0	0	0	0	0.000571	0.000517	0.000208	k__Bacteria;p__Firmicutes;c__Clostridia;o__Clostridiales;f__Lachnospiraceae;g__;s__
OTU_1241	0	0	0	0	0	0	0	0.000517	0.000471	0.000254	k__Bacteria;p__Firmicutes;c__Clostridia;o__Clostridiales;f__Ruminococcaceae;g__;s__
OTU_1242	4.5e-05	1.8e-05	9e-06	1.8e-05	0.00058	0.000326	0.000181	0	0	6.3e-05	k__Bacteria;p__Melainabacteria;c__;o__;f__;g__;s__
OTU_1243	0	0	0	0	1.8e-05	0	0	0.000598	0.000453	0.000218	k__Bacteria;p__Firmicutes;c__Clostridia;o__Clostridiales;f__Ruminococcaceae;g__;s__
OTU_1244	1.8e-05	9e-06	0	0.000127	0.00029	0.000263	0.000508	0	0	0	k__Bacteria;p__Lentisphaerae;c__Lentisphaeria;o__Victivallales;f__;g__;s__
OTU_1245	0.000281	0.00029	0.000163	0.000163	0.000281	1.8e-05	0	0	0	0	k__Bacteria;p__Firmicutes;c__Clostridia;o__Clostridiales;f__Lachnospiraceae;g__unidentified_Lachnospiraceae
OTU_1246	0.000245	0.000354	0.000181	0.000181	0.000181	0	3.6e-05	0	0	0	k__Bacteria;p__Tenericutes;c__Mollicutes;o__;f__;g__;s__
OTU_1247	0.000118	0.000181	8.2e-05	0.000354	0.00029	0.000109	0.0001	0	0	0	k__Bacteria;p__Firmicutes;c__Clostridia;o__Clostridiales;f__Ruminococcaceae;g__unidentified_Ruminococcaceae;s__rumen_bacterium_NK4A214
OTU_1248	5.4e-05	6.3e-05	2.7e-05	0.000118	0.000571	0.000344	7.3e-05	3.6e-05	3.6e-05	1.8e-05	k__Bacteria;p__unidentified_Bacteria;c__unidentified_Bacteria;o__unidentified_Bacteria;f__unidentified_Bacteria;g__Candidatus_Saccharimonas;s__
OTU_1249	0	0	0	0	9e-06	0	1.8e-05	0.000453	0.000426	0.000354	k__Bacteria;p__Firmicutes;c__Clostridia;o__Clostridiales;f__Ruminococcaceae;g__;s__
OTU_1250	0.000199	0.000317	0.000354	0.000127	0.00019	0	9e-06	0	0	0	k__Bacteria
OTU_1251	0.000299	0.000181	0.000426	0.000263	5.4e-05	0	0	0	0	0	k__Bacteria;p__Bacteroidetes;c__Bacteroidia;o__Bacteroidales;f__Muribaculaceae;g__;s__
OTU_1252	0.000408	0.000399	0.000254	0.000109	1.8e-05	3.6e-05	0	0	0	0	k__Bacteria;p__Firmicutes;c__Clostridia;o__Clostridiales;f__Lachnospiraceae;g__;s__
OTU_1253	0	0	0	0	3.6e-05	0	0	0.000607	0.000399	0.000227	k__Bacteria;p__Firmicutes;c__Clostridia;o__Clostridiales;f__;g__;s__
OTU_1254	0.000299	0.000281	0.000299	0.000154	4.5e-05	2.7e-05	2.7e-05	0	0	0	k__Bacteria;p__Firmicutes;c__Clostridia;o__Clostridiales;f__Ruminococcaceae;g__;s__
OTU_1255	0.000208	0.000326	0.000118	0.000335	0.000154	0	3.6e-05	0	0	0	k__Bacteria;p__Firmicutes;c__Clostridia;o__Clostridiales;f__Ruminococcaceae;g__unidentified_Ruminococcaceae;s__rumen_bacterium_NK4A78
OTU_1256	0	0	0	0	0.0001	0	9e-06	0.000363	0.000281	0.000462	k__Bacteria;p__Firmicutes;c__Clostridia;o__Clostridiales;f__Christensenellaceae;g__;s__
OTU_1257	0.000208	0.000136	9e-06	0.000254	0.000444	7.3e-05	0.000145	0	9e-06	0	k__Bacteria;p__Kiritimatiellaeota;c__Kiritimatiellae;o__;f__;g__;s__
OTU_1258	0	0	0	0	2.7e-05	0	0	0.00048	0.000462	0.000335	k__Bacteria;p__Firmicutes;c__Clostridia;o__Clostridiales
OTU_1259	0	0	0	0	0	0	0	0.000426	0.000471	0.000399	k__Bacteria;p__Firmicutes;c__Clostridia;o__Clostridiales;f__unidentified_Clostridiales;g__Anaerovorax;s__
OTU_1260	0.000426	0.00049	8.2e-05	0.000163	3.6e-05	1.8e-05	9e-06	0	0	0	k__Bacteria;p__Spirochaetes;c__Spirochaetia;o__Spirochaetales;f__Spirochaetaceae;g__Sediminispirochaeta;s__Spirochaeta_sp_canine_oral_taxon_314
OTU_1261	0.000553	0.000317	8.2e-05	0.00019	3.6e-05	0	0	0	0	0	k__Bacteria;p__Kiritimatiellaeota;c__Kiritimatiellae;o__;f__;g__;s__
OTU_1262	0.000218	0.000263	0.00019	0.000172	0.000272	5.4e-05	1.8e-05	0	0	0	k__Bacteria;p__Firmicutes;c__Erysipelotrichia;o__Erysipelotrichales;f__Erysipelotrichaceae;g__;s__
OTU_1263	0	0	0	0	0	0	0	0.000462	0.000462	0.000335	k__Bacteria;p__Firmicutes;c__Clostridia;o__Clostridiales;f__Ruminococcaceae;g__;s__
OTU_1264	0	0	0	0	6.3e-05	0	0	0.000499	0.000344	0.000308	k__Bacteria;p__Firmicutes;c__Clostridia;o__Clostridiales;f__Ruminococcaceae;g__;s__
OTU_1265	0.000344	0.000154	0.000227	0.000118	0.000317	9e-06	9e-06	0	1.8e-05	0	k__Bacteria;p__Firmicutes;c__Clostridia;o__Clostridiales;f__Lachnospiraceae;g__unidentified_Lachnospiraceae;s__Lachnospiraceae_bacterium_CG70
OTU_1266	0.000227	0.000281	0.000154	0.000154	7.3e-05	0.000172	0.0001	9e-06	0	1.8e-05	k__Bacteria;p__Tenericutes;c__Mollicutes;o__;f__;g__;s__
OTU_1267	0	0	0	0	9e-06	9e-06	0	0.000453	0.000607	0.000136	k__Bacteria;p__Firmicutes;c__Clostridia;o__Clostridiales;f__Lachnospiraceae
OTU_1268	0	0	0	0	6.3e-05	0	9e-06	0.000517	0.000344	0.000299	k__Bacteria;p__Firmicutes;c__Clostridia;o__Clostridiales;f__Ruminococcaceae
OTU_1269	0	0	0	0	0.000109	0	0	0.000236	0.000317	0.000571	k__Bacteria;p__Firmicutes;c__Clostridia;o__Clostridiales;f__unidentified_Clostridiales;g__Anaerovorax;s__
OTU_1270	7.3e-05	0.000118	0.000127	0.00029	0.000281	0.000136	0.000181	0	0	0	k__Bacteria;p__Chloroflexi;c__Anaerolineae;o__Anaerolineales;f__Anaerolineaceae;g__Flexilinea;s__
OTU_1271	0.000335	0.00029	0.000308	0.000127	0.000118	0	0	0	0	0	k__Bacteria;p__Firmicutes;c__Clostridia;o__Clostridiales;f__Lachnospiraceae;g__;s__
OTU_1272	0.000245	0.000172	0.000399	0.00019	0.000109	9e-06	9e-06	0	0	0	k__Bacteria;p__Firmicutes;c__Clostridia;o__Clostridiales;f__Ruminococcaceae;g__;s__
OTU_1273	0.000118	6.3e-05	8.2e-05	0.000172	0.00058	0.000145	8.2e-05	0	0	0	k__Bacteria;p__Firmicutes;c__Clostridia;o__Clostridiales;f__Ruminococcaceae
OTU_1274	0.000163	0.000127	0.000118	0.000118	0.000272	0.000208	0.0001	2.7e-05	9e-06	0	k__Bacteria;p__Firmicutes;c__Clostridia;o__Clostridiales;f__Ruminococcaceae;g__;s__
OTU_1275	0	9e-06	9e-06	9e-06	0.000236	0.000598	0.000263	0	2.7e-05	0	k__Bacteria;p__Actinobacteria;c__Coriobacteriia;o__Coriobacteriales;f__;g__;s__
OTU_1276	0.000254	0.00029	0.000109	0.000335	7.3e-05	9.1e-05	1.8e-05	0	0	0	k__Bacteria;p__Bacteroidetes;c__Bacteroidia;o__Bacteroidales;f__Prevotellaceae;g__;s__
OTU_1277	0	0	0	0	7.3e-05	0	0	0.000354	0.000208	0.00049	k__Bacteria;p__Bacteroidetes;c__Bacteroidia;o__Bacteroidales;f__;g__;s__
OTU_1278	0.000326	0.000299	0.000236	0.000245	4.5e-05	0	0	0	0	0	k__Bacteria;p__Firmicutes;c__Clostridia;o__Clostridiales;f__Lachnospiraceae;g__;s__
OTU_1279	0	0	0	0	9e-06	0	0	0.000698	0.000299	0.000236	k__Bacteria;p__Firmicutes;c__Clostridia;o__Clostridiales;f__Ruminococcaceae;g__;s__
OTU_1280	9.1e-05	0.000145	6.3e-05	9.1e-05	0.000254	9e-06	1.8e-05	0.00029	0.000154	9e-06	k__Bacteria;p__Bacteroidetes;c__Bacteroidia;o__Bacteroidales;f__Prevotellaceae;g__;s__
OTU_1281	0	9e-06	0	0	7.3e-05	0	0	0.000426	0.000344	0.000372	k__Bacteria;p__Firmicutes;c__Erysipelotrichia;o__Erysipelotrichales;f__Erysipelotrichaceae
OTU_1282	4.5e-05	5.4e-05	0.000136	6.3e-05	0.000109	0.000381	0.000254	3.6e-05	1.8e-05	6.3e-05	k__Bacteria;p__Firmicutes;c__Clostridia;o__Clostridiales;f__Ruminococcaceae;g__;s__
OTU_1283	0.000335	0.000363	0.000236	0.000199	8.2e-05	0	0	0	0	0	k__Bacteria;p__Bacteroidetes;c__Bacteroidia;o__Bacteroidales;f__Prevotellaceae;g__;s__
OTU_1284	4.5e-05	4.5e-05	1.8e-05	0.000208	0.000127	0.000344	0.000263	2.7e-05	0	9.1e-05	k__Bacteria;p__Lentisphaerae;c__Lentisphaeria;o__Victivallales;f__Victivallaceae;g__;s__
OTU_1285	0	0	0	0	4.5e-05	0	0	0.000471	0.000417	0.000272	k__Bacteria;p__Firmicutes;c__Clostridia;o__Clostridiales;f__Ruminococcaceae;g__;s__
OTU_1286	0.000181	0.000335	0.000299	0.000227	8.2e-05	9e-06	9e-06	0	0	0	k__Bacteria;p__Firmicutes;c__Clostridia;o__Clostridiales;f__Christensenellaceae;g__;s__
OTU_1287	4.5e-05	9e-06	0	1.8e-05	0.000408	0.000363	0.000199	4.5e-05	3.6e-05	3.6e-05	k__Bacteria;p__unidentified_Bacteria;c__unidentified_Bacteria;o__unidentified_Bacteria;f__unidentified_Bacteria;g__Candidatus_Saccharimonas;s__
OTU_1288	0.000172	0.000154	0.000163	0.000399	6.3e-05	0	9e-06	8.2e-05	8.2e-05	9.1e-05	k__Bacteria;p__Bacteroidetes;c__Bacteroidia;o__Bacteroidales;f__Prevotellaceae;g__unidentified_Prevotellaceae;s__Prevotella_sp_BP1-145
OTU_1289	0.000136	0.000199	4.5e-05	0.000109	0.000335	0.000199	0.000118	2.7e-05	9e-06	0	k__Bacteria;p__Firmicutes;c__Clostridia;o__Clostridiales;f__Lachnospiraceae;g__;s__
OTU_1290	8.2e-05	0.000118	0.0001	0.000199	0.000308	0.000181	0.00019	2.7e-05	9e-06	0	k__Bacteria;p__Tenericutes;c__Mollicutes;o__;f__;g__;s__
OTU_1291	0.000354	0.000272	0.000208	0.000254	2.7e-05	9e-06	9e-06	0	0	9e-06	k__Bacteria;p__Bacteroidetes;c__Bacteroidia;o__Bacteroidales;f__Prevotellaceae;g__;s__
OTU_1292	0	0	0	0	9e-06	0	0	0.000335	0.000417	0.000544	k__Bacteria;p__Bacteroidetes;c__Bacteroidia;o__Bacteroidales;f__Bacteroidaceae;g__Bacteroides;s__
OTU_1293	0.000218	0.000272	0.000218	0.000363	6.3e-05	9e-06	0	0	0	0	k__Bacteria;p__Spirochaetes;c__Spirochaetia;o__Spirochaetales;f__Spirochaetaceae;g__;s__
OTU_1294	0	0	0	0	6.3e-05	0	0	0.000517	0.00029	0.000281	k__Bacteria;p__Firmicutes;c__Clostridia;o__Clostridiales;f__Christensenellaceae;g__;s__
OTU_1295	0	0	0	0	1.8e-05	9e-06	0	0.000517	0.000399	0.000181	k__Bacteria;p__Firmicutes;c__Clostridia;o__Clostridiales;f__Lachnospiraceae;g__unidentified_Lachnospiraceae;s__Lachnospiraceae_bacterium_TF01-11
OTU_1296	0.000218	0.000199	0.000317	0.000254	0.000109	1.8e-05	1.8e-05	0	0	0	k__Bacteria;p__Firmicutes;c__Clostridia;o__Clostridiales;f__unidentified_Clostridiales;g__Anaerovorax;s__
OTU_1297	0.000163	0.000299	9.1e-05	0.000254	0.000199	1.8e-05	6.3e-05	9e-06	1.8e-05	9e-06	k__Bacteria;p__Firmicutes;c__Clostridia;o__Clostridiales;f__Ruminococcaceae;g__;s__
OTU_1298	0.000208	7.3e-05	3.6e-05	0.000199	0.000145	0.000299	0.00019	0	0	0	k__Bacteria;p__Firmicutes;c__Clostridia;o__Clostridiales;f__Lachnospiraceae
OTU_1299	5.4e-05	4.5e-05	2.7e-05	0.000208	0.000426	0.000335	6.3e-05	0	1.8e-05	0	k__Bacteria;p__Firmicutes;c__Clostridia;o__Clostridiales
OTU_1300	0	0	0	0	0	0	0	0.000589	0.000462	0.000163	k__Bacteria;p__Firmicutes;c__Clostridia;o__Clostridiales;f__Ruminococcaceae;g__;s__
OTU_1301	0	0	0	0	0.000199	0	0	0.00039	0.000281	0.000281	k__Bacteria;p__Firmicutes;c__Clostridia;o__Clostridiales
OTU_1302	0.000408	0.000363	0.000236	8.2e-05	9e-06	0	0	0	0	0	k__Bacteria;p__Firmicutes;c__Clostridia;o__Clostridiales;f__Lachnospiraceae;g__;s__
OTU_1303	0	0	0	0	0.001052	0	0	0	0	0	k__Bacteria;p__Proteobacteria;c__Gammaproteobacteria;o__unidentified_Gammaproteobacteria;f__Burkholderiaceae;g__Ralstonia;s__
OTU_1304	0.000254	0.000363	0.000299	0.000199	9e-06	0	0	0	9e-06	0	k__Bacteria;p__Bacteroidetes;c__Bacteroidia;o__Bacteroidales
OTU_1305	0	0	0	0	0	0	0	0.00029	0.000263	0.000553	k__Bacteria;p__Firmicutes;c__Clostridia;o__Clostridiales;f__Ruminococcaceae;g__Oscillospira;s__
OTU_1306	0	0	0	0	7.3e-05	0	0	0.000553	0.000335	0.000227	k__Bacteria;p__Firmicutes;c__Clostridia;o__Clostridiales
OTU_1307	0	0	0	0	2.7e-05	0	0	0.000426	0.000372	0.000354	k__Bacteria;p__Firmicutes
OTU_1308	0.00029	0.000145	0.000118	0.000254	7.3e-05	0.000172	2.7e-05	0	0	0	k__Bacteria;p__Kiritimatiellaeota;c__Kiritimatiellae;o__;f__;g__;s__
OTU_1309	0	0	0	0	1.8e-05	0	0	0.000426	0.000562	0.000172	k__Bacteria;p__Firmicutes;c__Clostridia;o__Clostridiales;f__Ruminococcaceae;g__;s__
OTU_1310	0.000426	0.000281	0.000118	0.000218	7.3e-05	9e-06	9e-06	0	0	0	k__Bacteria;p__Bacteroidetes;c__Bacteroidia;o__Bacteroidales;f__Prevotellaceae;g__;s__
OTU_1311	0.000317	0.000354	8.2e-05	0.000317	0	0	3.6e-05	0	0	0	k__Bacteria;p__Bacteroidetes;c__Bacteroidia;o__Bacteroidales;f__Prevotellaceae;g__;s__
OTU_1312	0	0	0	0	0	0	0	0.000163	0.000616	0.000372	k__Bacteria;p__Firmicutes;c__Clostridia;o__Clostridiales;f__Lachnospiraceae;g__;s__
OTU_1313	0	0	0	0	2.7e-05	0	0	0.000208	0.000281	0.000644	k__Bacteria;p__Firmicutes;c__Clostridia;o__Clostridiales;f__Lachnospiraceae;g__unidentified_Lachnospiraceae
OTU_1314	0	0	0	0	0	0	0	0.000417	0.000299	0.000517	k__Bacteria;p__Bacteroidetes;c__Bacteroidia;o__Bacteroidales
OTU_1315	0.000218	0.000145	0.000109	0.000172	0.00039	8.2e-05	2.7e-05	0	0	0	k__Bacteria;p__Bacteroidetes;c__Bacteroidia;o__Bacteroidales;f__Rikenellaceae;g__;s__
OTU_1316	0.000281	0.000399	0.000254	0.000163	0	1.8e-05	1.8e-05	0	0	0	k__Bacteria;p__Bacteroidetes;c__Bacteroidia;o__Bacteroidales;f__;g__;s__
OTU_1317	0.000317	0.000344	7.3e-05	0.000299	7.3e-05	3.6e-05	2.7e-05	0	0	0	k__Bacteria;p__Bacteroidetes;c__Bacteroidia;o__Bacteroidales;f__Rikenellaceae;g__;s__
OTU_1318	0.000281	0.000181	0.000462	0.000181	0	0	0	0	0	0	k__Bacteria;p__Bacteroidetes;c__Bacteroidia;o__Bacteroidales;f__;g__;s__
OTU_1319	0.0001	0.000127	9e-06	0.000245	0.000145	0.000227	0.000227	0	9e-06	0	k__Bacteria;p__Kiritimatiellaeota;c__Kiritimatiellae;o__;f__;g__;s__
OTU_1320	0.000172	0.000208	0.000109	0.000453	0.000172	1.8e-05	4.5e-05	0	0	0	k__Bacteria;p__Bacteroidetes;c__Bacteroidia;o__Bacteroidales;f__Prevotellaceae;g__;s__
OTU_1321	0.000444	0.000326	4.5e-05	0.000236	4.5e-05	1.8e-05	9e-06	0	0	0	k__Bacteria;p__Firmicutes;c__Erysipelotrichia;o__Erysipelotrichales;f__Erysipelotrichaceae;g__;s__
OTU_1322	0	0	0	0	0	0	0	0.00019	0.000254	0.000834	k__Bacteria;p__Tenericutes;c__Mollicutes;o__;f__;g__;s__
OTU_1323	0	0	0	0	0	0	0	0.000444	0.000381	0.000399	k__Bacteria;p__Bacteroidetes;c__Bacteroidia;o__Bacteroidales;f__Rikenellaceae;g__;s__
OTU_1324	0.000163	0.000218	0.000453	0.000254	9e-06	0	9e-06	0	0	0	k__Bacteria;p__Bacteroidetes;c__Bacteroidia;o__Bacteroidales;f__Muribaculaceae;g__;s__
OTU_1325	0.00029	0.000145	6.3e-05	0.00029	0.000208	5.4e-05	8.2e-05	9e-06	0	0	k__Bacteria;p__unidentified_Bacteria;c__unidentified_Bacteria;o__unidentified_Bacteria;f__unidentified_Bacteria;g__Candidatus_Saccharimonas;s__
OTU_1326	1.8e-05	5.4e-05	0	2.7e-05	0.000254	0.000508	0.000236	0	9e-06	0	k__Bacteria;p__Firmicutes;c__Clostridia;o__Clostridiales;f__Lachnospiraceae
OTU_1327	0	2.7e-05	9e-06	1.8e-05	9.1e-05	0.000544	0.000399	0	0	0	k__Bacteria;p__Firmicutes;c__Clostridia;o__Clostridiales;f__Christensenellaceae;g__;s__
OTU_1328	0.000227	0.000163	0.000272	0.000381	6.3e-05	0	2.7e-05	0	0	0	k__Bacteria;p__Bacteroidetes;c__Bacteroidia;o__Bacteroidales;f__Prevotellaceae;g__;s__
OTU_1329	0.00019	0.000236	0.000127	0.000218	0.000181	2.7e-05	9.1e-05	9e-06	9e-06	0	k__Bacteria;p__Firmicutes;c__Clostridia;o__Clostridiales;f__Ruminococcaceae;g__;s__
OTU_1330	0.000335	0.000263	2.7e-05	0.000408	8.2e-05	3.6e-05	0	0	0	9e-06	k__Bacteria;p__Bacteroidetes;c__Bacteroidia;o__Bacteroidales;f__Rikenellaceae;g__;s__
OTU_1331	0.000254	0.000199	0.00029	0.000335	9.1e-05	0	9e-06	0	0	0	k__Bacteria;p__Tenericutes;c__Mollicutes;o__;f__;g__;s__
OTU_1332	0	0	0	0	0	0	1.8e-05	0.000499	0.000344	0.000263	k__Bacteria;p__Bacteroidetes;c__Bacteroidia;o__Bacteroidales;f__Prevotellaceae;g__;s__
OTU_1333	6.3e-05	6.3e-05	9.1e-05	0.000154	0.000317	0.000254	0.000172	0	0	0	k__Bacteria;p__Chloroflexi;c__Anaerolineae;o__Anaerolineales;f__Anaerolineaceae;g__Flexilinea;s__
OTU_1334	4.5e-05	9.1e-05	9e-06	0.0001	3.6e-05	1.8e-05	0	0.000344	0.000381	0.000118	k__Bacteria;p__Bacteroidetes;c__Bacteroidia;o__Bacteroidales;f__;g__;s__
OTU_1335	0.000299	0.000335	0.000263	0.000163	3.6e-05	0	9e-06	0	0	0	k__Bacteria;p__Tenericutes;c__Mollicutes;o__;f__;g__;s__
OTU_1336	0	0	0	0	4.5e-05	0	0	0.00048	0.000281	0.000326	k__Bacteria;p__Firmicutes;c__Clostridia;o__Clostridiales;f__Ruminococcaceae;g__;s__
OTU_1337	0.000263	0.000145	0.000344	0.000317	2.7e-05	0	0	0	0	0	k__Bacteria;p__Bacteroidetes;c__Bacteroidia;o__Bacteroidales
OTU_1338	0.00019	0.000281	0.000245	0.000317	6.3e-05	0	0	0	0	0	k__Bacteria;p__Firmicutes;c__Clostridia;o__Clostridiales
OTU_1339	4.5e-05	1.8e-05	2.7e-05	8.2e-05	0.000172	0.000644	0.000154	0	1.8e-05	9e-06	k__Bacteria;p__Actinobacteria;c__unidentified_Actinobacteria;o__Bifidobacteriales;f__Bifidobacteriaceae;g__;s__
OTU_1340	0	0	0	0	6.3e-05	0	0	0.000435	0.000453	0.000181	k__Bacteria;p__Firmicutes;c__Clostridia;o__Clostridiales;f__Ruminococcaceae;g__;s__
OTU_1341	0.000154	5.4e-05	0.000272	0.000254	0.000263	0.000136	1.8e-05	0	0	0	k__Bacteria;p__Firmicutes;c__Clostridia;o__Clostridiales;f__Christensenellaceae
OTU_1342	0.000218	0.000181	0.000218	0.000218	0.000172	0.000127	1.8e-05	0	9e-06	0	k__Bacteria;p__Firmicutes;c__Clostridia;o__Clostridiales;f__Christensenellaceae;g__;s__
OTU_1343	0.000163	0.000172	3.6e-05	0.0001	0.000589	0.000109	2.7e-05	0	0	0	k__Bacteria;p__Kiritimatiellaeota;c__Kiritimatiellae;o__;f__;g__;s__
OTU_1344	9.1e-05	0.000172	4.5e-05	0.000172	0.000272	0.000172	0.000154	1.8e-05	7.3e-05	9e-06	k__Bacteria;p__unidentified_Bacteria;c__unidentified_Bacteria;o__unidentified_Bacteria;f__unidentified_Bacteria;g__Candidatus_Saccharimonas;s__
OTU_1345	0.000281	0.000263	0.000199	0.000154	0.000163	3.6e-05	5.4e-05	0	0	0	k__Bacteria;p__Firmicutes;c__Clostridia;o__Clostridiales;f__Ruminococcaceae
OTU_1346	0	0	0	1.8e-05	0	0	0	0.000354	0.000263	0.000508	k__Bacteria;p__Firmicutes;c__Clostridia;o__Clostridiales;f__Lachnospiraceae;g__;s__
OTU_1347	0.000272	0.00019	0.000499	0.000127	6.3e-05	0	0	0	0	0	k__Bacteria;p__Bacteroidetes;c__Bacteroidia;o__Bacteroidales;f__Prevotellaceae;g__;s__
OTU_1348	0.0001	9.1e-05	0	0.000109	0.000363	0.000272	0.000145	9e-06	9e-06	9e-06	k__Bacteria;p__Melainabacteria;c__;o__;f__;g__;s__
OTU_1349	0.000218	0.00019	0.000236	0.000227	0.00019	2.7e-05	0	0	0	0	k__Bacteria;p__Firmicutes;c__Clostridia;o__Clostridiales;f__Christensenellaceae;g__;s__
OTU_1350	0	0	0	0	5.4e-05	0	0	0.000408	0.00039	0.00029	k__Bacteria;p__Firmicutes;c__Clostridia;o__Clostridiales;f__Ruminococcaceae;g__;s__
OTU_1351	0	0	0	0	9e-06	0	9e-06	0.000417	0.00048	0.000145	k__Bacteria;p__Firmicutes;c__Clostridia;o__Clostridiales;f__Ruminococcaceae;g__;s__
OTU_1352	0	0	0	0	0	0	0	0.000435	0.000208	0.000499	k__Bacteria;p__Tenericutes;c__Mollicutes;o__;f__;g__;s__
OTU_1353	0	0	0	0	4.5e-05	0	4.5e-05	0.000263	0.000145	0.000616	k__Bacteria;p__Bacteroidetes;c__Bacteroidia;o__Bacteroidales;f__;g__;s__
OTU_1354	3.6e-05	2.7e-05	7.3e-05	1.8e-05	0.000372	0.000408	0.0001	0	9e-06	0	k__Bacteria;p__Firmicutes;c__Clostridia;o__Clostridiales;f__unidentified_Clostridiales;g__Mogibacterium;s__
OTU_1355	0.000363	0.000208	7.3e-05	0.00019	0.000254	0	0	0	0	0	k__Bacteria;p__Bacteroidetes;c__Bacteroidia;o__Bacteroidales;f__Prevotellaceae;g__;s__
OTU_1356	0	0	0	0	0.000163	9e-06	0	0.000163	0.000218	0.000589	k__Bacteria;p__Melainabacteria;c__;o__;f__;g__;s__
OTU_1357	0.00019	0.000145	0.000426	0.000227	9e-06	3.6e-05	0	0	0	0	k__Bacteria;p__Bacteroidetes;c__Bacteroidia;o__Bacteroidales;f__Rikenellaceae;g__;s__
OTU_1358	0.000145	0.000181	0.000272	0.000172	0.00029	3.6e-05	9e-06	0	0	0	k__Bacteria;p__Firmicutes;c__Clostridia;o__Clostridiales;f__Lachnospiraceae;g__Syntrophococcus;s__
OTU_1359	0	0	0	0	9e-06	0	0	0.00029	0.000381	0.000435	k__Bacteria;p__Firmicutes;c__Clostridia;o__Clostridiales;f__Christensenellaceae;g__;s__
OTU_1360	0.000544	0.000326	9.1e-05	9.1e-05	0	0	0	0	0	0	k__Bacteria
OTU_1361	0.00019	0.000236	0.000435	0.000236	0	0	0	0	0	0	k__Bacteria;p__Firmicutes;c__Clostridia;o__Clostridiales;f__Ruminococcaceae;g__unidentified_Ruminococcaceae;s__Ruminococcus_flavefaciens
OTU_1362	0	0	0	0	0	0	0	0.000172	0.000635	0.000354	k__Bacteria;p__Bacteroidetes;c__Bacteroidia;o__Bacteroidales;f__Rikenellaceae;g__;s__
OTU_1363	3.6e-05	7.3e-05	0.000136	3.6e-05	0.000208	0.000326	0.000208	0	1.8e-05	0	k__Bacteria;p__Firmicutes;c__Clostridia;o__Clostridiales;f__Lachnospiraceae;g__unidentified_Lachnospiraceae
OTU_1364	0.000199	0.000263	0.000263	0.000326	1.8e-05	0	0	0	0	0	k__Bacteria;p__Bacteroidetes;c__Bacteroidia;o__Bacteroidales;f__Rikenellaceae;g__;s__
OTU_1365	0	0	0	0	3.6e-05	0	0	0.000236	0.000435	0.000381	k__Bacteria;p__Firmicutes;c__Clostridia;o__Clostridiales;f__Christensenellaceae;g__;s__
OTU_1366	0.000145	0.000317	0.000426	0.000199	9e-06	0	9e-06	0	0	0	k__Bacteria;p__Firmicutes;c__Clostridia;o__Clostridiales;f__Lachnospiraceae;g__;s__
OTU_1367	0	0	0	0	1.8e-05	0	0	0.000435	0.000245	0.000354	k__Bacteria;p__Firmicutes;c__Clostridia;o__Clostridiales;f__Christensenellaceae;g__;s__
OTU_1368	0.000335	0.000471	5.4e-05	0.000145	3.6e-05	0	9e-06	0	0	0	k__Bacteria;p__Tenericutes;c__Mollicutes;o__;f__;g__;s__
OTU_1369	5.4e-05	9e-06	7.3e-05	0.000363	0.000299	0.00019	8.2e-05	0	9e-06	0	k__Bacteria;p__Firmicutes;c__Clostridia;o__Clostridiales;f__Lachnospiraceae
OTU_1370	0.000145	0.000208	0.000462	0.000208	0.0001	0	0	0	0	0	k__Bacteria;p__Bacteroidetes;c__Bacteroidia;o__Bacteroidales;f__Prevotellaceae;g__;s__
OTU_1371	0	0	0	0	0	0	0	0.00039	0.000354	0.000453	k__Bacteria;p__Tenericutes;c__Mollicutes;o__;f__;g__;s__
OTU_1372	0.000299	0.00029	6.3e-05	0.000281	8.2e-05	4.5e-05	9e-06	0	0	0	k__Bacteria;p__Spirochaetes;c__Spirochaetia;o__Spirochaetales;f__Spirochaetaceae;g__Sphaerochaeta;s__
OTU_1373	0	0	0	0	9e-06	0	0	0.000399	0.000263	0.000444	k__Bacteria;p__Spirochaetes;c__Spirochaetia;o__Spirochaetales;f__Spirochaetaceae
OTU_1374	0	0	0	0	0.000109	0	0	0.00039	0.000417	0.000281	k__Bacteria;p__Firmicutes;c__Clostridia;o__Clostridiales;f__Christensenellaceae;g__;s__
OTU_1375	0	0	0	0	0	0	0	0.000335	0.000263	0.00048	k__Bacteria;p__Firmicutes
OTU_1376	0	0	0	0	0	0	0	0.000136	0.000245	0.000861	k__Bacteria;p__Bacteroidetes;c__Bacteroidia;o__Bacteroidales;f__Bacteroidaceae;g__Bacteroides;s__
OTU_1377	0.00019	0.000163	0.000127	0.000308	0.000317	0	0	0	0	0	k__Bacteria;p__Firmicutes;c__Clostridia;o__Clostridiales;f__Lachnospiraceae;g__unidentified_Lachnospiraceae;s__rumen_bacterium_NK4B65
OTU_1378	0.000109	0.000218	0.00049	0.000181	0.0001	0	0	0	0	0	k__Bacteria;p__Firmicutes;c__Clostridia;o__Clostridiales;f__Lachnospiraceae;g__;s__
OTU_1379	0.000236	0.000245	0.00019	0.000227	0.000127	1.8e-05	0	0	0	0	k__Bacteria;p__Firmicutes;c__Clostridia;o__Clostridiales;f__Ruminococcaceae;g__;s__
OTU_1380	0.000236	0.000317	0.000145	0.000299	4.5e-05	6.3e-05	1.8e-05	0	0	0	k__Bacteria;p__Bacteroidetes;c__Bacteroidia;o__Bacteroidales;f__Prevotellaceae;g__;s__
OTU_1381	9e-06	0.000118	0.000109	8.2e-05	0.000208	0.000471	7.3e-05	0	1.8e-05	0	k__Bacteria;p__Firmicutes;c__Clostridia;o__Clostridiales;f__Lachnospiraceae;g__;s__
OTU_1382	0.000218	0.000218	0.000381	7.3e-05	0.000172	9e-06	9e-06	0	0	0	k__Bacteria;p__Synergistetes;c__Synergistia;o__Synergistales;f__Synergistaceae;g__Pyramidobacter;s__
OTU_1383	0.000254	0.000199	8.2e-05	0.000208	9.1e-05	0.000145	0.0001	0	0	0	k__Bacteria;p__Firmicutes;c__Clostridia;o__Clostridiales;f__Ruminococcaceae;g__;s__
OTU_1384	0	0	0	0	9e-06	0	0	0.000272	0.00049	0.000326	k__Bacteria;p__Firmicutes;c__Clostridia;o__Clostridiales;f__Ruminococcaceae;g__;s__
OTU_1385	1.8e-05	3.6e-05	8.2e-05	1.8e-05	0.000163	0.000689	6.3e-05	9e-06	0	1.8e-05	k__Bacteria;p__Firmicutes;c__Clostridia;o__Clostridiales;f__Lachnospiraceae;g__Howardella;s__
OTU_1386	4.5e-05	3.6e-05	3.6e-05	5.4e-05	0.000227	0.000589	3.6e-05	9e-06	0	0	k__Bacteria;p__Firmicutes;c__Clostridia;o__Clostridiales;f__;g__;s__
OTU_1387	0.000245	0.000145	0.000254	0.000163	2.7e-05	0	0	2.7e-05	6.3e-05	0.000163	k__Bacteria;p__Spirochaetes;c__Spirochaetia;o__Spirochaetales;f__Spirochaetaceae;g__;s__
OTU_1388	4.5e-05	2.7e-05	3.6e-05	8.2e-05	0.000281	0.000299	0.000236	9e-06	0	0	k__Bacteria;p__Firmicutes;c__Clostridia;o__Clostridiales;f__Christensenellaceae;g__;s__
OTU_1389	0.000199	0.000218	1.8e-05	0.000208	0.000136	0.000181	7.3e-05	0	0	0	k__Bacteria;p__Firmicutes;c__Clostridia;o__Clostridiales;f__Ruminococcaceae;g__;s__
OTU_1390	9e-06	1.8e-05	9.1e-05	5.4e-05	0.000299	0.000462	0.000127	0	1.8e-05	9e-06	k__Bacteria;p__Firmicutes;c__Erysipelotrichia;o__Erysipelotrichales;f__Erysipelotrichaceae;g__;s__
OTU_1391	0.000227	0.000218	0.000354	0.000272	1.8e-05	0	9e-06	0	0	0	k__Bacteria
OTU_1392	0	0	0	0	0	0	0	0.000553	0.000109	0.000453	k__Bacteria;p__Firmicutes;c__Clostridia;o__Clostridiales;f__Lachnospiraceae;g__Roseburia;s__
OTU_1393	0.000172	0.000299	0.000227	0.000145	0.000172	2.7e-05	4.5e-05	0	0	0	k__Bacteria;p__Firmicutes;c__Clostridia;o__Clostridiales;f__Ruminococcaceae;g__;s__
OTU_1394	0.000263	0.000317	0.000227	0.000154	6.3e-05	9e-06	0	0	0	0	k__Bacteria;p__Firmicutes;c__Clostridia;o__Clostridiales;f__Lachnospiraceae;g__;s__
OTU_1395	0	0	0	0	0.000653	0	1.8e-05	7.3e-05	4.5e-05	0.000208	k__Bacteria;p__Proteobacteria
OTU_1396	0.000263	0.000372	7.3e-05	0.000326	9.1e-05	0	0	0	0	0	k__Bacteria;p__Bacteroidetes;c__Bacteroidia;o__Bacteroidales;f__Rikenellaceae;g__;s__
OTU_1397	0.000281	0.000326	2.7e-05	0.000263	3.6e-05	0.0001	4.5e-05	0	0	0	k__Bacteria;p__Bacteroidetes;c__Bacteroidia;o__Bacteroidales;f__Rikenellaceae;g__;s__
OTU_1398	0	0	0	0	0	0	0	0.000544	0.000326	0.000326	k__Bacteria;p__Bacteroidetes;c__Bacteroidia;o__Bacteroidales;f__Barnesiellaceae;g__;s__
OTU_1399	0.000154	0.000127	6.3e-05	0.000308	0.000399	9e-06	9e-06	0	0	9e-06	k__Bacteria;p__Bacteroidetes;c__Bacteroidia;o__Bacteroidales;f__Rikenellaceae;g__;s__
OTU_1400	0	0	0	0	9e-06	0	0	0.000453	0.000363	0.000317	k__Bacteria;p__Firmicutes;c__Clostridia;o__Clostridiales;f__Ruminococcaceae;g__;s__
OTU_1401	0	0	0	0	0	0	9e-06	0.00048	0.000417	0.000136	k__Bacteria;p__Bacteroidetes;c__Bacteroidia;o__Bacteroidales;f__Prevotellaceae
OTU_1402	0.000181	0.000199	0.000326	0.000227	6.3e-05	9e-06	2.7e-05	0	0	0	k__Bacteria;p__Firmicutes;c__Clostridia;o__Clostridiales;f__Ruminococcaceae;g__;s__
OTU_1403	0.000272	0.000263	0.000281	0.000181	5.4e-05	0	2.7e-05	0	0	0	k__Bacteria;p__Bacteroidetes;c__Bacteroidia;o__Bacteroidales;f__Prevotellaceae;g__;s__
OTU_1404	0.000227	0.000172	0.000227	0.000281	7.3e-05	0	1.8e-05	0	0	0	k__Bacteria;p__Tenericutes;c__Mollicutes;o__;f__;g__;s__
OTU_1405	0.000181	9.1e-05	0.000136	0.000408	0.000172	3.6e-05	1.8e-05	0	9e-06	0	k__Bacteria;p__Proteobacteria;c__Gammaproteobacteria;o__Aeromonadales;f__Succinivibrionaceae;g__;s__
OTU_1406	0.000208	0.000272	0.000426	0.000163	1.8e-05	9e-06	0	0	0	0	k__Bacteria;p__Tenericutes;c__Mollicutes;o__;f__;g__;s__
OTU_1407	0	0	0	0	0.000598	0.000335	8.2e-05	0	0	0	k__Bacteria;p__Cyanobacteria;c__unidentified_Cyanobacteria;o__unidentified_Cyanobacteria;f__unidentified_Cyanobacteria;g__unidentified_Cyanobacteria;s__Eimeria_praecox
OTU_1408	0.000508	0.00019	8.2e-05	0.000199	1.8e-05	4.5e-05	0	0	0	0	k__Bacteria
OTU_1409	0	0	0	0	1.8e-05	0	0	0.000208	0.000435	0.000399	k__Bacteria;p__Bacteroidetes;c__Bacteroidia;o__Flavobacteriales
OTU_1410	0.000218	0.000236	0.000381	0.000181	3.6e-05	0	0	0	0	0	k__Bacteria;p__Tenericutes;c__Mollicutes;o__;f__;g__;s__
OTU_1411	1.8e-05	2.7e-05	0	8.2e-05	0.000372	0.000499	4.5e-05	9e-06	0	3.6e-05	k__Bacteria;p__Firmicutes;c__Clostridia;o__Clostridiales;f__unidentified_Clostridiales;g__Mogibacterium;s__
OTU_1412	0	0	0	0	0	0	0	0.000354	0.000344	0.000399	k__Bacteria;p__Tenericutes;c__Mollicutes;o__;f__;g__;s__
OTU_1413	0	0	0	0	1.8e-05	0	0	0.000363	0.000299	0.000426	k__Bacteria;p__Tenericutes;c__Mollicutes;o__;f__;g__;s__
OTU_1414	0.000145	0.000109	0.000245	0.000317	0.0001	3.6e-05	7.3e-05	0	0	0	k__Bacteria;p__Firmicutes;c__Clostridia;o__Clostridiales;f__Ruminococcaceae;g__;s__
OTU_1415	0.000281	0.000335	9.1e-05	0.000218	8.2e-05	0	5.4e-05	0	0	0	k__Bacteria;p__Firmicutes;c__Clostridia;o__Clostridiales;f__Ruminococcaceae;g__;s__
OTU_1416	0	0	0	0	1.8e-05	0	0	0.000227	0.000589	0.000263	k__Bacteria;p__Firmicutes;c__Clostridia;o__Clostridiales;f__Ruminococcaceae;g__;s__
OTU_1417	0	0	0	0	0	0	0	0.000354	0.000444	0.000245	k__Bacteria;p__Firmicutes;c__Clostridia;o__Clostridiales;f__Lachnospiraceae;g__;s__
OTU_1418	0.000272	0.000263	0.000127	0.000299	6.3e-05	9e-06	0	0	0	0	k__Bacteria;p__Bacteroidetes;c__Bacteroidia;o__Bacteroidales;f__Prevotellaceae;g__;s__
OTU_1419	0.000181	0.000109	9.1e-05	0.0001	0.000263	0.000163	9.1e-05	0	0	9e-06	k__Bacteria;p__Melainabacteria;c__;o__;f__;g__;s__
OTU_1420	0	0	0	0	0	0	0	0.000372	0.000381	0.000281	k__Bacteria;p__Firmicutes;c__Clostridia;o__Clostridiales;f__Ruminococcaceae;g__;s__
OTU_1421	0.000299	0.000344	0.000281	0.0001	9e-06	9e-06	9e-06	0	0	0	k__Bacteria;p__Firmicutes;c__Clostridia;o__Clostridiales;f__Lachnospiraceae;g__;s__
OTU_1422	0	0	0	0	0.000462	0	9e-06	0.000127	0.000272	0.000145	k__Bacteria;p__Firmicutes;c__Clostridia;o__Clostridiales;f__Ruminococcaceae;g__;s__
OTU_1423	0	0	0	9e-06	0.000725	0.000181	5.4e-05	0	9e-06	2.7e-05	k__Bacteria;p__Melainabacteria;c__;o__;f__;g__;s__
OTU_1424	0.000118	0.000109	4.5e-05	0.000127	0.000335	0.000172	9.1e-05	1.8e-05	0	4.5e-05	k__Bacteria;p__Tenericutes;c__Mollicutes;o__;f__;g__;s__
OTU_1425	0.000317	0.000354	8.2e-05	7.3e-05	6.3e-05	0.000145	3.6e-05	0	0	0	k__Bacteria;p__Bacteroidetes;c__Bacteroidia;o__Bacteroidales;f__Prevotellaceae
OTU_1426	2.7e-05	8.2e-05	1.8e-05	6.3e-05	0.000199	0.000435	0.000208	1.8e-05	3.6e-05	9e-06	k__Bacteria;p__unidentified_Bacteria;c__unidentified_Bacteria;o__unidentified_Bacteria;f__unidentified_Bacteria;g__Candidatus_Saccharimonas;s__
OTU_1427	0.000363	0.000308	0.000118	0.000208	3.6e-05	9e-06	0	0	0	0	k__Bacteria;p__Bacteroidetes;c__Bacteroidia;o__Bacteroidales;f__Prevotellaceae;g__;s__
OTU_1428	0.000272	0.00029	9.1e-05	0.000326	0	2.7e-05	9e-06	0	0	0	k__Bacteria
OTU_1429	2.7e-05	2.7e-05	1.8e-05	0.000136	0.000263	0.000344	0.000172	0	0	9e-06	k__Bacteria;p__Firmicutes;c__Clostridia;o__Clostridiales;f__unidentified_Clostridiales;g__Mogibacterium;s__
OTU_1430	0	0	0	0	9e-06	0	0	0.000535	0.000363	0.000154	k__Bacteria;p__Firmicutes;c__Clostridia;o__Clostridiales;f__Ruminococcaceae;g__;s__
OTU_1431	0.000308	0.000136	0.000118	0.000172	0.000163	3.6e-05	9.1e-05	0	0	9e-06	k__Bacteria;p__Proteobacteria;c__Gammaproteobacteria;o__Aeromonadales;f__Succinivibrionaceae;g__Succinivibrio;s__
OTU_1432	0.00019	0.000281	0.00029	0.000109	8.2e-05	0	9e-06	0	0	9e-06	k__Bacteria;p__Firmicutes;c__Clostridia;o__Clostridiales;f__Lachnospiraceae;g__unidentified_Lachnospiraceae;s__Lachnospiraceae_bacterium_CG57
OTU_1433	0.0001	0.000145	0.000127	0.000326	7.3e-05	0	9e-06	5.4e-05	6.3e-05	0.000136	k__Bacteria;p__Bacteroidetes;c__Bacteroidia;o__Bacteroidales;f__Prevotellaceae;g__;s__
OTU_1434	0	0	0	0	4.5e-05	0	9e-06	0.000372	0.000263	0.000308	k__Bacteria;p__Firmicutes;c__Clostridia;o__Clostridiales;f__Christensenellaceae;g__;s__
OTU_1435	2.7e-05	2.7e-05	4.5e-05	3.6e-05	0.000236	0.000453	0.000127	0	1.8e-05	9e-06	k__Bacteria;p__Firmicutes;c__Clostridia;o__Clostridiales;f__unidentified_Clostridiales;g__Mogibacterium;s__
OTU_1436	0	0	0	0	1.8e-05	0	0	0.000417	0.000308	0.000281	k__Bacteria;p__Bacteroidetes;c__Bacteroidia;o__Bacteroidales;f__Rikenellaceae;g__;s__
OTU_1437	1.8e-05	1.8e-05	9e-06	9e-06	0	0	0	0.000136	0.000145	0.000671	k__Bacteria;p__Proteobacteria;c__Deltaproteobacteria;o__Bradymonadales
OTU_1438	0.000154	0.000154	0.000227	0.000227	0.000136	7.3e-05	2.7e-05	9e-06	0	0	k__Bacteria;p__Tenericutes;c__Mollicutes;o__;f__;g__;s__
OTU_1439	9.1e-05	8.2e-05	9.1e-05	4.5e-05	0.000263	0.000272	0.000109	4.5e-05	1.8e-05	0	k__Bacteria;p__Tenericutes;c__Mollicutes;o__;f__;g__;s__
OTU_1440	0	0	0	0	4.5e-05	0	0	0.000335	0.000299	0.000299	k__Bacteria;p__Firmicutes;c__Clostridia;o__Clostridiales;f__Ruminococcaceae;g__Flavonifractor;s__
OTU_1441	0.000254	0.000281	0.000218	0.000208	3.6e-05	9e-06	0	0	0	0	k__Bacteria;p__Bacteroidetes;c__Bacteroidia;o__Bacteroidales;f__Prevotellaceae;g__;s__
OTU_1442	0.000308	0.000344	0.000172	0.000118	4.5e-05	0	9e-06	0	0	0	k__Bacteria;p__Firmicutes;c__Clostridia;o__Clostridiales;f__Lachnospiraceae;g__Oribacterium;s__
OTU_1443	5.4e-05	2.7e-05	7.3e-05	4.5e-05	0.000326	0.000308	0.000136	0	0	1.8e-05	k__Bacteria;p__Firmicutes;c__Clostridia;o__Clostridiales;f__Lachnospiraceae;g__;s__
OTU_1444	0.000227	0.000227	8.2e-05	0.000263	0.000163	6.3e-05	0	0	0	0	k__Bacteria;p__Firmicutes;c__Clostridia;o__Clostridiales;f__Lachnospiraceae;g__;s__
OTU_1445	0.000354	0.000308	7.3e-05	0.000199	3.6e-05	0	0	0	0	0	k__Bacteria;p__Firmicutes;c__Clostridia;o__Clostridiales;f__Lachnospiraceae;g__;s__
OTU_1446	0.000118	0.000145	0.000181	0.000181	0.000218	0.000127	3.6e-05	9e-06	0	0	k__Bacteria;p__Firmicutes;c__Clostridia;o__Clostridiales;f__Lachnospiraceae;g__unidentified_Lachnospiraceae;s__Lachnospiraceae_bacterium_RM46
OTU_1447	1.8e-05	1.8e-05	7.3e-05	0.000118	0.000344	0.000326	0.0001	0	9e-06	0	k__Bacteria;p__Firmicutes;c__Clostridia;o__Clostridiales;f__Lachnospiraceae;g__;s__
OTU_1448	0	0	0	0	1.8e-05	0	0	0.000381	0.00049	0.000181	k__Bacteria;p__Firmicutes;c__Clostridia;o__Clostridiales;f__Ruminococcaceae;g__;s__
OTU_1449	0.000199	0.000236	0.000263	0.000163	2.7e-05	1.8e-05	7.3e-05	9e-06	9e-06	3.6e-05	k__Bacteria;p__Firmicutes;c__Clostridia;o__Clostridiales;f__Ruminococcaceae;g__;s__
OTU_1450	8.2e-05	0.000109	0.000181	0.000218	0.000163	0.000199	0.0001	1.8e-05	0	0	k__Bacteria;p__Firmicutes;c__Clostridia;o__Clostridiales;f__Christensenellaceae;g__;s__
OTU_1451	0	0	0	0	2.7e-05	0	9e-06	0.000363	0.00029	0.000372	k__Bacteria;p__Tenericutes;c__Mollicutes;o__;f__;g__;s__
OTU_1452	0	0	0	0	8.2e-05	0	0	0.000426	0.00048	7.3e-05	k__Bacteria;p__Firmicutes;c__Clostridia;o__Clostridiales;f__Ruminococcaceae;g__;s__
OTU_1453	0	0	0	0	9e-06	0	0	0.000326	0.000381	0.000317	k__Bacteria;p__Firmicutes;c__Clostridia;o__Clostridiales;f__Ruminococcaceae;g__;s__
OTU_1454	0	0	0	0	2.7e-05	0	0	0.000462	0.00049	7.3e-05	k__Bacteria;p__Firmicutes;c__Clostridia;o__Clostridiales;f__Lachnospiraceae;g__Roseburia;s__
OTU_1455	0	0	0	0	0.000254	0	1.8e-05	0.000109	7.3e-05	0.000625	k__Bacteria;p__Melainabacteria;c__;o__;f__;g__;s__
OTU_1456	0.000136	0.000208	0.000335	0.000181	0.000109	3.6e-05	9e-06	0	0	0	k__Bacteria;p__Firmicutes;c__Clostridia;o__Clostridiales;f__Christensenellaceae;g__;s__
OTU_1457	2.7e-05	2.7e-05	9e-06	3.6e-05	0.00019	0.000372	0.00029	1.8e-05	9e-06	9e-06	k__Bacteria;p__Firmicutes;c__Clostridia;o__Clostridiales;f__Christensenellaceae;g__;s__
OTU_1458	0	0	0	0	0.000399	0	0	0.000272	0.000118	0.000208	k__Bacteria;p__Firmicutes;c__Clostridia;o__Clostridiales
OTU_1459	0.000136	0.000218	9.1e-05	4.5e-05	8.2e-05	0.000281	9.1e-05	9e-06	9e-06	0	k__Bacteria;p__Melainabacteria;c__;o__;f__;g__;s__
OTU_1460	0.000236	0.000227	0.000272	0.000218	9e-06	9e-06	0	0	0	0	k__Bacteria;p__Tenericutes;c__Mollicutes;o__;f__;g__;s__
OTU_1461	0	0	0	0	0	0	0	0.000317	0.000326	0.000453	k__Bacteria;p__Firmicutes;c__Clostridia;o__Clostridiales;f__Ruminococcaceae;g__;s__
OTU_1462	0.000163	0.000181	0.000308	0.000263	2.7e-05	6.3e-05	0	0	0	0	k__Bacteria;p__Bacteroidetes;c__Bacteroidia;o__Bacteroidales;f__;g__;s__
OTU_1463	0.000299	0.000263	0.000199	0.000181	9.1e-05	0	0	0	0	0	k__Bacteria;p__Firmicutes;c__Clostridia;o__Clostridiales;f__Lachnospiraceae;g__;s__
OTU_1464	0.000381	0.000335	7.3e-05	0.000145	6.3e-05	1.8e-05	0	0	0	0	k__Bacteria;p__Firmicutes;c__Clostridia;o__Clostridiales;f__Ruminococcaceae;g__;s__
OTU_1465	0.000317	0.000308	0.0001	0.000208	3.6e-05	1.8e-05	1.8e-05	0	0	0	k__Bacteria;p__Bacteroidetes;c__Bacteroidia;o__Bacteroidales;f__Rikenellaceae;g__;s__
OTU_1466	1.8e-05	3.6e-05	1.8e-05	2.7e-05	0.000471	0.000335	0.000109	4.5e-05	2.7e-05	9e-06	k__Bacteria;p__Firmicutes;c__Clostridia;o__Clostridiales;f__unidentified_Clostridiales;g__Mogibacterium;s__
OTU_1467	0.000254	0.000199	0.000272	0.000127	8.2e-05	9e-06	3.6e-05	0	0	0	k__Bacteria;p__Firmicutes;c__Clostridia;o__Clostridiales;f__Ruminococcaceae;g__;s__
OTU_1468	0.000109	1.8e-05	9e-06	6.3e-05	0.000299	0.000236	0.000172	3.6e-05	2.7e-05	2.7e-05	k__Bacteria;p__unidentified_Bacteria;c__unidentified_Bacteria;o__unidentified_Bacteria;f__unidentified_Bacteria;g__Candidatus_Saccharimonas;s__
OTU_1469	0	0	0	0	1.8e-05	0	0	0.000254	0.000435	0.000326	k__Bacteria;p__Firmicutes;c__Clostridia;o__Clostridiales;f__Lachnospiraceae;g__;s__
OTU_1470	8.2e-05	7.3e-05	0.0001	0.00019	0.000317	9.1e-05	0.000109	1.8e-05	0	0	k__Bacteria;p__Tenericutes;c__Mollicutes;o__;f__;g__;s__
OTU_1471	9e-06	0	0	8.2e-05	0.00019	0.000462	0.000208	0	0	0	k__Bacteria;p__Firmicutes;c__Clostridia;o__Clostridiales;f__Christensenellaceae;g__;s__
OTU_1472	0.000344	0.00019	0.000254	0.000136	1.8e-05	0	0	0	0	0	k__Bacteria;p__Bacteroidetes;c__Bacteroidia;o__Bacteroidales;f__Prevotellaceae;g__;s__
OTU_1473	0.000281	0.000145	0.000399	0.000145	0	9e-06	0	0	0	0	k__Bacteria;p__Bacteroidetes;c__Bacteroidia;o__Bacteroidales;f__Muribaculaceae;g__;s__
OTU_1474	2.7e-05	1.8e-05	9e-06	5.4e-05	0.000263	0.000426	0.000208	0	9e-06	0	k__Bacteria;p__Firmicutes;c__Clostridia;o__Clostridiales;f__Christensenellaceae;g__;s__
OTU_1475	0	0	0	0	9e-06	0	0	0.000335	0.000372	0.000299	k__Bacteria;p__Firmicutes;c__Clostridia;o__Clostridiales;f__Ruminococcaceae;g__Ruminiclostridium;s__
OTU_1476	0	0	0	0	0	0	0	0.000435	0.000335	0.000245	k__Bacteria;p__Firmicutes;c__Clostridia;o__Clostridiales;f__unidentified_Clostridiales;g__unidentified_Clostridiales
OTU_1477	9.1e-05	0.000281	0.000335	0.000245	6.3e-05	1.8e-05	0	0	0	0	k__Bacteria;p__Tenericutes;c__Mollicutes;o__;f__;g__;s__
OTU_1478	0.0001	0.000145	0	5.4e-05	0	0	0	0.000218	0.000444	4.5e-05	k__Bacteria;p__Bacteroidetes;c__Bacteroidia;o__Bacteroidales
OTU_1479	0	9e-06	0	0	4.5e-05	0	1.8e-05	2.7e-05	6.3e-05	0.000861	k__Bacteria;p__Elusimicrobia;c__unidentified_Elusimicrobia;o__Elusimicrobiales;f__Elusimicrobiaceae;g__Elusimicrobium;s__
OTU_1480	0.0001	0.000109	7.3e-05	0.000118	0.000281	0.000109	0.00019	0	0	1.8e-05	k__Bacteria;p__Melainabacteria;c__;o__;f__;g__;s__
OTU_1481	0.000254	0.000136	0.000363	0.000199	9e-06	0	0	0	0	0	k__Bacteria;p__Bacteroidetes;c__Bacteroidia;o__Bacteroidales;f__Rikenellaceae;g__;s__
OTU_1482	1.8e-05	0	0	4.5e-05	9.1e-05	0.000326	0.000453	0	0	0	k__Bacteria;p__Lentisphaerae;c__Lentisphaeria;o__Victivallales;f__Victivallaceae;g__;s__
OTU_1483	0.000199	0.000136	0.000517	0.0001	2.7e-05	0	0	0	0	0	k__Bacteria;p__Firmicutes;c__Clostridia;o__Clostridiales;f__unidentified_Clostridiales;g__Anaerovorax;s__
OTU_1484	0	0	0	0	0	0	0	0.000272	0.000508	0.000218	k__Bacteria;p__Firmicutes;c__Clostridia;o__Clostridiales;f__Ruminococcaceae;g__;s__
OTU_1485	0.000181	0.000263	0.000308	0.000254	0	0	0	0	0	0	k__Bacteria;p__Spirochaetes;c__Spirochaetia;o__Spirochaetales;f__Spirochaetaceae;g__;s__
OTU_1486	0.000218	0.000335	0.000227	0.000163	5.4e-05	0	1.8e-05	0	0	0	k__Bacteria;p__Firmicutes;c__Clostridia;o__Clostridiales;f__Lachnospiraceae;g__;s__
OTU_1487	0	0	0	0	0	0	0	0.000263	0.000435	0.000381	k__Bacteria;p__Bacteroidetes;c__Bacteroidia;o__Bacteroidales;f__Bacteroidaceae;g__Bacteroides;s__
OTU_1488	0.000317	0.000218	0.000136	0.000308	2.7e-05	0	0	0	0	0	k__Bacteria;p__Firmicutes;c__Clostridia;o__Clostridiales;f__Ruminococcaceae;g__;s__
OTU_1489	1.8e-05	9e-06	0	1.8e-05	0.000199	0.000544	0.000181	0	0	0	k__Bacteria;p__Firmicutes;c__Clostridia;o__Clostridiales;f__Lachnospiraceae;g__Marvinbryantia;s__
OTU_1490	0	0	0	9e-06	4.5e-05	0	0	0.000272	0.000281	0.000363	k__Bacteria;p__Firmicutes;c__Clostridia;o__Clostridiales;f__Ruminococcaceae;g__;s__
OTU_1491	0.000199	0.000218	0.000109	0.000308	5.4e-05	3.6e-05	8.2e-05	0	0	9e-06	k__Bacteria;p__Proteobacteria
OTU_1492	1.8e-05	0	0	2.7e-05	0.000299	0.000263	0.000326	9e-06	9e-06	9e-06	k__Bacteria;p__Firmicutes;c__Clostridia;o__Clostridiales;f__Lachnospiraceae
OTU_1493	0.000118	0.00019	9.1e-05	0.000218	0.000354	2.7e-05	1.8e-05	0	0	0	k__Bacteria;p__Firmicutes;c__Negativicutes;o__Selenomonadales;f__Veillonellaceae;g__;s__
OTU_1494	9e-06	9e-06	0	3.6e-05	0.000499	0.00029	0.000109	9e-06	0	9e-06	k__Bacteria;p__Melainabacteria;c__;o__;f__;g__;s__
OTU_1495	0.00029	0.000109	0.000181	0.000199	3.6e-05	0.000118	1.8e-05	0	0	0	k__Bacteria;p__Bacteroidetes;c__Bacteroidia;o__Bacteroidales;f__Prevotellaceae;g__;s__
OTU_1496	0.000127	0.000326	0.000344	0.000154	9e-06	0	9e-06	0	0	0	k__Bacteria;p__Firmicutes;c__Clostridia;o__Clostridiales;f__Ruminococcaceae;g__;s__
OTU_1497	0.000163	0.000354	0.0001	0.000299	0.0001	0	0	0	0	0	k__Bacteria;p__Bacteroidetes;c__Bacteroidia;o__Bacteroidales;f__Prevotellaceae;g__;s__
OTU_1498	0	0	0	0	9e-06	0	1.8e-05	0.000199	0.000635	0.000145	k__Bacteria;p__Firmicutes;c__Clostridia;o__Clostridiales;f__Lachnospiraceae;g__;s__
OTU_1499	0	0	0	0	0	0	0	0.000344	0.000236	0.000408	k__Bacteria;p__Firmicutes;c__Clostridia;o__Clostridiales;f__Lachnospiraceae;g__;s__
OTU_1500	6.3e-05	8.2e-05	1.8e-05	5.4e-05	0.000181	0.000344	0.000172	1.8e-05	9e-06	6.3e-05	k__Bacteria;p__unidentified_Bacteria;c__unidentified_Bacteria;o__unidentified_Bacteria;f__unidentified_Bacteria;g__Candidatus_Saccharimonas;s__
OTU_1501	0	0	0	9e-06	6.3e-05	0.000625	0.000172	0	0	0.000145	k__Bacteria;p__Verrucomicrobia;c__Verrucomicrobiae;o__Opitutales;f__Puniceicoccaceae
OTU_1502	7.3e-05	4.5e-05	2.7e-05	8.2e-05	0.000408	0.000263	0.000154	0	9e-06	1.8e-05	k__Bacteria;p__Tenericutes;c__Mollicutes;o__;f__;g__;s__
OTU_1503	0	0	0	0	0	0	0	0.000426	0.000317	0.000281	k__Bacteria;p__Firmicutes;c__Clostridia;o__Clostridiales;f__unidentified_Clostridiales;g__unidentified_Clostridiales
OTU_1504	0.000199	0.000136	0.000363	0.0001	0.000127	0	0	0	0	0	k__Bacteria;p__Firmicutes;c__Clostridia;o__Clostridiales;f__Ruminococcaceae
OTU_1505	9e-06	5.4e-05	4.5e-05	4.5e-05	9.1e-05	0.000136	0.000426	1.8e-05	3.6e-05	3.6e-05	k__Bacteria;p__Firmicutes;c__Clostridia;o__Clostridiales;f__Christensenellaceae;g__;s__
OTU_1506	9e-06	1.8e-05	9e-06	9e-06	0.000408	0.000227	0.000199	9e-06	0	0	k__Bacteria;p__Firmicutes;c__Clostridia;o__Clostridiales;f__Lachnospiraceae
OTU_1507	0	0	0	0	0	0	0	0.000426	0.000462	7.3e-05	k__Bacteria
OTU_1508	0.000136	0.000299	0.000208	0.000317	0	0	0	0	0	0	k__Bacteria;p__Bacteroidetes;c__Bacteroidia;o__Bacteroidales;f__;g__;s__
OTU_1509	0	0	0	0	0	0	4.5e-05	0.000263	0.000354	0.000272	k__Bacteria;p__Firmicutes;c__Clostridia;o__Clostridiales;f__Christensenellaceae
OTU_1510	0	0	0	9e-06	0	0	0	0.000245	0.000363	0.000381	k__Bacteria;p__Tenericutes;c__Mollicutes;o__;f__;g__;s__
OTU_1511	0.000127	8.2e-05	9e-06	0.000109	0.000354	0.00019	0.000109	2.7e-05	0	2.7e-05	k__Bacteria;p__Tenericutes;c__Mollicutes;o__;f__;g__;s__
OTU_1512	0.000245	0.000245	0.000227	0.000172	2.7e-05	0	0	0	0	0	k__Bacteria;p__Tenericutes;c__Mollicutes
OTU_1513	0.000208	0.000199	0.000326	0.000218	1.8e-05	0	0	0	0	0	k__Bacteria;p__Firmicutes;c__Clostridia;o__Clostridiales;f__Ruminococcaceae;g__;s__
OTU_1514	0.000317	0.00029	0.000127	0.000172	2.7e-05	1.8e-05	1.8e-05	0	0	0	k__Bacteria;p__Bacteroidetes;c__Bacteroidia;o__Bacteroidales;f__Prevotellaceae;g__;s__
OTU_1515	1.8e-05	2.7e-05	0	8.2e-05	0.000444	0.000236	0.000109	9e-06	0	9e-06	k__Bacteria;p__Melainabacteria;c__;o__;f__;g__;s__
OTU_1516	0.000163	0.000254	0.000127	0.000354	1.8e-05	9e-06	0	0	0	0	k__Bacteria;p__Firmicutes;c__Clostridia;o__Clostridiales;f__Ruminococcaceae;g__;s__
OTU_1517	0.000399	0.000281	0.000181	0.0001	1.8e-05	0	0	0	0	0	k__Bacteria;p__Proteobacteria;c__Gammaproteobacteria;o__unidentified_Gammaproteobacteria;f__Neisseriaceae
OTU_1518	0	0	0	0	0	6.3e-05	0.00078	0	5.4e-05	6.3e-05	k__Bacteria;p__Firmicutes;c__Clostridia;o__Clostridiales;f__Lachnospiraceae;g__Cellulosilyticum;s__
OTU_1519	0.000227	0.000109	9.1e-05	0.000381	4.5e-05	7.3e-05	3.6e-05	0	0	0	k__Bacteria;p__Bacteroidetes;c__Bacteroidia;o__Bacteroidales;f__Prevotellaceae;g__;s__
OTU_1520	0	0	0	0	9e-06	0	0	0.000326	0.000399	0.000263	k__Bacteria;p__Firmicutes;c__Clostridia;o__Clostridiales;f__Lachnospiraceae;g__Roseburia;s__
OTU_1521	0.000245	0.000172	0.000317	0.000154	1.8e-05	0	0	0	0	0	k__Bacteria;p__Bacteroidetes;c__Bacteroidia;o__Bacteroidales;f__Rikenellaceae;g__;s__
OTU_1522	2.7e-05	0	1.8e-05	6.3e-05	0.000299	0.000335	0.000145	0	2.7e-05	0	k__Bacteria;p__Firmicutes;c__Clostridia;o__Clostridiales;f__Lachnospiraceae;g__;s__
OTU_1523	0.000218	0.000127	7.3e-05	0.000109	7.3e-05	0.000127	0.000172	0	0	0	k__Bacteria;p__Firmicutes;c__Clostridia;o__Clostridiales;f__Ruminococcaceae;g__;s__
OTU_1524	0.000335	0.000227	6.3e-05	0.000254	9e-06	9e-06	1.8e-05	0	0	0	k__Bacteria;p__Bacteroidetes;c__Bacteroidia;o__Bacteroidales;f__Prevotellaceae;g__;s__
OTU_1525	0	0	0	0	0	0	0	0.00039	0.000372	0.000208	k__Bacteria;p__Bacteroidetes;c__Bacteroidia;o__Bacteroidales;f__Prevotellaceae;g__;s__
OTU_1526	0	0	0	0	5.4e-05	0	0	0.000317	0.000272	0.000326	k__Bacteria;p__Firmicutes;c__Clostridia;o__Clostridiales;f__Ruminococcaceae;g__;s__
OTU_1527	0.000245	0.000236	0.000181	0.000227	7.3e-05	0	0	0	0	0	k__Bacteria;p__Firmicutes;c__Clostridia;o__Clostridiales;f__unidentified_Clostridiales;g__Anaerovorax;s__
OTU_1528	0.000236	0.000227	0.000181	0.000218	1.8e-05	0	0	0	0	0	k__Bacteria;p__Tenericutes;c__Mollicutes;o__;f__;g__;s__
OTU_1529	7.3e-05	3.6e-05	3.6e-05	4.5e-05	0.000344	0.000245	0.000136	1.8e-05	9e-06	1.8e-05	k__Bacteria;p__Melainabacteria;c__;o__;f__;g__;s__
OTU_1530	0	0	0	0	0.000163	0	0	0.00029	0.000344	0.000118	k__Bacteria;p__Firmicutes;c__Clostridia;o__Clostridiales;f__Ruminococcaceae;g__;s__
OTU_1531	9.1e-05	0.000145	0.000281	0.0001	0.000163	0.00019	1.8e-05	0	0	0	k__Bacteria;p__Proteobacteria;c__Deltaproteobacteria;o__Oligoflexales;f__Oligoflexaceae;g__;s__
OTU_1532	4.5e-05	1.8e-05	8.2e-05	9.1e-05	0.000372	0.000299	4.5e-05	0	0	0	k__Bacteria;p__Firmicutes;c__Clostridia;o__Clostridiales
OTU_1533	0	0	0	0	0	0	0	0.000344	0.000263	0.000399	k__Bacteria;p__Spirochaetes;c__Spirochaetia;o__Spirochaetales;f__Spirochaetaceae;g__;s__
OTU_1534	0	0	0	0	2.7e-05	0	9e-06	0.000281	0.000263	0.00039	k__Bacteria;p__Bacteroidetes;c__Bacteroidia;o__Bacteroidales;f__Rikenellaceae;g__Alistipes;s__
OTU_1535	0	0	0	0	6.3e-05	0	0	0.000335	0.000281	0.000326	k__Bacteria;p__Tenericutes;c__Mollicutes;o__;f__;g__;s__
OTU_1536	0.000163	0.000127	0.000326	0.0001	0.000163	3.6e-05	2.7e-05	0	0	0	k__Bacteria;p__Firmicutes;c__Clostridia;o__Clostridiales;f__Lachnospiraceae;g__Oribacterium;s__
OTU_1537	5.4e-05	8.2e-05	0.000154	0.000272	0.000199	0.000136	3.6e-05	0	0	0	k__Bacteria;p__Firmicutes;c__Clostridia;o__Clostridiales;f__unidentified_Clostridiales
OTU_1538	0.0001	0.000218	4.5e-05	0.00019	7.3e-05	0.000227	3.6e-05	0	0	0	k__Bacteria;p__Kiritimatiellaeota;c__Kiritimatiellae;o__;f__;g__;s__
OTU_1539	9e-06	2.7e-05	0	3.6e-05	0.000299	0.000399	0.000163	1.8e-05	0	9e-06	k__Bacteria;p__unidentified_Bacteria;c__unidentified_Bacteria;o__unidentified_Bacteria;f__unidentified_Bacteria;g__Candidatus_Saccharimonas;s__
OTU_1540	0.00029	0.000281	8.2e-05	0.000172	6.3e-05	0	0	0	0	0	k__Bacteria;p__Firmicutes;c__Clostridia;o__Clostridiales;f__Ruminococcaceae;g__;s__
OTU_1541	0.000118	6.3e-05	1.8e-05	0.000118	8.2e-05	0.000381	0.000218	0	0	0	k__Bacteria;p__Kiritimatiellaeota;c__Kiritimatiellae;o__;f__;g__;s__
OTU_1542	8.2e-05	0.0001	0.000199	0.000218	0.000199	3.6e-05	7.3e-05	0	0	0	k__Bacteria;p__Firmicutes;c__Clostridia;o__Clostridiales;f__Ruminococcaceae;g__;s__
OTU_1543	0.000363	0.000163	8.2e-05	0.000109	5.4e-05	0.0001	8.2e-05	0	0	9e-06	k__Bacteria;p__Proteobacteria;c__Gammaproteobacteria;o__Aeromonadales;f__Succinivibrionaceae;g__Ruminobacter;s__
OTU_1544	0	9e-06	0	0.00019	9.1e-05	0.000263	0.000435	0	0	0	k__Bacteria;p__Lentisphaerae;c__Lentisphaeria;o__Victivallales;f__Victivallaceae;g__;s__
OTU_1545	9e-06	0	0	0	0.0001	0	0	0.000335	0.000326	0.000163	k__Bacteria;p__Firmicutes;c__Clostridia;o__Clostridiales;f__Ruminococcaceae;g__;s__
OTU_1546	9e-06	3.6e-05	0	1.8e-05	0.000172	0.0001	0.000471	8.2e-05	4.5e-05	1.8e-05	k__Bacteria;p__Proteobacteria
OTU_1547	1.8e-05	0	0	0.000109	6.3e-05	0.000435	0.000254	0	9e-06	0	k__Bacteria;p__Kiritimatiellaeota;c__Kiritimatiellae;o__;f__;g__;s__
OTU_1548	0	0	0	0	2.7e-05	0	0	0.000435	0.000254	0.000245	k__Bacteria;p__Firmicutes;c__Clostridia;o__Clostridiales;f__Ruminococcaceae;g__;s__
OTU_1549	7.3e-05	0.000127	0.000118	6.3e-05	9e-06	0	0	8.2e-05	0.000118	0.000335	k__Bacteria;p__Tenericutes;c__Mollicutes;o__;f__;g__;s__
OTU_1550	0.000154	0.00029	0.000281	0.000181	9e-06	0	0	0	0	0	k__Bacteria;p__Firmicutes;c__Erysipelotrichia;o__Erysipelotrichales;f__Erysipelotrichaceae;g__;s__
OTU_1551	0.00019	0.000308	4.5e-05	0.000163	0.000109	1.8e-05	4.5e-05	0	0	0	k__Bacteria;p__Bacteroidetes;c__Bacteroidia;o__Bacteroidales;f__Prevotellaceae;g__;s__
OTU_1552	8.2e-05	0.0001	6.3e-05	0.000109	0.000136	9.1e-05	0.000263	0	0	0	k__Bacteria;p__Lentisphaerae;c__Oligosphaeria;o__Oligosphaerales;f__Oligosphaeraceae;g__;s__
OTU_1553	0	0	0	0	3.6e-05	0	9e-06	0.000218	0.000372	0.000299	k__Bacteria;p__Firmicutes;c__Clostridia;o__Clostridiales;f__Christensenellaceae;g__;s__
OTU_1554	0.000218	0.000227	0.000109	0.000344	2.7e-05	1.8e-05	0	0	0	0	k__Bacteria;p__Firmicutes;c__Clostridia;o__Clostridiales;f__Ruminococcaceae;g__;s__
OTU_1555	0	3.6e-05	0	0	4.5e-05	0	0	0.000236	0.000544	5.4e-05	k__Bacteria;p__Firmicutes;c__Clostridia;o__Clostridiales;f__Lachnospiraceae;g__;s__
OTU_1556	8.2e-05	4.5e-05	5.4e-05	2.7e-05	0.000272	0.000299	0.000136	0	0	0	k__Bacteria;p__Firmicutes;c__Clostridia;o__Clostridiales;f__Lachnospiraceae
OTU_1557	7.3e-05	6.3e-05	0.000127	0.000163	0.000354	9.1e-05	0.0001	0	0	0	k__Bacteria;p__Firmicutes;c__Clostridia;o__Clostridiales;f__Lachnospiraceae;g__Syntrophococcus;s__
OTU_1558	0.000127	2.7e-05	7.3e-05	0.000136	0.000254	0.000344	1.8e-05	0	0	0	k__Bacteria;p__Firmicutes;c__Clostridia;o__Clostridiales;f__Christensenellaceae;g__;s__
OTU_1559	0.0001	0.000145	0.000272	0.00029	0.0001	1.8e-05	1.8e-05	0	0	0	k__Bacteria;p__Firmicutes;c__Clostridia;o__Clostridiales;f__Ruminococcaceae;g__;s__
OTU_1560	0	0	0	0	1.8e-05	0	9e-06	0.000354	0.000372	0.000163	k__Bacteria;p__Firmicutes;c__Clostridia;o__Clostridiales;f__Ruminococcaceae;g__;s__
OTU_1561	0	0	0	0	6.3e-05	0	0	0.000218	0.000299	0.00039	k__Bacteria;p__Tenericutes;c__Mollicutes;o__;f__;g__;s__
OTU_1562	0.000109	0.000172	0.000218	0.000172	0.00019	4.5e-05	0	0	0	0	k__Bacteria;p__Firmicutes;c__Clostridia;o__Clostridiales;f__Peptococcaceae;g__;s__
OTU_1563	0	0	0	0	3.6e-05	0	0	0.000208	0.000326	0.000363	k__Bacteria;p__Firmicutes;c__Clostridia;o__Clostridiales;f__Christensenellaceae;g__;s__
OTU_1564	0.000145	0.000199	0.000236	0.000245	0.000109	1.8e-05	9e-06	0	0	0	k__Bacteria;p__Tenericutes;c__Mollicutes;o__;f__;g__;s__
OTU_1565	0	0	0	0	9e-06	0	0	0.000471	0.000308	0.000127	k__Bacteria;p__Firmicutes;c__Clostridia;o__Clostridiales;f__Ruminococcaceae;g__;s__
OTU_1566	0.000199	0.000326	7.3e-05	0.000199	5.4e-05	1.8e-05	0	0	0	0	k__Bacteria;p__Bacteroidetes;c__Bacteroidia;o__Bacteroidales;f__Rikenellaceae;g__;s__
OTU_1567	0.000272	0.000281	0.000118	0.000136	7.3e-05	0	1.8e-05	0	0	0	k__Bacteria;p__Bacteroidetes;c__Bacteroidia;o__Bacteroidales;f__Prevotellaceae;g__;s__
OTU_1568	0.000136	0.000154	7.3e-05	0.000127	0.000208	0.000145	9.1e-05	0	0	0	k__Bacteria;p__Tenericutes;c__Mollicutes;o__;f__;g__;s__
OTU_1569	0.000263	0.000181	0.0001	0.000127	0.000109	2.7e-05	6.3e-05	0	9e-06	9e-06	k__Bacteria;p__unidentified_Bacteria;c__unidentified_Bacteria;o__unidentified_Bacteria;f__unidentified_Bacteria;g__Candidatus_Saccharimonas;s__
OTU_1570	0.000127	0.000245	0.000263	0.000245	1.8e-05	0	0	0	0	0	k__Bacteria;p__Tenericutes;c__Mollicutes;o__;f__;g__;s__
OTU_1571	0	0	0	0	0	0	0	0.000508	0.000263	0.000145	k__Bacteria;p__Firmicutes;c__Clostridia;o__Clostridiales;f__Ruminococcaceae;g__;s__
OTU_1572	9.1e-05	9e-06	0.000172	0.000127	0.00019	0.000245	4.5e-05	0	0	2.7e-05	k__Bacteria;p__Firmicutes;c__Erysipelotrichia;o__Erysipelotrichales;f__Erysipelotrichaceae;g__;s__
OTU_1573	0.000317	0.000145	0.000136	0.000145	0.0001	1.8e-05	0	0	0	0	k__Bacteria;p__Armatimonadetes;c__;o__;f__;g__;s__
OTU_1574	0.000299	0.000263	4.5e-05	0.000299	0	1.8e-05	9e-06	0	0	0	k__Bacteria;p__Firmicutes;c__Erysipelotrichia;o__Erysipelotrichales;f__Erysipelotrichaceae;g__;s__
OTU_1575	0	0	0	0	0	0	0	0.000136	0.000462	0.00029	k__Bacteria;p__Bacteroidetes;c__Bacteroidia;o__Bacteroidales;f__Tannerellaceae;g__Parabacteroides;s__
OTU_1576	7.3e-05	1.8e-05	9e-06	5.4e-05	0.000127	0.000417	0.000163	0	0	9e-06	k__Bacteria;p__Firmicutes;c__Clostridia;o__Clostridiales;f__Lachnospiraceae;g__;s__
OTU_1577	0	0	0	0	0	0	0	0.000281	0.000227	0.000399	k__Bacteria;p__Firmicutes
OTU_1578	0.000127	0.000172	7.3e-05	0.000236	9.1e-05	3.6e-05	9.1e-05	2.7e-05	0	9e-06	k__Bacteria;p__Firmicutes;c__Clostridia;o__Clostridiales;f__Ruminococcaceae;g__Saccharofermentans;s__
OTU_1579	0.000281	0.000344	5.4e-05	0.000109	3.6e-05	3.6e-05	9e-06	0	0	0	k__Bacteria;p__Firmicutes;c__Clostridia;o__Clostridiales;f__Ruminococcaceae;g__;s__
OTU_1580	0.000181	0.000145	0.000109	0.000163	0.000181	2.7e-05	6.3e-05	9e-06	0	0	k__Bacteria;p__Tenericutes;c__Mollicutes;o__;f__;g__;s__
OTU_1581	0	0	0	9e-06	0.000562	0.000308	4.5e-05	9e-06	1.8e-05	0	k__Bacteria;p__Tenericutes;c__Mollicutes;o__Mycoplasmatales;f__Mycoplasmataceae;g__Mycoplasma;s__Mycoplasma_wenyonii
OTU_1582	0	0	0	0	0	0	0	0.000426	0.000317	0.000172	k__Bacteria;p__Firmicutes;c__Clostridia;o__Clostridiales;f__Ruminococcaceae
OTU_1583	0.000172	8.2e-05	4.5e-05	7.3e-05	0.000109	0.000145	0.000172	1.8e-05	3.6e-05	0	k__Bacteria;p__Tenericutes;c__Mollicutes;o__;f__;g__;s__
OTU_1584	0.000172	0.000136	0.000272	0.000172	0.000127	0	0	0	0	0	k__Bacteria;p__Bacteroidetes;c__Bacteroidia;o__Bacteroidales;f__Muribaculaceae;g__;s__
OTU_1585	0.000199	0.000172	0.000163	0.000181	8.2e-05	5.4e-05	2.7e-05	0	0	0	k__Bacteria;p__Firmicutes;c__Clostridia;o__Clostridiales;f__Christensenellaceae;g__;s__
OTU_1586	9e-06	0	0	0	9e-06	0	0	0.00039	0.000227	0.000263	k__Bacteria;p__Firmicutes;c__Clostridia;o__Clostridiales;f__Ruminococcaceae;g__;s__
OTU_1587	0	0	0	0.000317	0.000272	0.000254	0.000118	0	0	9e-06	k__Bacteria;p__Actinobacteria;c__unidentified_Actinobacteria;o__Bifidobacteriales;f__Bifidobacteriaceae;g__Aeriscardovia;s__
OTU_1588	0	9e-06	0	0	6.3e-05	0	0.000444	6.3e-05	2.7e-05	0.00029	k__Bacteria;p__Firmicutes;c__Clostridia;o__Clostridiales;f__;g__;s__
OTU_1589	0.000145	0.000218	0.000181	7.3e-05	0.000218	5.4e-05	9e-06	0	0	0	k__Bacteria;p__Firmicutes;c__Clostridia;o__Clostridiales
OTU_1590	0.000236	0.000227	0.000118	0.000109	0.000136	4.5e-05	3.6e-05	0	1.8e-05	0	k__Bacteria;p__Synergistetes;c__Synergistia;o__Synergistales;f__Synergistaceae;g__Pyramidobacter;s__
OTU_1591	0.000208	0.000263	0.0001	0.000199	5.4e-05	3.6e-05	0	0	0	0	k__Bacteria;p__Firmicutes;c__Clostridia;o__Clostridiales;f__Ruminococcaceae;g__;s__
OTU_1592	0.000236	0.000172	0.000236	0.000172	4.5e-05	0	0	0	0	0	k__Bacteria;p__Bacteroidetes;c__Bacteroidia;o__Bacteroidales;f__Prevotellaceae;g__;s__
OTU_1593	0.000145	0.000172	9.1e-05	0.000263	0.000145	0	6.3e-05	0	0	0	k__Bacteria;p__Bacteroidetes;c__Bacteroidia;o__Bacteroidales;f__Prevotellaceae;g__;s__
OTU_1594	0.000308	0.000344	8.2e-05	0.000136	1.8e-05	0	0	0	0	0	k__Bacteria;p__Firmicutes;c__Clostridia;o__Clostridiales;f__Ruminococcaceae;g__;s__
OTU_1595	0.000263	0.000236	9e-06	0.000245	8.2e-05	3.6e-05	5.4e-05	0	0	0	k__Bacteria;p__Bacteroidetes;c__Bacteroidia;o__Bacteroidales;f__Rikenellaceae;g__;s__
OTU_1596	0.000127	0.0001	8.2e-05	0.00029	0.000218	0	7.3e-05	0	0	0	k__Bacteria;p__Firmicutes;c__Clostridia;o__Clostridiales;f__Ruminococcaceae;g__unidentified_Ruminococcaceae;s__Ruminococcus_albus
OTU_1597	0.000254	0.000208	0.0001	0.000163	9.1e-05	1.8e-05	1.8e-05	0	0	0	k__Bacteria;p__Firmicutes;c__Clostridia;o__Clostridiales;f__Lachnospiraceae;g__unidentified_Lachnospiraceae;s__bacterium_VCD3003
OTU_1598	0.000172	0.000145	0.000408	0.000154	9e-06	0	1.8e-05	0	0	0	k__Bacteria;p__Firmicutes;c__Clostridia;o__Clostridiales;f__Ruminococcaceae;g__;s__
OTU_1599	0	0	0	0	9e-06	0	0	0.00039	0.000208	0.000254	k__Bacteria;p__Firmicutes;c__Clostridia;o__Clostridiales;f__Ruminococcaceae;g__;s__
OTU_1600	0.000245	0.00019	0.000172	0.000254	1.8e-05	0	9e-06	0	0	0	k__Bacteria;p__Bacteroidetes;c__Bacteroidia;o__Bacteroidales;f__Rikenellaceae;g__;s__
OTU_1601	0.000136	0.000181	0.000344	0.000145	1.8e-05	1.8e-05	1.8e-05	0	0	0	k__Bacteria;p__Bacteroidetes;c__Bacteroidia;o__Bacteroidales;f__Muribaculaceae;g__;s__
OTU_1602	2.7e-05	0.000145	0.000199	0.00019	0.000263	9e-06	0	0	0	0	k__Bacteria;p__Firmicutes;c__Clostridia;o__Clostridiales;f__Ruminococcaceae;g__unidentified_Ruminococcaceae;s__Ruminococcaceae_bacterium_NK4B32
OTU_1603	0.000127	0.000145	0.000408	0.00019	0	0	2.7e-05	0	0	0	k__Bacteria;p__Bacteroidetes;c__Bacteroidia;o__Bacteroidales;f__Prevotellaceae;g__;s__
OTU_1604	5.4e-05	7.3e-05	1.8e-05	0.000199	0.000245	0.000308	4.5e-05	0	0	0	k__Bacteria;p__Firmicutes;c__Bacilli;o__Lactobacillales;f__Streptococcaceae;g__Streptococcus;s__
OTU_1605	0	0	0	0	0	0	0	0.000281	0.000363	0.000281	k__Bacteria;p__Firmicutes;c__Clostridia;o__Clostridiales;f__Ruminococcaceae;g__;s__
OTU_1606	0	0	0	0	6.3e-05	0	0	0.000372	0.000163	0.000272	k__Bacteria;p__Bacteroidetes;c__Bacteroidia;o__Bacteroidales;f__Prevotellaceae
OTU_1607	0.000363	0.000236	7.3e-05	9.1e-05	7.3e-05	0	0	0	0	0	k__Bacteria;p__Bacteroidetes;c__Bacteroidia;o__Bacteroidales;f__Prevotellaceae;g__;s__
OTU_1608	0	9e-06	0	6.3e-05	0.000154	0.00039	0.000172	3.6e-05	9e-06	2.7e-05	k__Bacteria;p__Firmicutes;c__Clostridia;o__Clostridiales
OTU_1609	0.000172	0.0001	0.000245	0.000181	0.000163	0	0	0	0	0	k__Bacteria;p__Bacteroidetes;c__Bacteroidia;o__Bacteroidales;f__Muribaculaceae;g__;s__
OTU_1610	0	0	0	0	4.5e-05	0	9e-06	0.00039	0.000326	8.2e-05	k__Bacteria;p__Firmicutes;c__Clostridia;o__Clostridiales;f__Ruminococcaceae;g__;s__
OTU_1611	0.000218	0.00019	0.000145	0.000245	0	9e-06	1.8e-05	0	0	0	k__Bacteria;p__Firmicutes;c__Erysipelotrichia;o__Erysipelotrichales;f__Erysipelotrichaceae;g__;s__
OTU_1612	0.000118	0.000698	3.6e-05	2.7e-05	9e-06	0	0	0	0	0	k__Bacteria;p__Firmicutes;c__Clostridia;o__Clostridiales;f__Lachnospiraceae;g__unidentified_Lachnospiraceae;s__Lachnospiraceae_bacterium_AC2012
OTU_1613	0	0	0	0	0	0	0	0.000326	0.000227	0.000335	k__Bacteria;p__Firmicutes;c__Clostridia;o__Clostridiales;f__Ruminococcaceae;g__;s__
OTU_1614	0	0	0	0	9e-06	0	0	0.000408	0.000444	8.2e-05	k__Bacteria;p__Firmicutes;c__Clostridia;o__Clostridiales;f__Ruminococcaceae;g__;s__
OTU_1615	0	0	0	0	1.8e-05	0	0	0.00019	0.000435	0.000236	k__Bacteria;p__Firmicutes;c__Clostridia;o__Clostridiales;f__Ruminococcaceae;g__;s__
OTU_1616	0.000154	0.000208	0.000127	9.1e-05	0.000172	8.2e-05	7.3e-05	0	0	0	k__Bacteria;p__Firmicutes;c__Clostridia;o__Clostridiales;f__Lachnospiraceae
OTU_1617	0.000136	9.1e-05	0.000154	0.000136	0.000172	0.0001	0.0001	0	0	0	k__Bacteria;p__Firmicutes;c__Clostridia;o__Clostridiales;f__Christensenellaceae;g__;s__
OTU_1618	0.000199	0.000263	8.2e-05	0.00029	4.5e-05	9e-06	9e-06	0	0	0	k__Bacteria;p__Bacteroidetes;c__Bacteroidia;o__Bacteroidales;f__Rikenellaceae;g__;s__
OTU_1619	0	0	0	0	6.3e-05	0	0	0.000435	0.000227	0.000145	k__Bacteria;p__Firmicutes;c__Clostridia;o__Clostridiales;f__Ruminococcaceae;g__;s__
OTU_1620	0.000118	8.2e-05	6.3e-05	5.4e-05	0.000127	0.000254	0.000154	1.8e-05	0	2.7e-05	k__Bacteria;p__Firmicutes;c__Clostridia;o__Clostridiales;f__Ruminococcaceae;g__;s__
OTU_1621	1.8e-05	0	5.4e-05	4.5e-05	0.000136	0.00019	0.000354	1.8e-05	9e-06	0	k__Bacteria;p__Firmicutes;c__Clostridia;o__Clostridiales;f__Ruminococcaceae
OTU_1622	0	0	0	0	9e-06	0	0	0.000372	0.000335	0.000218	k__Bacteria;p__Firmicutes;c__Clostridia;o__Clostridiales;f__Ruminococcaceae;g__;s__
OTU_1623	0.000145	0.000127	0.000118	0.000154	8.2e-05	0	0	0	1.8e-05	0.000245	k__Bacteria;p__Proteobacteria;c__Gammaproteobacteria;o__Aeromonadales;f__Succinivibrionaceae;g__Ruminobacter;s__
OTU_1624	0	0	0	0	0.000118	0	9e-06	0.000245	0.000335	0.000127	k__Bacteria
OTU_1625	9.1e-05	0.000199	0.000354	0.00019	2.7e-05	0	0	0	0	0	k__Bacteria;p__Firmicutes;c__Clostridia;o__Clostridiales;f__Lachnospiraceae;g__;s__
OTU_1626	0.000127	9.1e-05	0.000317	0.00019	7.3e-05	1.8e-05	0	0	0	0	k__Bacteria;p__Firmicutes;c__Clostridia;o__Clostridiales;f__unidentified_Clostridiales;g__unidentified_Clostridiales
OTU_1627	0.000417	0.000181	8.2e-05	0.000127	9e-06	0	9e-06	0	0	0	k__Bacteria;p__Kiritimatiellaeota;c__Kiritimatiellae;o__;f__;g__;s__
OTU_1628	0.000118	0.000308	3.6e-05	0.000199	0.000199	9e-06	1.8e-05	0	9e-06	0	k__Bacteria;p__Firmicutes;c__Negativicutes;o__Selenomonadales;f__Veillonellaceae;g__Anaerovibrio
OTU_1629	0.000245	0.000163	0.000236	0.000109	7.3e-05	9e-06	0	0	0	0	k__Bacteria
OTU_1630	0	0	0	0	0	0	0	0.000363	0.00019	0.000372	k__Bacteria;p__Bacteroidetes;c__Bacteroidia;o__Bacteroidales
OTU_1631	0.000118	9.1e-05	0.000199	0.000163	0.000163	6.3e-05	1.8e-05	0	0	0	k__Bacteria;p__Firmicutes;c__Clostridia;o__Clostridiales;f__Lachnospiraceae;g__;s__
OTU_1632	0.000172	0.000145	0.00019	0.000272	4.5e-05	0	2.7e-05	0	0	0	k__Bacteria;p__Bacteroidetes;c__Bacteroidia;o__Bacteroidales;f__Prevotellaceae;g__;s__
OTU_1633	2.7e-05	2.7e-05	9e-06	0.000136	1.8e-05	0.000208	0.000372	0	9e-06	0	k__Bacteria;p__Firmicutes;c__Clostridia;o__Clostridiales;f__Lachnospiraceae
OTU_1634	0	0	0	0	0	0	0	0.000326	0.000335	0.00019	k__Bacteria;p__Firmicutes;c__Clostridia;o__Clostridiales;f__Ruminococcaceae;g__;s__
OTU_1635	0.000118	0.000199	6.3e-05	0.000181	0.000218	6.3e-05	9e-06	0	0	0	k__Bacteria;p__Firmicutes;c__Negativicutes;o__Selenomonadales;f__Veillonellaceae;g__Anaerovibrio;s__
OTU_1636	0.000372	0.000263	4.5e-05	7.3e-05	5.4e-05	0	0	0	0	0	k__Bacteria;p__Firmicutes;c__Negativicutes;o__Selenomonadales;f__Veillonellaceae;g__Quinella;s__
OTU_1637	0.000245	0.000281	0.000154	0.000127	9e-06	0	0	0	0	0	k__Bacteria;p__Bacteroidetes;c__Bacteroidia;o__Bacteroidales;f__Prevotellaceae;g__;s__
OTU_1638	0	0	0	9e-06	0.000236	0	1.8e-05	8.2e-05	3.6e-05	0.000435	k__Bacteria;p__Lentisphaerae;c__Lentisphaeria;o__Victivallales;f__Victivallaceae;g__;s__
OTU_1639	1.8e-05	9e-06	0	2.7e-05	0.000181	0.000453	0.000109	0	0	0	k__Bacteria;p__Firmicutes;c__Clostridia;o__Clostridiales;f__Lachnospiraceae;g__Marvinbryantia;s__
OTU_1640	0	0	0	0	1.8e-05	0	0	0.000208	0.000344	0.000317	k__Bacteria;p__Firmicutes;c__Clostridia;o__Clostridiales;f__Christensenellaceae
OTU_1641	0	0	0	0	0	0	0	0.000381	0.000227	0.000281	k__Bacteria;p__Firmicutes;c__Clostridia;o__Clostridiales;f__Ruminococcaceae;g__Oscillibacter;s__
OTU_1642	0.000154	0.000163	0.000299	0.0001	6.3e-05	1.8e-05	9e-06	0	0	0	k__Bacteria;p__Bacteroidetes;c__Bacteroidia;o__Bacteroidales;f__Prevotellaceae;g__;s__
OTU_1643	0.000381	0.000208	7.3e-05	0.000154	0	0	0	0	0	0	k__Bacteria
OTU_1644	0.000208	0.000181	0.000172	0.000163	5.4e-05	1.8e-05	9e-06	0	0	0	k__Bacteria;p__Firmicutes;c__Clostridia;o__Clostridiales;f__Lachnospiraceae;g__;s__
OTU_1645	0.000127	0.000136	0.000354	0.000254	9e-06	0	0	0	0	0	k__Bacteria;p__Firmicutes;c__Clostridia;o__Clostridiales;f__Ruminococcaceae;g__;s__
OTU_1646	0	0	0	0	0	0	0	4.5e-05	0.0001	0.000771	k__Bacteria;p__Bacteroidetes;c__Bacteroidia;o__Bacteroidales;f__;g__;s__
OTU_1647	0.000254	0.000263	5.4e-05	0.000227	3.6e-05	0	9e-06	0	0	0	k__Bacteria;p__Tenericutes;c__Mollicutes;o__Anaeroplasmatales;f__Anaeroplasmataceae;g__Anaeroplasma;s__
OTU_1648	0.000118	6.3e-05	0.000227	0.000127	9e-06	0	0	0.000127	0.000136	8.2e-05	k__Bacteria;p__Bacteroidetes;c__Bacteroidia;o__Bacteroidales
OTU_1649	0.00019	0.000118	0.000236	0.000172	7.3e-05	9e-06	9e-06	0	0	0	k__Bacteria;p__Firmicutes;c__Clostridia;o__Clostridiales;f__Syntrophomonadaceae;g__Syntrophomonas
OTU_1650	9e-06	0	9e-06	9e-06	0.000172	0.000526	5.4e-05	0	0	9e-06	k__Bacteria;p__Firmicutes;c__Clostridia;o__Clostridiales;f__Lachnospiraceae
OTU_1651	0.000199	0.000181	6.3e-05	0.000245	0.000118	9e-06	9e-06	0	0	0	k__Bacteria;p__Proteobacteria;c__Deltaproteobacteria;o__Desulfovibrionales;f__Desulfovibrionaceae;g__Desulfovibrio;s__
OTU_1652	0.000127	0.000145	0.0001	6.3e-05	1.8e-05	4.5e-05	1.8e-05	0.000145	0.000118	8.2e-05	k__Bacteria;p__Bacteroidetes;c__Bacteroidia;o__Bacteroidales;f__;g__;s__
OTU_1653	0.000172	0.000172	0.000254	5.4e-05	5.4e-05	5.4e-05	2.7e-05	0	0	0	k__Bacteria;p__Bacteroidetes;c__Bacteroidia;o__Bacteroidales;f__Prevotellaceae;g__;s__
OTU_1654	0.000136	0.00029	0.000208	0.000145	4.5e-05	9e-06	1.8e-05	0	0	0	k__Bacteria;p__Tenericutes;c__Mollicutes;o__;f__;g__;s__
OTU_1655	0.000199	0.000344	1.8e-05	0.000199	4.5e-05	2.7e-05	0	0	0	0	k__Bacteria;p__Bacteroidetes;c__Bacteroidia;o__Bacteroidales;f__Rikenellaceae;g__;s__
OTU_1656	8.2e-05	0.000145	6.3e-05	0.000154	0.000136	0.000163	0.000109	0	0	0	k__Bacteria;p__Kiritimatiellaeota;c__Kiritimatiellae;o__;f__;g__;s__
OTU_1657	1.8e-05	1.8e-05	5.4e-05	2.7e-05	0.000227	0.000335	0.0001	0	9e-06	2.7e-05	k__Bacteria;p__Firmicutes;c__Clostridia;o__Clostridiales;f__Lachnospiraceae;g__;s__
OTU_1658	0	0	0	0	0	0	0	0.000181	0.000154	0.000589	k__Bacteria;p__Firmicutes;c__Clostridia;o__Clostridiales;f__Ruminococcaceae;g__;s__
OTU_1659	6.3e-05	5.4e-05	9e-06	7.3e-05	0.000344	0.0001	5.4e-05	1.8e-05	6.3e-05	2.7e-05	k__Bacteria;p__unidentified_Bacteria;c__unidentified_Bacteria;o__unidentified_Bacteria;f__unidentified_Bacteria;g__Candidatus_Saccharimonas;s__
OTU_1660	8.2e-05	0.000136	2.7e-05	6.3e-05	0.000145	0.000344	6.3e-05	0	0	0	k__Bacteria;p__Firmicutes;c__Clostridia;o__Clostridiales;f__Lachnospiraceae;g__unidentified_Lachnospiraceae;s__[Eubacterium]_cellulosolvens
OTU_1661	0	0	0	0	7.3e-05	0	0	0.000354	0.000245	0.000227	k__Bacteria;p__Tenericutes;c__Mollicutes;o__;f__;g__;s__
OTU_1662	0	0	0	0	0	0	0	0.0001	0.000326	0.000363	k__Bacteria;p__Firmicutes;c__Clostridia;o__Clostridiales;f__Christensenellaceae
OTU_1663	0.000118	0.0001	0.000109	0.000109	0.000208	0.000109	6.3e-05	0	2.7e-05	0	k__Bacteria;p__Chloroflexi;c__Anaerolineae;o__Anaerolineales;f__Anaerolineaceae;g__Flexilinea;s__
OTU_1664	0	0	0	0	0	0	0	0.000263	0.000227	0.000335	k__Bacteria;p__Bacteroidetes;c__Bacteroidia;o__Bacteroidales;f__Bacteroidaceae;g__Bacteroides;s__
OTU_1665	0.000272	0.000227	0.000145	0.000109	9.1e-05	0	9e-06	0	0	0	k__Bacteria;p__Bacteroidetes;c__Bacteroidia;o__Bacteroidales;f__Prevotellaceae
OTU_1666	0.00019	0.000145	0.000317	0.000109	1.8e-05	0	0	0	0	0	k__Bacteria;p__Bacteroidetes;c__Bacteroidia;o__Bacteroidales;f__Prevotellaceae;g__;s__
OTU_1667	0	0	0	0	0	0	0	0.000163	0.000254	0.000417	k__Bacteria;p__Spirochaetes;c__Spirochaetia;o__Spirochaetales;f__Spirochaetaceae;g__;s__
OTU_1668	0.000172	0.000181	0.000372	0.000118	9e-06	0	0	0	0	0	k__Bacteria;p__Bacteroidetes;c__Bacteroidia;o__Bacteroidales;f__Prevotellaceae;g__;s__
OTU_1669	0.000227	0.000109	0.000136	0.000326	9e-06	0	9e-06	0	0	0	k__Bacteria;p__Tenericutes;c__Mollicutes;o__Anaeroplasmatales;f__Anaeroplasmataceae;g__Anaeroplasma;s__
OTU_1670	0.000218	0.000172	0.000118	0.000218	0.0001	0	0	0	0	0	k__Bacteria;p__Firmicutes;c__Clostridia;o__Clostridiales;f__Ruminococcaceae;g__;s__
OTU_1671	0.000127	0.000227	0.000154	0.000199	2.7e-05	6.3e-05	1.8e-05	0	0	0	k__Bacteria;p__Firmicutes;c__Clostridia;o__Clostridiales;f__Ruminococcaceae;g__;s__
OTU_1672	0.00029	0.000281	0	0.000127	6.3e-05	0	0	0	0	0	k__Bacteria;p__Spirochaetes;c__Spirochaetia;o__Spirochaetales;f__Spirochaetaceae;g__Sphaerochaeta;s__
OTU_1673	0.000163	0.000163	0.000326	0.000118	9e-06	0	0	0	0	0	k__Bacteria;p__Bacteroidetes;c__Bacteroidia;o__Bacteroidales;f__Prevotellaceae;g__;s__
OTU_1674	0.000127	0.000136	0.000218	0.000254	3.6e-05	9e-06	0	0	0	0	k__Bacteria;p__Bacteroidetes;c__Bacteroidia;o__Bacteroidales;f__Prevotellaceae;g__;s__
OTU_1675	0	0	0	0	4.5e-05	9e-06	0	0.000154	0.000308	0.000254	k__Bacteria;p__Tenericutes;c__Mollicutes;o__;f__;g__;s__
OTU_1676	0	0	0	0	2.7e-05	0	0	0.000245	0.000236	0.00029	k__Bacteria;p__Firmicutes;c__Clostridia;o__Clostridiales;f__Ruminococcaceae;g__Hydrogenoanaerobacterium;s__
OTU_1677	0	0	0	0	0	0	0	0.000236	0.000263	0.000299	k__Bacteria;p__Firmicutes;c__Clostridia;o__Clostridiales;f__Lachnospiraceae;g__;s__
OTU_1678	0.000127	0.000281	0.000426	0	0	0	0	0	0	0	k__Bacteria;p__Firmicutes;c__Clostridia;o__Clostridiales;f__Lachnospiraceae;g__;s__
OTU_1679	0.000218	0.000372	0.000127	3.6e-05	7.3e-05	1.8e-05	0	0	0	0	k__Bacteria;p__Firmicutes;c__Clostridia;o__Clostridiales;f__Lachnospiraceae
OTU_1680	1.8e-05	1.8e-05	0	0.000109	2.7e-05	6.3e-05	1.8e-05	0	9e-06	0.000562	k__Bacteria;p__Proteobacteria
OTU_1681	6.3e-05	0.000227	0.000109	0.000236	6.3e-05	3.6e-05	6.3e-05	9e-06	0	0	k__Bacteria;p__Bacteroidetes;c__Bacteroidia;o__Bacteroidales;f__Prevotellaceae;g__;s__
OTU_1682	4.5e-05	2.7e-05	7.3e-05	7.3e-05	0.000227	0.000299	5.4e-05	0	9e-06	0	k__Bacteria;p__Firmicutes;c__Clostridia;o__Clostridiales;f__Lachnospiraceae;g__Acetitomaculum;s__
OTU_1683	0.000236	0.00019	0.000136	0.000218	0	2.7e-05	9e-06	0	0	0	k__Bacteria;p__Bacteroidetes;c__Bacteroidia;o__Bacteroidales;f__Rikenellaceae;g__;s__
OTU_1684	9e-06	1.8e-05	0	3.6e-05	0.000344	0.000236	0.0001	2.7e-05	9e-06	3.6e-05	k__Bacteria;p__unidentified_Bacteria;c__unidentified_Bacteria;o__unidentified_Bacteria;f__unidentified_Bacteria;g__Candidatus_Saccharimonas;s__
OTU_1685	0	0	0	0	9e-06	0	9e-06	0.000236	0.000317	0.000281	k__Bacteria;p__Firmicutes;c__Clostridia;o__Clostridiales;f__Ruminococcaceae;g__;s__
OTU_1686	0.000172	0.000326	9e-06	0.0001	0.000109	0	3.6e-05	0	0	0	k__Bacteria;p__Proteobacteria;c__Deltaproteobacteria;o__Desulfovibrionales;f__Desulfovibrionaceae;g__Desulfovibrio
OTU_1687	0.000245	0.000208	0.000163	0.000136	2.7e-05	1.8e-05	0	0	0	0	k__Bacteria;p__Firmicutes;c__Clostridia;o__Clostridiales;f__Ruminococcaceae;g__;s__
OTU_1688	0.000399	0.000308	4.5e-05	2.7e-05	9e-06	4.5e-05	0	0	0	0	k__Bacteria;p__Proteobacteria;c__Gammaproteobacteria;o__Pseudomonadales;f__Moraxellaceae;g__Acinetobacter;s__
OTU_1689	3.6e-05	1.8e-05	1.8e-05	0.0001	0.000535	9.1e-05	3.6e-05	0	0	0	k__Bacteria;p__Firmicutes;c__Clostridia;o__Clostridiales;f__unidentified_Clostridiales
OTU_1690	0	0	0	0	4.5e-05	0	9e-06	0.00048	0.000208	8.2e-05	k__Bacteria;p__Firmicutes;c__Clostridia;o__Clostridiales;f__;g__;s__
OTU_1691	2.7e-05	6.3e-05	3.6e-05	9e-06	0.000145	0.000453	6.3e-05	0	0	0	k__Bacteria;p__Firmicutes;c__Clostridia;o__Clostridiales
OTU_1692	0.000181	0.000136	0.000181	0.000199	5.4e-05	9e-06	2.7e-05	0	0	0	k__Bacteria;p__Firmicutes;c__Clostridia;o__Clostridiales;f__Ruminococcaceae;g__;s__
OTU_1693	0.000136	0.000335	0.000127	0.0001	5.4e-05	1.8e-05	0	0	0	0	k__Bacteria;p__Bacteroidetes;c__Bacteroidia;o__Bacteroidales;f__Prevotellaceae;g__;s__
OTU_1694	0.000263	0.000254	8.2e-05	0.000172	3.6e-05	0	1.8e-05	0	0	0	k__Bacteria;p__Firmicutes;c__Clostridia;o__Clostridiales;f__Ruminococcaceae
OTU_1695	0.000281	0.0001	3.6e-05	0.000245	5.4e-05	5.4e-05	5.4e-05	0	0	0	k__Bacteria;p__Kiritimatiellaeota;c__Kiritimatiellae;o__;f__;g__;s__
OTU_1696	0.000254	0.000172	0.000154	0.000127	9e-06	0	2.7e-05	0	0	9e-06	k__Bacteria;p__Firmicutes;c__Clostridia;o__Clostridiales;f__Defluviitaleaceae;g__;s__
OTU_1697	0.0001	1.8e-05	5.4e-05	0.000208	0.000109	0.000172	0.000109	0	9e-06	0	k__Bacteria;p__Kiritimatiellaeota;c__Kiritimatiellae;o__;f__;g__;s__
OTU_1698	0	0	0	0	0	0	0	0.000326	0.000354	0.000172	k__Bacteria;p__Firmicutes;c__Clostridia;o__Clostridiales;f__Christensenellaceae;g__;s__
OTU_1699	0.000236	0.000145	0.000272	0.000118	9e-06	0	0	0	0	0	k__Bacteria;p__Bacteroidetes;c__Bacteroidia;o__Bacteroidales;f__Rikenellaceae;g__;s__
OTU_1700	5.4e-05	0.0001	1.8e-05	0.000236	0.000118	0.000136	0.000181	0	0	0	k__Bacteria;p__Kiritimatiellaeota;c__Kiritimatiellae;o__;f__;g__;s__
OTU_1701	0.000163	0.000163	0.000245	0.000208	9e-06	0	0	0	0	0	k__Bacteria;p__Firmicutes;c__Clostridia;o__Clostridiales;f__Ruminococcaceae;g__;s__
OTU_1702	0	0	0	9e-06	0.00058	0.000199	9e-06	0	0	0	k__Bacteria;p__Firmicutes;c__Bacilli;o__Lactobacillales;f__Streptococcaceae;g__Streptococcus;s__Streptococcus_mitis
OTU_1703	0	9e-06	0	0	0	0	0	0.000254	0.000263	0.000335	k__Bacteria;p__Firmicutes;c__Erysipelotrichia;o__Erysipelotrichales;f__Erysipelotrichaceae;g__Faecalitalea;s__Eubacterium_sp_3_1_31
OTU_1704	0	0	0	0	0	0	0	0.000308	0.000208	0.000308	k__Bacteria;p__Firmicutes;c__Clostridia;o__Clostridiales;f__Ruminococcaceae;g__;s__
OTU_1705	0	0	0	0	0	0	0	0.000272	0.000172	0.000426	k__Bacteria;p__Tenericutes;c__Mollicutes;o__;f__;g__;s__
OTU_1706	0.0001	4.5e-05	0	0.000154	8.2e-05	0.000254	0.000154	0	0	9e-06	k__Bacteria;p__Kiritimatiellaeota;c__Kiritimatiellae;o__;f__;g__;s__
OTU_1707	0.000272	0.000172	0.000208	9.1e-05	2.7e-05	9e-06	0	0	0	0	k__Bacteria;p__Spirochaetes;c__Spirochaetia;o__Spirochaetales;f__Spirochaetaceae;g__;s__
OTU_1708	0.000254	0.000199	5.4e-05	0.000254	2.7e-05	0	0	0	0	0	k__Bacteria;p__Firmicutes;c__Clostridia;o__Clostridiales
OTU_1709	2.7e-05	8.2e-05	7.3e-05	0.000109	0.00019	0.000136	0.000127	9e-06	0	5.4e-05	k__Bacteria;p__Firmicutes;c__Clostridia;o__Clostridiales;f__Ruminococcaceae
OTU_1710	0.000145	0.000163	0.000181	0.000163	9.1e-05	0	0	0	0	0	k__Bacteria;p__Firmicutes;c__Clostridia;o__Clostridiales;f__Ruminococcaceae;g__unidentified_Ruminococcaceae
OTU_1711	9e-06	1.8e-05	1.8e-05	7.3e-05	3.6e-05	1.8e-05	1.8e-05	0.000136	0.000163	0.00029	k__Bacteria;p__Proteobacteria;c__Alphaproteobacteria;o__Rhodospirillales;f__;g__;s__
OTU_1712	4.5e-05	1.8e-05	0	0	0.000136	0.000381	0.000145	9e-06	0	0	k__Bacteria;p__Firmicutes;c__Clostridia;o__Clostridiales;f__Lachnospiraceae;g__unidentified_Lachnospiraceae
OTU_1713	3.6e-05	2.7e-05	9e-06	0	0.000281	0.000326	0.0001	1.8e-05	0	0	k__Bacteria;p__Firmicutes;c__Clostridia;o__Clostridiales;f__Lachnospiraceae;g__;s__
OTU_1714	0	0	0	0	1.8e-05	9e-06	0	0.000254	0.000245	0.000326	k__Bacteria;p__Firmicutes;c__Clostridia;o__Clostridiales;f__Ruminococcaceae;g__;s__
OTU_1715	6.3e-05	0.0001	0.000118	0.000172	0.000118	0.000118	0.0001	0	0	0	k__Bacteria;p__Firmicutes;c__Clostridia;o__Clostridiales;f__Christensenellaceae;g__;s__
OTU_1716	0.000118	8.2e-05	0.000236	0.000154	2.7e-05	0	0	2.7e-05	3.6e-05	0.000154	k__Bacteria;p__Tenericutes;c__Mollicutes;o__;f__;g__;s__
OTU_1717	1.8e-05	0	9e-06	0	0.000553	0.000136	5.4e-05	0	0	0	k__Bacteria;p__Melainabacteria
OTU_1718	9.1e-05	0.000163	0.00019	0.000218	0.000118	9e-06	0	0	0	0	k__Bacteria;p__Tenericutes;c__Mollicutes;o__;f__;g__;s__
OTU_1719	0	0	0	0	0.000589	0.000199	9e-06	0	0	0	k__Bacteria;p__Proteobacteria;c__Gammaproteobacteria;o__unidentified_Gammaproteobacteria;f__Burkholderiaceae;g__Delftia;s__
OTU_1720	0	0	0	0	3.6e-05	9e-06	0	0.000109	0.000172	0.000508	k__Bacteria;p__Firmicutes;c__Clostridia;o__Clostridiales;f__Lachnospiraceae;g__;s__
OTU_1721	0	0	0	0	4.5e-05	0.000381	0.000299	9e-06	0	0	k__Bacteria;p__Tenericutes;c__Mollicutes;o__Mycoplasmatales;f__Mycoplasmataceae;g__Ureaplasma;s__
OTU_1722	0	1.8e-05	0	2.7e-05	7.3e-05	0.000589	6.3e-05	0	0	0	k__Bacteria;p__Firmicutes;c__Clostridia;o__Clostridiales;f__Lachnospiraceae;g__Acetitomaculum;s__
OTU_1723	7.3e-05	7.3e-05	9e-06	9e-06	6.3e-05	1.8e-05	0	0.000145	0.000299	7.3e-05	k__Bacteria;p__Firmicutes;c__Clostridia;o__Clostridiales;f__Ruminococcaceae;g__;s__
OTU_1724	0.0001	9.1e-05	0.000218	0.000181	0.00019	3.6e-05	0	0	0	0	k__Bacteria;p__Firmicutes;c__Clostridia;o__Clostridiales;f__Lachnospiraceae;g__;s__
OTU_1725	0	0	0	0	9e-06	0	0	0.000272	0.000245	0.000299	k__Bacteria;p__Firmicutes;c__Clostridia;o__Clostridiales;f__Ruminococcaceae;g__;s__
OTU_1726	5.4e-05	2.7e-05	2.7e-05	7.3e-05	0.000363	0.000172	8.2e-05	3.6e-05	0	9e-06	k__Bacteria;p__Tenericutes;c__Mollicutes;o__;f__;g__;s__
OTU_1727	1.8e-05	0	1.8e-05	8.2e-05	0.000335	0.000218	7.3e-05	2.7e-05	1.8e-05	5.4e-05	k__Bacteria;p__Melainabacteria;c__;o__;f__;g__;s__
OTU_1728	0	0	0	0	0	0	0	0.000354	0.000245	0.000172	k__Bacteria;p__Bacteroidetes;c__Bacteroidia;o__Bacteroidales;f__Rikenellaceae;g__Alistipes;s__
OTU_1729	0.000172	0.000281	0.0001	0.000145	6.3e-05	0	0	0	0	0	k__Bacteria;p__Firmicutes;c__Clostridia;o__Clostridiales;f__Ruminococcaceae
OTU_1730	0	0	0	0	0	0	0	8.2e-05	0.000263	0.000508	k__Bacteria;p__Firmicutes;c__Clostridia;o__Clostridiales;f__Lachnospiraceae;g__;s__
OTU_1731	0.000299	0.000181	0.000118	0.000109	0.000118	0	0	0	0	0	k__Bacteria;p__Bacteroidetes;c__Bacteroidia;o__Bacteroidales;f__Prevotellaceae;g__;s__
OTU_1732	0	0	0	0	3.6e-05	0	0	0.000335	0.000227	0.000208	k__Bacteria;p__Firmicutes;c__Clostridia;o__Clostridiales;f__Ruminococcaceae;g__;s__
OTU_1733	0.000163	0.000127	0.000154	0.000163	0.000127	9e-06	0	0	0	9e-06	k__Bacteria;p__Bacteroidetes;c__Bacteroidia;o__Bacteroidales;f__Rikenellaceae;g__;s__
OTU_1734	0.000181	0.000145	0.000281	0.000145	4.5e-05	0	0	0	0	0	k__Bacteria;p__Bacteroidetes;c__Bacteroidia;o__Bacteroidales
OTU_1735	9e-06	1.8e-05	9e-06	0	0	0	0	0.000136	0.000426	0.000181	k__Bacteria;p__Spirochaetes;c__Spirochaetia;o__Spirochaetales;f__Spirochaetaceae
OTU_1736	0.000208	0.000227	0.000227	0.000118	9e-06	0	0	0	0	0	k__Bacteria;p__Firmicutes;c__Clostridia;o__Clostridiales;f__Ruminococcaceae;g__;s__
OTU_1737	0.000245	0.000245	9.1e-05	0.000136	2.7e-05	1.8e-05	0	0	0	0	k__Bacteria;p__Bacteroidetes;c__Bacteroidia;o__Bacteroidales;f__Prevotellaceae;g__;s__
OTU_1738	1.8e-05	3.6e-05	0.0001	0.000145	1.8e-05	9e-06	1.8e-05	0.000154	0.000136	0.000127	k__Bacteria;p__Firmicutes;c__Clostridia;o__Clostridiales;f__Ruminococcaceae;g__;s__
OTU_1739	0.000127	0.000136	0.000199	6.3e-05	9.1e-05	0	0	3.6e-05	8.2e-05	9e-06	k__Bacteria
OTU_1740	0.000299	0.000344	3.6e-05	9.1e-05	2.7e-05	0	0	0	0	0	k__Bacteria;p__Firmicutes;c__Clostridia;o__Clostridiales;f__Lachnospiraceae;g__;s__
OTU_1741	0.000199	0.000227	0.000136	0.000127	6.3e-05	0	0	0	0	0	k__Bacteria;p__Firmicutes;c__Clostridia;o__Clostridiales;f__Lachnospiraceae;g__;s__
OTU_1742	0.000145	0.000199	0.000145	0.0001	6.3e-05	5.4e-05	6.3e-05	9e-06	0	0	k__Bacteria;p__Firmicutes;c__Clostridia;o__Clostridiales;f__Christensenellaceae;g__;s__
OTU_1743	6.3e-05	2.7e-05	0.0001	1.8e-05	0.000254	0.000254	7.3e-05	0	9e-06	0	k__Bacteria;p__Firmicutes;c__Clostridia;o__Clostridiales;f__Lachnospiraceae;g__;s__
OTU_1744	0.000127	0.0001	0.000236	0.000218	9.1e-05	0	0	0	0	0	k__Bacteria;p__Firmicutes;c__Clostridia;o__Clostridiales;f__Ruminococcaceae;g__;s__
OTU_1745	0	0	0	0	0	0	0	0.000272	0.000109	0.000462	k__Bacteria;p__Firmicutes;c__Clostridia;o__Clostridiales;f__Lachnospiraceae;g__;s__
OTU_1746	7.3e-05	0.000127	5.4e-05	0.0001	2.7e-05	0.000127	0.000199	9e-06	9e-06	4.5e-05	k__Bacteria;p__Tenericutes;c__Mollicutes;o__;f__;g__;s__
OTU_1747	0	0	0	0	8.2e-05	0	0	0.00019	0.000218	0.000299	k__Bacteria;p__Firmicutes;c__Clostridia;o__Clostridiales;f__Christensenellaceae;g__;s__
OTU_1748	0.000172	0.0001	0.000344	0.000145	5.4e-05	0	9e-06	0	0	0	k__Bacteria;p__Bacteroidetes;c__Bacteroidia;o__Bacteroidales;f__Rikenellaceae;g__;s__
OTU_1749	0.000145	0.000208	0.000199	0.000118	4.5e-05	9e-06	9e-06	0	0	0	k__Bacteria;p__Bacteroidetes;c__Bacteroidia;o__Bacteroidales;f__Prevotellaceae;g__;s__
OTU_1750	9e-06	9e-06	3.6e-05	0.0001	9.1e-05	0.000326	0.000154	0	0	1.8e-05	k__Bacteria;p__Elusimicrobia;c__unidentified_Elusimicrobia;o__Elusimicrobiales;f__Elusimicrobiaceae;g__Elusimicrobium;s__
OTU_1751	0.0001	5.4e-05	0.000145	0.000263	0.000136	3.6e-05	4.5e-05	0	0	0	k__Bacteria;p__Lentisphaerae;c__Oligosphaeria;o__Oligosphaerales;f__Oligosphaeraceae;g__;s__
OTU_1752	0.000181	0.000145	0.000245	0.000127	0.000109	1.8e-05	9e-06	0	0	0	k__Bacteria;p__Firmicutes;c__Clostridia;o__Clostridiales;f__unidentified_Clostridiales;g__Anaerovorax;s__
OTU_1753	0	0	0	0	1.8e-05	0	0	0.000335	0.00019	0.000218	k__Bacteria;p__Firmicutes;c__Clostridia;o__Clostridiales;f__Ruminococcaceae;g__;s__
OTU_1754	0.000199	0.000281	5.4e-05	0.000172	4.5e-05	0	0	0	0	0	k__Bacteria;p__Firmicutes;c__Clostridia;o__Clostridiales;f__Ruminococcaceae;g__;s__
OTU_1755	0.000145	0.00019	0.000118	0.000227	1.8e-05	0	9e-06	0	0	0	k__Bacteria;p__Tenericutes;c__Mollicutes;o__;f__;g__;s__
OTU_1756	0	0	0	0	0	0	0	0.000335	0.000326	0.000299	k__Bacteria;p__Bacteroidetes;c__Bacteroidia;o__Bacteroidales;f__Prevotellaceae;g__Alloprevotella;s__
OTU_1757	0	1.8e-05	2.7e-05	2.7e-05	7.3e-05	0.000227	0.000354	0	0	9e-06	k__Bacteria;p__Firmicutes;c__Clostridia;o__Clostridiales;f__Christensenellaceae;g__;s__
OTU_1758	0.000109	0.000227	0.000127	0.00019	3.6e-05	0	0	0	4.5e-05	1.8e-05	k__Bacteria;p__Firmicutes;c__Clostridia;o__Clostridiales;f__Ruminococcaceae
OTU_1759	0.0001	0.000136	9e-06	0.000109	0.000145	0.000172	0.000109	0	0	0	k__Bacteria;p__Proteobacteria;c__Gammaproteobacteria;o__unidentified_Gammaproteobacteria;f__Burkholderiaceae;g__Comamonas
OTU_1760	2.7e-05	9e-06	1.8e-05	6.3e-05	0.00019	0.000308	0.00019	9e-06	9e-06	9e-06	k__Archaea;p__Euryarchaeota;c__Methanobacteria;o__Methanobacteriales;f__Methanobacteriaceae;g__Methanobrevibacter;s__
OTU_1761	0.000109	0.000127	0.000326	0.000118	3.6e-05	1.8e-05	9e-06	0	0	0	k__Bacteria;p__unidentified_Bacteria;c__unidentified_Bacteria;o__unidentified_Bacteria;f__unidentified_Bacteria;g__unidentified_Bacteria;s__Burkholderiales_bacterium_Beta_02
OTU_1762	6.3e-05	8.2e-05	1.8e-05	0.000471	2.7e-05	0.000154	3.6e-05	0	0	0	k__Bacteria;p__Firmicutes;c__Clostridia;o__Clostridiales;f__Lachnospiraceae;g__;s__
OTU_1763	0	0	0	0	9e-06	0	0	0.000227	0.000272	0.000263	k__Bacteria;p__Firmicutes;c__Clostridia;o__Clostridiales;f__Christensenellaceae;g__unidentified_Christensenellaceae;s__bacterium_YE57
OTU_1764	0	0	0	0	0	0	9e-06	0.000245	0.000317	0.000208	k__Bacteria;p__Firmicutes;c__Clostridia;o__Clostridiales;f__Ruminococcaceae;g__;s__
OTU_1765	0.000136	8.2e-05	0.000272	0.00019	5.4e-05	0	0	0	0	0	k__Bacteria;p__Firmicutes;c__Clostridia;o__Clostridiales;f__unidentified_Clostridiales;g__Anaerovorax;s__
OTU_1766	0.000172	9.1e-05	0.000263	0.000245	1.8e-05	0	9e-06	0	0	0	k__Bacteria;p__Bacteroidetes;c__Bacteroidia;o__Bacteroidales;f__Prevotellaceae;g__;s__
OTU_1767	0	0	0	0	1.8e-05	0	0	0.000453	0.00019	0.000163	k__Bacteria;p__Firmicutes;c__Clostridia;o__Clostridiales;f__Ruminococcaceae
OTU_1768	0.000109	0.000127	3.6e-05	0.0001	0.0001	9e-06	0	0.000118	7.3e-05	0.000154	k__Bacteria;p__Firmicutes;c__Negativicutes;o__Selenomonadales;f__Veillonellaceae;g__Anaerovibrio;s__
OTU_1769	0.000181	9.1e-05	0.000136	0.000218	5.4e-05	2.7e-05	0	5.4e-05	5.4e-05	9e-06	k__Bacteria;p__Tenericutes;c__Mollicutes;o__Anaeroplasmatales;f__Anaeroplasmataceae;g__Anaeroplasma;s__
OTU_1770	0.000136	0.000236	0.000181	0.000245	0	0	0	0	0	0	k__Bacteria;p__Firmicutes;c__Clostridia;o__Clostridiales;f__Lachnospiraceae;g__;s__
OTU_1771	0.000127	0.000236	0.000172	0.000172	9.1e-05	0	0	0	0	0	k__Bacteria;p__Firmicutes;c__Clostridia;o__Clostridiales;f__Lachnospiraceae;g__;s__
OTU_1772	0.000208	0.000163	9e-06	0.000163	0.000163	3.6e-05	4.5e-05	0	0	0	k__Bacteria;p__Kiritimatiellaeota;c__Kiritimatiellae;o__;f__;g__;s__
OTU_1773	2.7e-05	0.000109	9e-06	4.5e-05	8.2e-05	0.000281	0.000163	0	0	0	k__Bacteria;p__Kiritimatiellaeota;c__Kiritimatiellae;o__;f__;g__;s__
OTU_1774	5.4e-05	9.1e-05	9e-06	0.000163	0.000335	0.000172	2.7e-05	0	0	0	k__Bacteria;p__Kiritimatiellaeota;c__Kiritimatiellae;o__;f__;g__;s__
OTU_1775	0	9e-06	0	0	0.000517	0.000199	0	0	0	0	k__Bacteria;p__Proteobacteria;c__Gammaproteobacteria;o__Pseudomonadales;f__Pseudomonadaceae;g__Pseudomonas
OTU_1776	0.000335	0.00019	2.7e-05	0.000172	9e-06	0	9e-06	0	0	0	k__Bacteria;p__Firmicutes;c__Clostridia;o__Clostridiales
OTU_1777	0	0	0	0	0	0	0	0.000254	0.00029	0.000208	k__Bacteria;p__Firmicutes;c__Clostridia;o__Clostridiales;f__Ruminococcaceae;g__;s__
OTU_1778	0.000136	0.0001	0.000317	7.3e-05	3.6e-05	2.7e-05	0	0	0	0	k__Bacteria;p__Firmicutes;c__Clostridia;o__Clostridiales;f__Ruminococcaceae;g__;s__
OTU_1779	0.000218	0.000317	6.3e-05	0.000163	9e-06	0	9e-06	0	0	0	k__Bacteria;p__Bacteroidetes;c__Bacteroidia;o__Bacteroidales;f__Rikenellaceae;g__;s__
OTU_1780	0	0	0	0	0	0	0	0.000408	0.000136	0.000172	k__Bacteria;p__Firmicutes;c__Clostridia;o__Clostridiales;f__Ruminococcaceae;g__;s__
OTU_1781	0	0	0	0	0	0	0	0.000417	0.000272	9.1e-05	k__Bacteria;p__Firmicutes;c__Clostridia;o__Clostridiales;f__Ruminococcaceae;g__;s__
OTU_1782	0	0	0	0	3.6e-05	0	0	0.000381	0.000236	0.000154	k__Bacteria;p__Firmicutes;c__Clostridia;o__Clostridiales;f__Ruminococcaceae;g__;s__
OTU_1783	0.000145	0.000118	0.000172	0.000218	8.2e-05	1.8e-05	0	0	0	0	k__Bacteria;p__Firmicutes;c__Clostridia;o__Clostridiales;f__Ruminococcaceae;g__unidentified_Ruminococcaceae
OTU_1784	0	0	0	0	0	0	0	0.000272	0.000181	0.000281	k__Bacteria;p__Firmicutes;c__Clostridia;o__Clostridiales;f__Ruminococcaceae;g__;s__
OTU_1785	0.000263	0.000227	7.3e-05	0.000109	4.5e-05	0	0	0	0	0	k__Bacteria;p__Bacteroidetes;c__Bacteroidia;o__Bacteroidales
OTU_1786	0	0	0	0	0	0	0	0.000199	0.000163	0.00039	k__Bacteria;p__Firmicutes;c__Clostridia;o__Clostridiales;f__Ruminococcaceae;g__;s__
OTU_1787	5.4e-05	9.1e-05	9.1e-05	9.1e-05	0.000245	0.000172	6.3e-05	9e-06	0	0	k__Bacteria;p__Firmicutes;c__Clostridia;o__Clostridiales;f__Christensenellaceae;g__;s__
OTU_1788	0	9e-06	0	0	0	0	0	0.000272	0.000399	7.3e-05	k__Bacteria;p__Firmicutes;c__Clostridia;o__Clostridiales;f__Lachnospiraceae;g__;s__
OTU_1789	0	0	0	0	0	0	0	0.000236	0.00029	0.000199	k__Bacteria;p__Firmicutes;c__Clostridia;o__Clostridiales;f__Lachnospiraceae
OTU_1790	0	0	0	0	7.3e-05	0	1.8e-05	0.000227	0.000227	0.000208	k__Bacteria;p__Tenericutes;c__Mollicutes;o__;f__;g__;s__
OTU_1791	3.6e-05	8.2e-05	3.6e-05	7.3e-05	0.000199	0.000154	0.000127	0	9e-06	0	k__Bacteria;p__Firmicutes;c__Clostridia;o__Clostridiales;f__Lachnospiraceae;g__;s__
OTU_1792	6.3e-05	0.000136	0.000281	0.000127	0.0001	2.7e-05	9e-06	0	0	0	k__Bacteria;p__Firmicutes;c__Clostridia;o__Clostridiales;f__Christensenellaceae;g__;s__
OTU_1793	0	0	0	0	9e-06	0	0	0.000218	0.000172	0.000417	k__Bacteria;p__Bacteroidetes;c__Bacteroidia;o__Bacteroidales;f__Rikenellaceae;g__;s__
OTU_1794	0.000172	0.000199	0.000127	0.000208	9e-06	9e-06	1.8e-05	0	0	0	k__Bacteria;p__Bacteroidetes;c__Bacteroidia;o__Bacteroidales;f__Prevotellaceae;g__;s__
OTU_1795	0	0	0	0	5.4e-05	0	0	0.000245	0.000263	0.000208	k__Bacteria;p__Bacteroidetes;c__Bacteroidia;o__Bacteroidales
OTU_1796	0	0	0	0	5.4e-05	0	1.8e-05	0.000172	0.000299	0.000208	k__Bacteria;p__Firmicutes;c__Clostridia;o__Clostridiales;f__Ruminococcaceae;g__;s__
OTU_1797	0.0001	0.0001	0.000227	0.000299	0	0	9e-06	0	0	0	k__Bacteria;p__Bacteroidetes;c__Bacteroidia;o__Bacteroidales;f__Prevotellaceae;g__;s__
OTU_1798	0	0	0	0	0	0	0	0.000218	0.000435	0.000145	k__Bacteria;p__Firmicutes;c__Clostridia;o__Clostridiales;f__Ruminococcaceae;g__;s__
OTU_1799	0.000118	6.3e-05	0	0.000163	0.000154	0.000172	6.3e-05	0	0	0	k__Bacteria;p__Melainabacteria;c__unidentified_Melainabacteria;o__unidentified_Melainabacteria;f__unidentified_Melainabacteria;g__unidentified_Melainabacteria;s__rumen_bacterium_YS2
OTU_1800	0.000145	0.000136	0.000236	5.4e-05	0.000145	1.8e-05	2.7e-05	0	0	0	k__Bacteria;p__Firmicutes;c__Clostridia;o__Clostridiales;f__Lachnospiraceae;g__;s__
OTU_1801	0	0	0	0	0.000109	0	9e-06	0.000154	0.00019	0.00029	k__Bacteria;p__Firmicutes;c__Clostridia;o__Clostridiales;f__Christensenellaceae;g__;s__
OTU_1802	0.000236	0.000281	0.000127	7.3e-05	9e-06	0	0	0	0	0	k__Bacteria;p__Firmicutes;c__Clostridia;o__Clostridiales;f__Lachnospiraceae;g__Oribacterium;s__
OTU_1803	0	0	0	0	1.8e-05	0	0	0.000145	0.000199	0.000399	k__Bacteria;p__Firmicutes;c__Clostridia;o__Clostridiales;f__Ruminococcaceae;g__unidentified_Ruminococcaceae;s__Ruminococcaceae_bacterium_NK4B32
OTU_1804	0.000127	0.000208	0.000199	0.00019	9e-06	0	0	0	0	0	k__Bacteria;p__Bacteroidetes;c__Bacteroidia;o__Bacteroidales;f__;g__;s__
OTU_1805	0	0	0	0	4.5e-05	0	0	0.000272	0.000218	0.000199	k__Bacteria;p__Firmicutes;c__Clostridia;o__Clostridiales;f__Ruminococcaceae;g__Flavonifractor;s__
OTU_1806	0.000208	0.000127	4.5e-05	0.000181	6.3e-05	0.0001	3.6e-05	0	0	0	k__Bacteria;p__Bacteroidetes;c__Bacteroidia;o__Bacteroidales;f__Rikenellaceae;g__;s__
OTU_1807	8.2e-05	0.000109	8.2e-05	0.000118	0.000109	8.2e-05	0.000127	1.8e-05	0	0	k__Bacteria;p__Firmicutes;c__Clostridia;o__Clostridiales;f__Christensenellaceae;g__;s__
OTU_1808	0.000118	9.1e-05	0.000199	0.000181	9.1e-05	3.6e-05	1.8e-05	2.7e-05	0	0	k__Bacteria;p__Firmicutes;c__Erysipelotrichia;o__Erysipelotrichales;f__Erysipelotrichaceae;g__Solobacterium;s__
OTU_1809	0.000127	0.000136	0.00029	0.000218	0	9e-06	0	0	0	0	k__Bacteria;p__Bacteroidetes;c__Bacteroidia;o__Bacteroidales;f__Marinifilaceae;g__;s__
OTU_1810	0.000172	0.0001	9e-06	0.000435	9e-06	9e-06	0	0	0	0	k__Bacteria;p__Firmicutes;c__Clostridia;o__Clostridiales;f__;g__;s__
OTU_1811	0.000136	0.000172	0.000109	0.000199	3.6e-05	2.7e-05	3.6e-05	0	9e-06	0	k__Bacteria;p__unidentified_Bacteria;c__unidentified_Bacteria;o__unidentified_Bacteria;f__unidentified_Bacteria;g__Candidatus_Saccharimonas;s__
OTU_1812	0	0	0	0	6.3e-05	0	0	0.000344	0.000236	0.000127	k__Bacteria;p__Bacteroidetes;c__Bacteroidia;o__Bacteroidales;f__Rikenellaceae;g__;s__
OTU_1813	0	0	0	0	0	0	0	0.00019	0.000236	0.000299	k__Bacteria;p__Firmicutes;c__Clostridia;o__Clostridiales;f__Ruminococcaceae;g__Oscillibacter;s__
OTU_1814	0	0	0	0	6.3e-05	0	0	0.000172	0.000254	0.000263	k__Bacteria;p__Firmicutes;c__Clostridia;o__Clostridiales;f__Ruminococcaceae;g__Oscillibacter;s__
OTU_1815	0	0	0	0	4.5e-05	0	0	0.000127	0.000272	0.000272	k__Bacteria;p__Firmicutes;c__Clostridia;o__Clostridiales;f__Christensenellaceae;g__Catabacter
OTU_1816	0	0	0	0	6.3e-05	0	0	0.000227	0.000299	0.000127	k__Bacteria;p__Firmicutes;c__Clostridia;o__Clostridiales;f__Ruminococcaceae;g__;s__
OTU_1817	0	0	0	0	0	0	0	3.6e-05	0.00019	0.000553	k__Bacteria;p__Kiritimatiellaeota;c__Kiritimatiellae;o__;f__;g__;s__
OTU_1818	9.1e-05	8.2e-05	0.000109	0.000145	7.3e-05	0.0001	9.1e-05	3.6e-05	1.8e-05	0	k__Bacteria;p__Firmicutes;c__Clostridia;o__Clostridiales;f__Ruminococcaceae;g__;s__
OTU_1819	0	0	0	0	2.7e-05	0	0	0.000245	0.000199	0.000236	k__Bacteria;p__Firmicutes;c__Clostridia;o__Clostridiales;f__Ruminococcaceae;g__;s__
OTU_1820	0	0	0	0	0	0	0	0.000317	0.00029	0.000136	k__Bacteria;p__Bacteroidetes;c__Bacteroidia;o__Bacteroidales;f__Tannerellaceae;g__Parabacteroides;s__
OTU_1821	0.000136	0.000127	0.000245	0.000236	4.5e-05	0	9e-06	0	0	0	k__Bacteria;p__Firmicutes;c__Clostridia;o__Clostridiales;f__Lachnospiraceae;g__;s__
OTU_1822	0	0	0	0	8.2e-05	0	0	0.000245	0.000299	0.000145	k__Bacteria;p__Firmicutes;c__Clostridia;o__Clostridiales;f__Ruminococcaceae;g__;s__
OTU_1823	0	0	0	0	8.2e-05	0	0	0.000263	0.00029	0.0001	k__Bacteria;p__Firmicutes;c__Clostridia;o__Clostridiales;f__Ruminococcaceae
OTU_1824	9e-06	0	0	1.8e-05	0.000317	0.000208	0.000127	9e-06	0	0	k__Bacteria;p__Melainabacteria;c__;o__;f__;g__;s__
OTU_1825	0.000181	0.000181	0.000181	0.000145	3.6e-05	0	1.8e-05	0	0	0	k__Bacteria;p__Firmicutes;c__Clostridia;o__Clostridiales;f__Ruminococcaceae;g__;s__
OTU_1826	0.000127	9.1e-05	0.000172	6.3e-05	0.000145	2.7e-05	1.8e-05	2.7e-05	9e-06	9e-06	k__Bacteria;p__Tenericutes;c__Mollicutes;o__;f__;g__;s__
OTU_1827	0.000145	0.000254	0.000136	9.1e-05	6.3e-05	9e-06	9e-06	0	0	0	k__Bacteria;p__Firmicutes;c__Clostridia;o__Clostridiales;f__Ruminococcaceae;g__;s__
OTU_1828	0	0	0	0	5.4e-05	0	0	0.00029	0.000199	0.000208	k__Bacteria;p__Firmicutes;c__Clostridia;o__Clostridiales;f__Ruminococcaceae;g__;s__
OTU_1829	0	0	0	0	0	9e-06	0	0.00029	0.000263	0.000154	k__Bacteria;p__Spirochaetes;c__Spirochaetia;o__Spirochaetales;f__Spirochaetaceae;g__unidentified_Spirochaetaceae;s__Spirochaetes_bacterium_GWE2_31_10
OTU_1830	0	0	0	0	9e-06	0	0	0.000281	0.000308	0.000145	k__Bacteria;p__Firmicutes;c__Clostridia;o__Clostridiales;f__Lachnospiraceae;g__;s__
OTU_1831	3.6e-05	3.6e-05	2.7e-05	0.000172	0.000109	3.6e-05	0.000281	0	0	0	k__Bacteria;p__Lentisphaerae;c__Lentisphaeria;o__Victivallales;f__Victivallaceae;g__;s__
OTU_1832	0.000163	0.000118	8.2e-05	0.000199	0.0001	1.8e-05	1.8e-05	0	9e-06	0	k__Bacteria;p__Firmicutes;c__Negativicutes;o__Selenomonadales;f__Veillonellaceae;g__;s__
OTU_1833	0.000118	9.1e-05	0.00019	0.000263	0.000109	0	0	0	0	0	k__Bacteria;p__Firmicutes;c__Clostridia;o__Clostridiales;f__Ruminococcaceae;g__Saccharofermentans;s__rumen_bacterium_NK4A65
OTU_1834	0	0	0	0	0	0	0	0.000281	0.000254	0.000218	k__Bacteria;p__Firmicutes;c__Clostridia;o__Clostridiales;f__Ruminococcaceae;g__;s__
OTU_1835	0.000199	0.000172	0.000254	4.5e-05	0	0	0	0	0	0	k__Bacteria;p__Bacteroidetes;c__Bacteroidia;o__Bacteroidales;f__Prevotellaceae;g__;s__
OTU_1836	0.000145	0.000299	0.0001	0.000109	1.8e-05	0	7.3e-05	0	0	0	k__Bacteria;p__Proteobacteria;c__Deltaproteobacteria;o__Desulfovibrionales;f__Desulfovibrionaceae;g__Desulfovibrio
OTU_1837	0.000118	0.000172	0.00039	2.7e-05	1.8e-05	0	0	0	0	0	k__Bacteria;p__Firmicutes;c__Clostridia;o__Clostridiales;f__unidentified_Clostridiales;g__Anaerovorax;s__
OTU_1838	0.000181	0.000272	0.000218	3.6e-05	0	0	0	0	0	0	k__Bacteria;p__Firmicutes;c__Clostridia;o__Clostridiales;f__unidentified_Clostridiales;g__Anaerovorax;s__
OTU_1839	0.000145	0.000109	0.000199	0.000118	9.1e-05	0	0	0	0	0	k__Bacteria;p__Tenericutes;c__Mollicutes;o__;f__;g__;s__
OTU_1840	0.000127	0.000109	0.000227	0.000118	9.1e-05	9e-06	3.6e-05	0	0	0	k__Bacteria;p__Firmicutes;c__Clostridia;o__Clostridiales;f__unidentified_Clostridiales;g__Anaerovorax;s__
OTU_1841	0	0	0	0	0	0	0	0.000154	0.00019	0.000471	k__Bacteria;p__Bacteroidetes;c__Bacteroidia;o__Bacteroidales;f__Rikenellaceae;g__Alistipes;s__
OTU_1842	0.000145	0.000208	9.1e-05	3.6e-05	0.000163	2.7e-05	2.7e-05	0	0	0	k__Bacteria;p__Firmicutes;c__Clostridia;o__Clostridiales;f__Ruminococcaceae;g__;s__
OTU_1843	7.3e-05	8.2e-05	7.3e-05	0.000127	0.000136	0.000127	5.4e-05	0	0	0	k__Bacteria;p__Kiritimatiellaeota;c__Kiritimatiellae;o__;f__;g__;s__
OTU_1844	0	0	0	0	3.6e-05	0	0	0.000335	0.000172	0.000145	k__Bacteria;p__Firmicutes;c__Clostridia;o__Clostridiales
OTU_1845	6.3e-05	0.000218	0.000218	0.000181	1.8e-05	0	0	0	0	0	k__Bacteria;p__Spirochaetes;c__Spirochaetia;o__Spirochaetales;f__Spirochaetaceae;g__;s__
OTU_1846	6.3e-05	3.6e-05	9e-06	8.2e-05	0.000181	0.000172	0.000181	9e-06	0	0	k__Bacteria;p__Kiritimatiellaeota;c__Kiritimatiellae;o__;f__;g__;s__
OTU_1847	0.000118	0.000136	0.000263	0.000199	0	0	0	0	0	0	k__Bacteria;p__Bacteroidetes;c__Bacteroidia;o__Bacteroidales;f__Marinifilaceae;g__;s__
OTU_1848	6.3e-05	0.000118	0	6.3e-05	0.000127	0.000163	0.000136	1.8e-05	9e-06	0	k__Bacteria;p__unidentified_Bacteria;c__unidentified_Bacteria;o__unidentified_Bacteria;f__unidentified_Bacteria;g__Candidatus_Saccharimonas;s__
OTU_1849	0.000227	0.000236	8.2e-05	0.000145	0	9e-06	1.8e-05	0	0	0	k__Bacteria;p__Bacteroidetes;c__Bacteroidia;o__Bacteroidales;f__;g__;s__
OTU_1850	0.000154	0.000109	0.000145	0.000127	0.000127	4.5e-05	9e-06	0	0	0	k__Bacteria;p__Firmicutes;c__Erysipelotrichia;o__Erysipelotrichales;f__Erysipelotrichaceae;g__;s__
OTU_1851	0.000118	0.000163	0.000127	0.000127	0.0001	4.5e-05	9e-06	1.8e-05	0	0	k__Bacteria;p__Tenericutes;c__Mollicutes;o__;f__;g__;s__
OTU_1852	1.8e-05	3.6e-05	0	2.7e-05	5.4e-05	0.000299	0.000208	9e-06	0	2.7e-05	k__Bacteria;p__Proteobacteria;c__Alphaproteobacteria;o__Rhodospirillales;f__;g__;s__
OTU_1853	7.3e-05	6.3e-05	0.000208	0.000181	6.3e-05	6.3e-05	9e-06	0	0	0	k__Bacteria;p__Firmicutes;c__Clostridia;o__Clostridiales;f__Christensenellaceae;g__;s__
OTU_1854	9e-06	9e-06	7.3e-05	9e-06	0.00019	0.000426	3.6e-05	0	0	0	k__Bacteria;p__Firmicutes;c__Clostridia;o__Clostridiales;f__Lachnospiraceae;g__Marvinbryantia;s__
OTU_1855	0.000154	0.000208	2.7e-05	0.000181	0.0001	2.7e-05	3.6e-05	0	0	0	k__Bacteria;p__Firmicutes;c__Negativicutes;o__Selenomonadales;f__Veillonellaceae;g__Quinella;s__
OTU_1856	0.0001	0.0001	3.6e-05	0.000118	0.00019	4.5e-05	9.1e-05	0	0	0	k__Bacteria;p__Firmicutes;c__Clostridia;o__Clostridiales;f__Ruminococcaceae;g__;s__
OTU_1857	0.000263	0.000181	9.1e-05	0.000109	4.5e-05	9e-06	0	0	0	0	k__Bacteria;p__Bacteroidetes;c__Bacteroidia;o__Bacteroidales;f__Prevotellaceae;g__;s__
OTU_1858	0.000145	0.000145	8.2e-05	0.000317	5.4e-05	1.8e-05	0	0	0	0	k__Bacteria;p__Bacteroidetes;c__Bacteroidia;o__Bacteroidales;f__;g__;s__
OTU_1859	4.5e-05	0.000109	9e-06	0.000163	0.000145	5.4e-05	0.000172	0	0	0	k__Bacteria;p__Kiritimatiellaeota;c__Kiritimatiellae;o__;f__;g__;s__
OTU_1860	0	0	0	0	0	0	0	0.000218	0.000372	0.000172	k__Bacteria;p__Firmicutes;c__Clostridia;o__Clostridiales;f__Ruminococcaceae;g__;s__
OTU_1861	0	0	0	0	0	0	0	0.000254	0.000281	0.000272	k__Bacteria;p__Firmicutes;c__Clostridia;o__Clostridiales;f__Ruminococcaceae;g__;s__
OTU_1862	0.000172	0.00019	1.8e-05	0.000154	0.000109	0	2.7e-05	0	0	0	k__Bacteria;p__Proteobacteria;c__Deltaproteobacteria;o__Desulfovibrionales;f__Desulfovibrionaceae;g__Desulfovibrio
OTU_1863	0	0	0	0	0	0	0	4.5e-05	7.3e-05	0.000644	k__Bacteria;p__Proteobacteria;c__Gammaproteobacteria;o__Aeromonadales;f__Succinivibrionaceae;g__Succinivibrio;s__
OTU_1864	4.5e-05	9.1e-05	0	0.000109	9.1e-05	0.000281	5.4e-05	9e-06	9e-06	0	k__Bacteria;p__Firmicutes;c__Clostridia;o__Clostridiales;f__Ruminococcaceae;g__;s__
OTU_1865	0	0	0	0	0	0	0	0.000363	0.000109	0.000272	k__Bacteria;p__Bacteroidetes;c__Bacteroidia;o__Bacteroidales;f__Rikenellaceae;g__;s__
OTU_1866	4.5e-05	0.0001	0.000109	0.000154	0.0001	0.000109	4.5e-05	0	0	9e-06	k__Bacteria;p__Tenericutes;c__Mollicutes;o__;f__;g__;s__
OTU_1867	0.0001	0.000145	5.4e-05	6.3e-05	0.0001	4.5e-05	0.000181	0	0	1.8e-05	k__Bacteria;p__Kiritimatiellaeota;c__Kiritimatiellae;o__;f__;g__;s__
OTU_1868	0	0	0	0	0	3.6e-05	0.000372	4.5e-05	9e-06	0.000236	k__Bacteria;p__Firmicutes;c__Clostridia;o__Clostridiales;f__unidentified_Clostridiales;g__unidentified_Clostridiales;s__Clostridium_tertium
OTU_1869	0.000127	0.000127	6.3e-05	0.000127	2.7e-05	4.5e-05	0	6.3e-05	0.000154	9e-06	k__Bacteria;p__Firmicutes;c__Clostridia;o__Clostridiales;f__Ruminococcaceae;g__;s__
OTU_1870	0.0001	7.3e-05	0.0001	0.0001	0.000154	0.000109	2.7e-05	9e-06	0	0	k__Bacteria;p__Firmicutes;c__Erysipelotrichia;o__Erysipelotrichales;f__Erysipelotrichaceae;g__;s__
OTU_1871	0	0	0	0	0	0	0	0.000272	0.000308	0.000109	k__Bacteria;p__Firmicutes;c__Clostridia;o__Clostridiales;f__Ruminococcaceae;g__;s__
OTU_1872	0	0	0	0	3.6e-05	0	0	6.3e-05	0.000245	0.000308	k__Bacteria;p__Firmicutes
OTU_1873	0	0	0	0	3.6e-05	0	0	0.000218	0.000272	0.000172	k__Bacteria;p__Firmicutes;c__Clostridia;o__Clostridiales;f__Christensenellaceae;g__;s__
OTU_1874	0.000145	0.000245	0.000145	0.000109	9e-06	0	9e-06	0	0	0	k__Bacteria;p__Bacteroidetes;c__Bacteroidia;o__Bacteroidales;f__Rikenellaceae;g__;s__
OTU_1875	2.7e-05	9e-06	9e-06	3.6e-05	0.000118	0.000344	0.000145	0	0	0	k__Bacteria;p__Firmicutes;c__Clostridia;o__Clostridiales;f__Ruminococcaceae
OTU_1876	0.000236	0.000163	0.000227	4.5e-05	2.7e-05	2.7e-05	0	0	0	0	k__Bacteria;p__Firmicutes;c__Clostridia;o__Clostridiales;f__unidentified_Clostridiales
OTU_1877	0	0	0	0	4.5e-05	0	0	0.000145	0.000254	0.000263	k__Bacteria;p__Firmicutes;c__Clostridia;o__Clostridiales;f__Ruminococcaceae;g__unidentified_Ruminococcaceae
OTU_1878	0.000154	0.000145	9.1e-05	8.2e-05	9.1e-05	7.3e-05	1.8e-05	0	0	0	k__Bacteria;p__Firmicutes;c__Clostridia;o__Clostridiales;f__Lachnospiraceae;g__;s__
OTU_1879	0	0	0	0	9e-06	0	0	0.000145	0.000208	0.000363	k__Bacteria;p__Firmicutes;c__Clostridia;o__Clostridiales;f__Lachnospiraceae;g__;s__
OTU_1880	0.000163	0.000136	0.000236	0.000127	5.4e-05	9e-06	0	0	0	0	k__Bacteria;p__Firmicutes;c__Clostridia;o__Clostridiales;f__Ruminococcaceae;g__;s__
OTU_1881	0.000127	0.0001	0.000118	0.000245	8.2e-05	0	9e-06	0	1.8e-05	0	k__Bacteria;p__Bacteroidetes;c__Bacteroidia;o__Bacteroidales
OTU_1882	0	0	0	0	9e-06	0	9e-06	0.000453	0.000118	6.3e-05	k__Bacteria;p__Firmicutes;c__Clostridia;o__Clostridiales;f__Christensenellaceae
OTU_1883	0	0	0	0	0.000208	0	0	0.000181	0.000118	0.000236	k__Bacteria;p__Firmicutes;c__Clostridia;o__Clostridiales;f__Christensenellaceae;g__;s__
OTU_1884	0.000236	0.000245	9.1e-05	9.1e-05	0	0	0	0	0	0	k__Bacteria;p__Kiritimatiellaeota;c__Kiritimatiellae;o__;f__;g__;s__
OTU_1885	4.5e-05	7.3e-05	2.7e-05	6.3e-05	0.000127	0.000254	0.000118	0	0	0	k__Bacteria;p__Firmicutes;c__Clostridia;o__Clostridiales;f__Christensenellaceae;g__;s__
OTU_1886	0.00019	0.000145	0.000127	0.000136	4.5e-05	3.6e-05	0	0	0	0	k__Bacteria;p__Firmicutes;c__Clostridia;o__Clostridiales;f__Christensenellaceae;g__;s__
OTU_1887	0	0	0	0	0	0	2.7e-05	0.00029	0.000281	0.000118	k__Bacteria;p__Firmicutes;c__Clostridia;o__Clostridiales;f__Ruminococcaceae;g__;s__
OTU_1888	0.000136	0.000109	0.000281	0.000145	0	2.7e-05	0	0	0	0	k__Bacteria;p__Tenericutes;c__Mollicutes;o__;f__;g__;s__
OTU_1889	0	0	0	0	0	0	1.8e-05	0.000208	0.000127	0.000335	k__Bacteria;p__Firmicutes;c__Clostridia;o__Clostridiales;f__Ruminococcaceae;g__unidentified_Ruminococcaceae;s__Ruminococcus_sp_Zagget7
OTU_1890	0	0	0	0	1.8e-05	0	0	0.000335	0.000263	0.0001	k__Bacteria;p__Firmicutes;c__Erysipelotrichia;o__Erysipelotrichales;f__Erysipelotrichaceae;g__Breznakia;s__
OTU_1891	0	0	0	0	0	0	0	0.00029	0.000227	0.000172	k__Bacteria;p__Firmicutes;c__Clostridia;o__Clostridiales;f__Ruminococcaceae;g__;s__
OTU_1892	0.000227	0.00029	0.000127	6.3e-05	0	0	0	0	0	0	k__Bacteria;p__Bacteroidetes;c__Bacteroidia;o__Bacteroidales;f__Prevotellaceae;g__;s__
OTU_1893	2.7e-05	0	7.3e-05	0.000208	0.0001	0.000145	0.000145	0	0	0	k__Bacteria;p__Firmicutes;c__Clostridia;o__Clostridiales;f__Lachnospiraceae;g__;s__
OTU_1894	0	0	0	0	0	0	0	0.000154	0.000136	0.000363	k__Bacteria;p__Firmicutes;c__Clostridia;o__Clostridiales;f__Ruminococcaceae;g__;s__
OTU_1895	6.3e-05	0.000118	0.000308	0.000127	1.8e-05	5.4e-05	0	0	0	0	k__Bacteria;p__Bacteroidetes;c__Bacteroidia;o__Bacteroidales;f__Rikenellaceae;g__;s__
OTU_1896	0	0	0	0	0	0	0	0.000281	0.000317	7.3e-05	k__Bacteria;p__Firmicutes;c__Clostridia;o__Clostridiales;f__Ruminococcaceae;g__;s__
OTU_1897	9.1e-05	0.000136	0.000326	0.0001	1.8e-05	0	0	0	0	0	k__Bacteria;p__Bacteroidetes;c__Bacteroidia;o__Bacteroidales;f__Rikenellaceae;g__;s__
OTU_1898	4.5e-05	8.2e-05	3.6e-05	0.000118	8.2e-05	0.000172	8.2e-05	0	9e-06	9e-06	k__Bacteria;p__Melainabacteria;c__;o__;f__;g__;s__
OTU_1899	3.6e-05	9e-06	5.4e-05	0.000181	6.3e-05	0.000172	0.000109	9e-06	0	0	k__Bacteria;p__Kiritimatiellaeota;c__Kiritimatiellae;o__;f__;g__;s__
OTU_1900	0	0	0	0	1.8e-05	0	0	0.000254	0.000236	0.000181	k__Bacteria;p__Firmicutes;c__Clostridia;o__Clostridiales;f__Christensenellaceae;g__;s__
OTU_1901	0	0	0	0	1.8e-05	0	0	0.000354	0.000245	4.5e-05	k__Bacteria
OTU_1902	9e-06	0	9e-06	9e-06	0.000127	0.000417	4.5e-05	0	0	0	k__Bacteria;p__Firmicutes;c__Clostridia;o__Clostridiales;f__Lachnospiraceae;g__;s__
OTU_1903	0.000163	0.000263	0.0001	0.000127	9e-06	0	0	0	0	0	k__Bacteria;p__Firmicutes;c__Clostridia;o__Clostridiales;f__Lachnospiraceae;g__;s__
OTU_1904	0	0	0	5.4e-05	0.000435	0.000163	1.8e-05	0	0	0	k__Bacteria;p__Proteobacteria;c__Gammaproteobacteria;o__Oceanospirillales;f__Halomonadaceae;g__Halomonas
OTU_1905	0.000281	0.000118	2.7e-05	0.000172	3.6e-05	0	0	0	0	0	k__Bacteria;p__Bacteroidetes;c__Bacteroidia;o__Bacteroidales;f__Rikenellaceae;g__;s__
OTU_1906	0.000208	0.000263	6.3e-05	6.3e-05	9e-06	0	0	0	0	0	k__Bacteria;p__Tenericutes;c__Mollicutes;o__;f__;g__;s__
OTU_1907	0.000145	0.000227	8.2e-05	0.0001	5.4e-05	3.6e-05	2.7e-05	0	0	0	k__Bacteria;p__Firmicutes;c__Clostridia;o__Clostridiales;f__Ruminococcaceae;g__;s__
OTU_1908	0	0	0	0	2.7e-05	0	0	0.000344	0.000154	0.000127	k__Bacteria;p__Firmicutes;c__Clostridia;o__Clostridiales;f__Ruminococcaceae;g__;s__
OTU_1909	6.3e-05	0.000118	1.8e-05	0.000181	0.000254	3.6e-05	0	0	0	0	k__Bacteria;p__Synergistetes;c__Synergistia;o__Synergistales;f__Synergistaceae;g__Fretibacterium
OTU_1910	0.00019	0.000227	6.3e-05	0.000208	3.6e-05	0	0	0	0	0	k__Bacteria;p__Elusimicrobia;c__Endomicrobia;o__Endomicrobiales;f__Endomicrobiaceae;g__Candidatus_Endomicrobium;s__
OTU_1911	0.000109	9.1e-05	0.000218	0.000145	6.3e-05	0	0	0	0	0	k__Bacteria;p__Firmicutes;c__Clostridia;o__Clostridiales;f__Lachnospiraceae;g__;s__
OTU_1912	0.0001	7.3e-05	0.00019	0.000163	8.2e-05	9e-06	2.7e-05	0	0	0	k__Bacteria;p__Bacteroidetes;c__Bacteroidia;o__Bacteroidales;f__Muribaculaceae;g__;s__
OTU_1913	0.000127	2.7e-05	0.00019	0.000363	0	0	0	0	0	0	k__Bacteria;p__Bacteroidetes;c__Bacteroidia;o__Bacteroidales;f__Muribaculaceae;g__;s__
OTU_1914	0.000208	0.00029	5.4e-05	0.000127	0	0	0	0	0	0	k__Bacteria;p__Spirochaetes;c__Spirochaetia;o__Spirochaetales;f__Spirochaetaceae;g__;s__
OTU_1915	0	0	0	0	0	0	1.8e-05	0.000263	0.00019	0.000227	k__Bacteria;p__Firmicutes;c__Clostridia;o__Clostridiales
OTU_1916	0.000136	0.000163	0.000172	0.000118	2.7e-05	0	9e-06	0	0	0	k__Bacteria;p__Firmicutes;c__Clostridia;o__Clostridiales;f__Ruminococcaceae;g__;s__
OTU_1917	0	0	0	0	9e-06	0	0	0.000308	0.000227	0.0001	k__Bacteria;p__Firmicutes;c__Clostridia;o__Clostridiales;f__Ruminococcaceae;g__;s__
OTU_1918	1.8e-05	0.000163	0.000172	8.2e-05	0.000109	9.1e-05	3.6e-05	0	0	1.8e-05	k__Bacteria;p__Tenericutes;c__Mollicutes;o__;f__;g__;s__
OTU_1919	0	0	0	0	9e-06	0	9e-06	0.000263	0.000308	9.1e-05	k__Bacteria;p__Firmicutes;c__Clostridia;o__Clostridiales;f__Christensenellaceae;g__;s__
OTU_1920	0	0	0	0	9e-06	0	0	0.000372	0.000154	0.000127	k__Bacteria;p__Tenericutes;c__Mollicutes
OTU_1921	0	0	0	0	2.7e-05	0	0	0.00019	0.000145	0.000354	k__Bacteria;p__Tenericutes;c__Mollicutes;o__;f__;g__;s__
OTU_1922	0.000136	0.000136	0.00019	5.4e-05	5.4e-05	2.7e-05	0	0	0	0	k__Bacteria;p__Firmicutes;c__Clostridia;o__Clostridiales;f__Lachnospiraceae;g__;s__
OTU_1923	0.000145	5.4e-05	0.000236	0.000109	2.7e-05	9e-06	0	0	0	0	k__Bacteria;p__Bacteroidetes;c__Bacteroidia;o__Bacteroidales;f__Muribaculaceae;g__;s__
OTU_1924	0	0	0	0	4.5e-05	0	0	9.1e-05	0.000199	0.000317	k__Bacteria;p__Firmicutes;c__Clostridia;o__Clostridiales;f__Lachnospiraceae;g__;s__
OTU_1925	0.000127	0.000145	0.0001	0.000227	6.3e-05	0	3.6e-05	0	0	0	k__Bacteria;p__Tenericutes;c__Mollicutes;o__;f__;g__;s__
OTU_1926	0.000118	0.000127	0.000154	0.000172	0.000109	9e-06	0	0	0	0	k__Bacteria;p__Tenericutes;c__Mollicutes;o__;f__;g__;s__
OTU_1927	0	0	0	0	0	0	0	0.00019	0.000245	0.000272	k__Bacteria;p__Firmicutes;c__Clostridia;o__Clostridiales;f__Ruminococcaceae;g__;s__
OTU_1928	0.000109	8.2e-05	0.000154	9.1e-05	4.5e-05	9.1e-05	8.2e-05	9e-06	0	0	k__Bacteria;p__Firmicutes;c__Clostridia;o__Clostridiales;f__Ruminococcaceae;g__;s__
OTU_1929	0.000208	0.000145	0.000199	2.7e-05	7.3e-05	9e-06	0	0	0	0	k__Bacteria;p__Firmicutes;c__Clostridia;o__Clostridiales;f__Lachnospiraceae;g__unidentified_Lachnospiraceae;s__Butyrivibrio_hungatei
OTU_1930	0	9e-06	1.8e-05	4.5e-05	0.000154	0.000172	0.000172	3.6e-05	0	2.7e-05	k__Bacteria;p__Melainabacteria;c__;o__;f__;g__;s__
OTU_1931	0	0	0	0	6.3e-05	0	0	0.000163	0.000145	0.000254	k__Bacteria;p__Firmicutes;c__Clostridia;o__Clostridiales;f__Christensenellaceae;g__;s__
OTU_1932	5.4e-05	5.4e-05	0.000263	0.000208	4.5e-05	0	0	0	2.7e-05	0	k__Bacteria;p__Bacteroidetes;c__Bacteroidia;o__Bacteroidales;f__Prevotellaceae;g__;s__
OTU_1933	0	0	0	0	3.6e-05	0	0	0.00029	0.000172	0.000145	k__Bacteria;p__Firmicutes;c__Clostridia;o__Clostridiales;f__Ruminococcaceae;g__;s__
OTU_1934	0.0001	8.2e-05	0.0001	0.0001	0.000163	4.5e-05	5.4e-05	0	1.8e-05	0	k__Bacteria;p__Tenericutes;c__Mollicutes;o__;f__;g__;s__
OTU_1935	0	0	0	0	0	0	0	0.000254	0.000245	0.000218	k__Bacteria;p__Firmicutes;c__Clostridia;o__Clostridiales;f__Ruminococcaceae;g__;s__
OTU_1936	0.000281	0.000199	9e-06	0.000199	1.8e-05	0	0	0	0	0	k__Bacteria;p__Bacteroidetes;c__Bacteroidia;o__Bacteroidales;f__Prevotellaceae;g__;s__
OTU_1937	0.000118	0.000118	7.3e-05	0.000272	4.5e-05	0	1.8e-05	0	0	0	k__Bacteria;p__Firmicutes;c__Clostridia;o__Clostridiales;f__Ruminococcaceae;g__;s__
OTU_1938	0.000109	0.000127	9.1e-05	0.000109	0.000154	0	2.7e-05	0	0	0	k__Bacteria;p__Bacteroidetes;c__Bacteroidia;o__Bacteroidales;f__Prevotellaceae;g__;s__
OTU_1939	9.1e-05	0.000145	0.000245	0.000145	1.8e-05	0	0	0	0	0	k__Bacteria;p__Firmicutes;c__Clostridia;o__Clostridiales;f__Ruminococcaceae
OTU_1940	0.000236	0.000172	0.000154	9.1e-05	0	1.8e-05	9e-06	0	0	0	k__Bacteria;p__Firmicutes;c__Clostridia;o__Clostridiales;f__Ruminococcaceae
OTU_1941	0	0	0	0	0	0	0	0.000227	0.0001	0.000354	k__Bacteria;p__Bacteroidetes;c__Bacteroidia;o__Bacteroidales;f__Rikenellaceae;g__;s__
OTU_1942	0.000154	0.000254	0.000118	0.000127	0	0	1.8e-05	0	0	0	k__Bacteria;p__Bacteroidetes;c__Bacteroidia;o__Bacteroidales;f__Prevotellaceae;g__;s__
OTU_1943	0.000136	0.000127	0.000208	0.000118	9e-06	0	1.8e-05	0	0	0	k__Bacteria;p__Spirochaetes;c__Spirochaetia;o__Spirochaetales;f__Spirochaetaceae;g__;s__
OTU_1944	0.0001	9.1e-05	0.00029	0.000109	9e-06	0	0	0	0	0	k__Bacteria;p__Bacteroidetes;c__Bacteroidia;o__Bacteroidales;f__Rikenellaceae;g__;s__
OTU_1945	0	0	0	0	9e-06	0	0	0.000136	0.000227	0.000272	k__Bacteria;p__Firmicutes;c__Clostridia;o__Clostridiales;f__Lachnospiraceae;g__;s__
OTU_1946	0	0	0	0	0	0	9e-06	0.000218	0.000218	0.000172	k__Bacteria;p__Bacteroidetes;c__Bacteroidia;o__Bacteroidales;f__;g__;s__
OTU_1947	0.000109	0.000136	0.000145	0.000208	4.5e-05	9e-06	0	0	0	0	k__Bacteria;p__Firmicutes;c__Clostridia;o__Clostridiales;f__Christensenellaceae;g__;s__
OTU_1948	0.000245	0.000127	8.2e-05	0.000145	1.8e-05	0	0	0	0	0	k__Bacteria;p__Bacteroidetes;c__Bacteroidia;o__Bacteroidales;f__;g__;s__
OTU_1949	6.3e-05	5.4e-05	9e-06	0	0.000145	0.000317	8.2e-05	0	2.7e-05	0	k__Bacteria;p__Firmicutes;c__Clostridia;o__Clostridiales;f__Christensenellaceae;g__;s__
OTU_1950	0.000118	0.000163	0.000172	0.000154	0	0	9e-06	0	0	0	k__Bacteria;p__Firmicutes;c__Clostridia;o__Clostridiales;f__Ruminococcaceae;g__;s__
OTU_1951	3.6e-05	6.3e-05	9.1e-05	9.1e-05	0.000236	7.3e-05	0	0	0	0	k__Bacteria;p__Firmicutes;c__Clostridia;o__Clostridiales;f__Peptococcaceae;g__;s__
OTU_1952	0.000163	0.000254	0.000145	8.2e-05	9e-06	0	0	0	0	0	k__Bacteria;p__Bacteroidetes;c__Bacteroidia;o__Bacteroidales;f__Prevotellaceae;g__;s__
OTU_1953	0.000145	0.000136	0.00019	0.000118	1.8e-05	0	0	0	0	0	k__Bacteria;p__Tenericutes;c__Mollicutes;o__;f__;g__;s__
OTU_1954	0	0	0	0	0	0	0	0.000335	0.000172	0.000136	k__Bacteria;p__Tenericutes;c__Mollicutes;o__;f__;g__;s__
OTU_1955	8.2e-05	6.3e-05	0.0001	0.000136	4.5e-05	2.7e-05	4.5e-05	6.3e-05	7.3e-05	6.3e-05	k__Bacteria;p__Tenericutes;c__Mollicutes;o__;f__;g__;s__
OTU_1956	8.2e-05	9.1e-05	0.000263	0.000208	1.8e-05	0	0	0	0	0	k__Bacteria;p__Firmicutes;c__Clostridia;o__Clostridiales;f__unidentified_Clostridiales;g__Anaerovorax;s__
OTU_1957	0.000145	0.000163	0.000145	0.000127	6.3e-05	0	0	0	0	0	k__Bacteria;p__Tenericutes;c__Mollicutes;o__;f__;g__;s__
OTU_1958	5.4e-05	0.000127	0.000118	0.000254	9e-06	0	0	1.8e-05	1.8e-05	9e-06	k__Bacteria;p__Bacteroidetes;c__Bacteroidia;o__Bacteroidales;f__Prevotellaceae;g__unidentified_Prevotellaceae;s__rumen_bacterium_RC-2
OTU_1959	0.000136	0.000127	0.000317	2.7e-05	9e-06	0	0	0	0	0	k__Bacteria;p__Bacteroidetes;c__Bacteroidia;o__Bacteroidales;f__Prevotellaceae;g__;s__
OTU_1960	0.0001	0.0001	9e-06	0.000145	0.000227	2.7e-05	2.7e-05	0	0	0	k__Bacteria;p__Kiritimatiellaeota;c__Kiritimatiellae;o__;f__;g__;s__
OTU_1961	4.5e-05	8.2e-05	8.2e-05	1.8e-05	2.7e-05	2.7e-05	2.7e-05	3.6e-05	0.000127	0.000172	k__Bacteria;p__Firmicutes;c__Clostridia;o__Clostridiales;f__Ruminococcaceae;g__unidentified_Ruminococcaceae;s__Ruminococcus_sp_YE281
OTU_1962	0	0	0	0	0	0	0	0.000335	0.000172	0.000154	k__Bacteria;p__Firmicutes;c__Clostridia;o__Clostridiales;f__Ruminococcaceae;g__;s__
OTU_1963	0	0	0	0	0	0	0	0.000372	0.000172	0.000118	k__Bacteria;p__Firmicutes;c__Clostridia;o__Clostridiales;f__;g__;s__
OTU_1964	0.000172	0.000199	0	9.1e-05	0.000154	0	9e-06	0	0	0	k__Bacteria;p__Bacteroidetes;c__Bacteroidia;o__Bacteroidales;f__Prevotellaceae;g__;s__
OTU_1965	0	0	0	0	9e-06	0	0	0.000299	0.000308	6.3e-05	k__Bacteria;p__Firmicutes;c__Clostridia;o__Clostridiales;f__Lachnospiraceae;g__;s__
OTU_1966	0.000127	0.000118	9.1e-05	0.000136	5.4e-05	6.3e-05	4.5e-05	0	0	0	k__Bacteria;p__Firmicutes;c__Clostridia;o__Clostridiales;f__Lachnospiraceae;g__unidentified_Lachnospiraceae;s__Lachnospiraceae_bacterium_AC2029
OTU_1967	0.00019	0.0001	0.000127	0.000118	2.7e-05	3.6e-05	0	0	0	0	k__Bacteria;p__Tenericutes;c__Mollicutes;o__Anaeroplasmatales;f__Anaeroplasmataceae;g__Anaeroplasma;s__
OTU_1968	0.000218	0.000181	0.000199	3.6e-05	0	0	0	0	0	0	k__Bacteria;p__Bacteroidetes;c__Bacteroidia;o__Bacteroidales;f__Prevotellaceae;g__;s__
OTU_1969	0	0	0	0	2.7e-05	0	0	0.000272	0.000272	0.000109	k__Bacteria;p__Firmicutes;c__Clostridia;o__Clostridiales;f__Ruminococcaceae;g__;s__
OTU_1970	0.000127	0.000199	6.3e-05	0.000145	2.7e-05	5.4e-05	0	0	0	0	k__Bacteria;p__Bacteroidetes;c__Bacteroidia;o__Bacteroidales;f__;g__;s__
OTU_1971	1.8e-05	9e-06	1.8e-05	4.5e-05	0.000136	0.000208	0.000118	2.7e-05	6.3e-05	1.8e-05	k__Bacteria;p__Firmicutes;c__Erysipelotrichia;o__Erysipelotrichales;f__Erysipelotrichaceae
OTU_1972	0.000154	0.000163	0.000136	8.2e-05	8.2e-05	9e-06	0	0	0	0	k__Bacteria;p__Firmicutes;c__Clostridia;o__Clostridiales;f__Ruminococcaceae;g__;s__
OTU_1973	3.6e-05	9e-06	6.3e-05	1.8e-05	1.8e-05	0.0001	4.5e-05	0.000245	5.4e-05	4.5e-05	k__Bacteria;p__Firmicutes;c__Bacilli;o__Lactobacillales;f__Lactobacillaceae;g__Lactobacillus;s__Lactobacillus_plantarum
OTU_1974	0	9e-06	0	0	0.000199	0.000408	2.7e-05	0	9e-06	0	k__Bacteria;p__Firmicutes;c__Clostridia;o__Clostridiales;f__unidentified_Clostridiales;g__unidentified_Clostridiales;s__Eubacterium_sp_AB3007
OTU_1975	0.0001	0.000154	0.000172	0.0001	8.2e-05	0	0	0	0	0	k__Bacteria;p__Firmicutes;c__Clostridia;o__Clostridiales;f__Ruminococcaceae;g__;s__
OTU_1976	0	0	0	0	9e-06	0	9e-06	0.000163	0.000208	0.000245	k__Bacteria;p__Firmicutes;c__Clostridia;o__Clostridiales;f__Christensenellaceae;g__;s__
OTU_1977	0	0	0	0	9.1e-05	0	9e-06	6.3e-05	4.5e-05	0.00048	k__Bacteria;p__Lentisphaerae;c__Lentisphaeria;o__Victivallales;f__;g__;s__
OTU_1978	0.000254	0.000136	2.7e-05	0.00019	9e-06	0	9e-06	0	0	0	k__Bacteria;p__Firmicutes;c__Clostridia;o__Clostridiales;f__Lachnospiraceae;g__;s__
OTU_1979	0.000163	0.000181	9e-06	0.000218	2.7e-05	0	0	0	0	0	k__Bacteria;p__Bacteroidetes;c__Bacteroidia;o__Bacteroidales
OTU_1980	0.000127	0.000218	2.7e-05	0.000208	1.8e-05	1.8e-05	1.8e-05	0	0	0	k__Bacteria;p__Bacteroidetes;c__Bacteroidia;o__Bacteroidales;f__;g__;s__
OTU_1981	0.000181	0.000172	0.0001	0.0001	1.8e-05	1.8e-05	9e-06	0	0	0	k__Bacteria;p__Firmicutes;c__Negativicutes;o__Selenomonadales;f__Veillonellaceae;g__unidentified_Veillonellaceae;s__Selenomonas_ruminantium
OTU_1982	7.3e-05	3.6e-05	6.3e-05	9.1e-05	0.0001	0.000127	0.000118	9e-06	9e-06	0	k__Bacteria;p__Firmicutes;c__Clostridia;o__Clostridiales;f__unidentified_Clostridiales;g__Anaerovorax;s__
OTU_1983	7.3e-05	8.2e-05	8.2e-05	0.000163	0.000154	2.7e-05	3.6e-05	9e-06	0	0	k__Bacteria;p__unidentified_Bacteria;c__unidentified_Bacteria;o__unidentified_Bacteria;f__unidentified_Bacteria;g__Candidatus_Saccharimonas;s__
OTU_1984	0	1.8e-05	1.8e-05	0.000263	0.000227	7.3e-05	4.5e-05	0	0	0	k__Bacteria;p__Firmicutes;c__Clostridia;o__Clostridiales;f__Ruminococcaceae
OTU_1985	0	0	0	0	0	0	0	0.000254	0.000109	0.000254	k__Bacteria;p__Tenericutes;c__Mollicutes;o__;f__;g__;s__
OTU_1986	0.000218	0.000154	0.000118	9.1e-05	1.8e-05	0	0	0	0	0	k__Bacteria;p__Tenericutes;c__Mollicutes;o__Mycoplasmatales;f__Mycoplasmataceae;g__Mycoplasma;s__
OTU_1987	0	0	0	0	5.4e-05	0	0	0.000245	0.000109	0.000181	k__Bacteria;p__Bacteroidetes;c__Bacteroidia;o__Bacteroidales;f__Rikenellaceae;g__;s__
OTU_1988	0	4.5e-05	9e-06	4.5e-05	0.000172	0.000308	1.8e-05	9e-06	9e-06	1.8e-05	k__Bacteria;p__Firmicutes;c__Clostridia;o__Clostridiales
OTU_1989	0	0	0	0	0	0	0	0.00029	0.000272	0.0001	k__Bacteria;p__Firmicutes;c__Clostridia;o__Clostridiales;f__Ruminococcaceae;g__;s__
OTU_1990	4.5e-05	3.6e-05	6.3e-05	9.1e-05	0.000272	5.4e-05	1.8e-05	0	0	0	k__Bacteria;p__Firmicutes;c__Clostridia;o__Clostridiales;f__Ruminococcaceae;g__;s__
OTU_1991	0	0	0	0	2.7e-05	0	0	0.000172	0.000163	0.000227	k__Bacteria;p__Firmicutes;c__Clostridia;o__Clostridiales;f__Christensenellaceae;g__;s__
OTU_1992	0	0	0	0	0	0	0	0.000263	0.000154	0.00019	k__Bacteria;p__Firmicutes;c__Clostridia;o__Clostridiales;f__Ruminococcaceae
OTU_1993	0.000154	0.000145	6.3e-05	0.000172	8.2e-05	0	0	0	0	0	k__Bacteria;p__Firmicutes;c__Clostridia;o__Clostridiales;f__Lachnospiraceae;g__;s__
OTU_1994	0	1.8e-05	0	0	9.1e-05	0.000245	0.000245	0	0	0	k__Bacteria;p__Firmicutes;c__Clostridia;o__Clostridiales;f__Christensenellaceae;g__;s__
OTU_1995	0	0	0	0	9e-06	0	0	0.000227	0.000254	0.000163	k__Bacteria;p__Firmicutes;c__Clostridia;o__Clostridiales;f__Ruminococcaceae;g__;s__
OTU_1996	0.000172	7.3e-05	0.000245	0.000145	9e-06	0	0	0	0	0	k__Bacteria;p__Bacteroidetes;c__Bacteroidia;o__Bacteroidales;f__Prevotellaceae;g__;s__
OTU_1997	8.2e-05	0.000145	0.00019	0.000154	3.6e-05	0	9e-06	0	0	0	k__Bacteria;p__Bacteroidetes;c__Bacteroidia;o__Bacteroidales;f__Muribaculaceae;g__;s__
OTU_1998	0.000136	0.000199	0.000127	8.2e-05	1.8e-05	1.8e-05	9e-06	0	0	0	k__Bacteria;p__Bacteroidetes;c__Bacteroidia;o__Bacteroidales;f__Rikenellaceae;g__;s__
[truncated: 4,671 more rows]

## Sheet: Table S5
Table S5. Wilcox test for OTU number index of different groups
Group1	Group2	P - value	Significance	Method
Rumen	Reticulum	0.00016	***	Wilcoxon
Rumen	Omasum	0.00016	***	Wilcoxon
Rumen	Abomasum	0.1049	ns	Wilcoxon
Rumen	Duodenum	0.00016	***	Wilcoxon
Rumen	Jejunum	0.00109	**	Wilcoxon
Rumen	Ileum	0.03792	*	Wilcoxon
Rumen	Caecum	0.00016	***	Wilcoxon
Rumen	Colon	0.40047	ns	Wilcoxon
Rumen	Rectum	0.4418	ns	Wilcoxon
Reticulum	Omasum	0.6742	ns	Wilcoxon
Reticulum	Abomasum	0.57374	ns	Wilcoxon
Reticulum	Duodenum	0.00295	**	Wilcoxon
Reticulum	Jejunum	0.1049	ns	Wilcoxon
Reticulum	Ileum	0.00016	***	Wilcoxon
Reticulum	Caecum	0.50536	ns	Wilcoxon
Reticulum	Colon	0.00016	***	Wilcoxon
Reticulum	Rectum	0.00016	***	Wilcoxon
Omasum	Abomasum	0.32821	ns	Wilcoxon
Omasum	Duodenum	0.03556	*	Wilcoxon
Omasum	Jejunum	0.19487	ns	Wilcoxon
Omasum	Ileum	0.00016	***	Wilcoxon
Omasum	Caecum	0.7209	ns	Wilcoxon
Omasum	Colon	0.00016	***	Wilcoxon
Omasum	Rectum	0.00016	***	Wilcoxon
Abomasum	Duodenum	0.04988	*	Wilcoxon
Abomasum	Jejunum	0.1049	ns	Wilcoxon
Abomasum	Ileum	0.38228	ns	Wilcoxon
Abomasum	Caecum	0.38228	ns	Wilcoxon
Abomasum	Colon	0.04988	*	Wilcoxon
Abomasum	Rectum	0.04988	*	Wilcoxon
Duodenum	Jejunum	0.87848	ns	Wilcoxon
Duodenum	Ileum	0.00016	***	Wilcoxon
Duodenum	Caecum	0.06496	ns	Wilcoxon
Duodenum	Colon	0.00016	***	Wilcoxon
Duodenum	Rectum	0.00016	***	Wilcoxon
Jejunum	Ileum	0.00699	**	Wilcoxon
Jejunum	Caecum	0.19487	ns	Wilcoxon
Jejunum	Colon	0.00062	***	Wilcoxon
Jejunum	Rectum	0.00031	***	Wilcoxon
Ileum	Caecum	0.00031	***	Wilcoxon
Ileum	Colon	0.00295	**	Wilcoxon
Ileum	Rectum	0.00109	**	Wilcoxon
Caecum	Colon	0.00016	***	Wilcoxon
Caecum	Rectum	0.00016	***	Wilcoxon
Colon	Rectum	0.7209	ns	Wilcoxon

## Sheet: Table S6
Table S6. The relative abundance of GIT digesta samples at phylum level
Taxonomy	Rumen	Reticulum	Omasum	Abomasum	Duodenum	Jejunum	Ileum	Caecum	Colon	Rectum	Tax_detail
Firmicutes	0.480573	0.495186	0.512256	0.473176	0.533179	0.558842	0.721073	0.497226	0.486348	0.484508	k__Bacteria;p__Firmicutes;
Actinobacteria	0.000308	0.000444	0.000354	0.015157	0.135126	0.139713	0.033505	0.00087	0.000734	0.000408	k__Bacteria;p__Actinobacteria;
Kiritimatiellaeota	0.05402	0.043132	0.016082	0.064481	0.074842	0.1314	0.086799	0.012329	0.017061	0.024376	k__Bacteria;p__Kiritimatiellaeota;
Bacteroidetes	0.333137	0.324806	0.349128	0.302361	0.084152	0.022926	0.013779	0.276017	0.295117	0.28646	k__Bacteria;p__Bacteroidetes;
Verrucomicrobia	0.002439	0.002293	0.002738	0.003019	0.006282	0.00126	0.000834	0.122045	0.112563	0.080535	k__Bacteria;p__Verrucomicrobia;
unidentified_Bacteria	0.01125	0.011087	0.007724	0.013725	0.048109	0.04955	0.023606	0.005276	0.00446	0.005004	k__Bacteria;p__unidentified_Bacteria;
Proteobacteria	0.020143	0.024295	0.012664	0.02114	0.032879	0.018883	0.039923	0.01416	0.0129	0.026117	k__Bacteria;p__Proteobacteria;
Tenericutes	0.046106	0.047828	0.051572	0.048979	0.033496	0.027069	0.041138	0.054391	0.048979	0.060927	k__Bacteria;p__Tenericutes;
Melainabacteria	0.002185	0.002076	0.00078	0.003127	0.018955	0.013833	0.008349	0.001106	0.001042	0.003454	k__Bacteria;p__Melainabacteria;
Lentisphaerae	0.003363	0.003626	0.002185	0.009265	0.010099	0.017605	0.022491	0.00068	0.000245	0.003064	k__Bacteria;p__Lentisphaerae;
Spirochaetes	0.017632	0.019245	0.015329	0.012637	0.003418	0.000435	0.000363	0.010343	0.015547	0.018665	k__Bacteria;p__Spirochaetes;
Fibrobacteres	0.009228	0.011096	0.017895	0.01057	0.000653	0.000208	0.000154	0.000671	0.000698	0.00175	k__Bacteria;p__Fibrobacteres;
Elusimicrobia	0.002248	0.001913	0.001459	0.006971	0.001305	0.001396	0.00097	7.3e-05	0.000136	0.002212	k__Bacteria;p__Elusimicrobia;
Planctomycetes	0.000598	0	0.000807	0.004596	0.004587	0.002167	0.000888	0.000535	2.7e-05	0.000308	k__Bacteria;p__Planctomycetes;
Cyanobacteria	0	3.6e-05	0	2.7e-05	0.002647	0.002982	0.000961	0	1.8e-05	0	k__Bacteria;p__Cyanobacteria;
Gracilibacteria	0.002049	0.001614	0.003073	0.001169	0.000471	2.7e-05	9e-06	0	0	0	k__Bacteria;p__Gracilibacteria;
Synergistetes	0.001251	0.001505	0.001061	0.001296	0.001668	0.000363	0.000317	1.8e-05	1.8e-05	0	k__Bacteria;p__Synergistetes;
Fusobacteria	0.000109	0.000109	5.4e-05	6.3e-05	0.00049	0.000743	1.8e-05	0	0	0	k__Bacteria;p__Fusobacteria;
Chloroflexi	0.000299	0.000426	0.000435	0.000816	0.001024	0.000644	0.000499	0	2.7e-05	0	k__Bacteria;p__Chloroflexi;
Acidobacteria	0	0	0	0	1.8e-05	0.000163	0	0	0	0	k__Bacteria;p__Acidobacteria;
Euryarchaeota	6.3e-05	1.8e-05	5.4e-05	0.000118	0.000263	0.000335	0.000227	2.7e-05	5.4e-05	3.6e-05	k__Archaea;p__Euryarchaeota;
Armatimonadetes	0.000317	0.000145	0.000136	0.000145	0.0001	1.8e-05	0	0	0	0	k__Bacteria;p__Armatimonadetes;
Candidatus_Levybacteria	0	0	0	0	0	0	1.8e-05	0	0	0	k__Bacteria;p__Candidatus_Levybacteria;
Others	0.012682	0.00912	0.004215	0.007162	0.006237	0.009437	0.004079	0.004233	0.004025	0.002176	Others

## Sheet: Table S7
Table S7. The relative abundance of GIT digesta samples at class level
Taxonomy	Rumen	Reticulum	Omasum	Abomasum	Duodenum	Jejunum	Ileum	Caecum	Colon	Rectum	Tax_detail
Clostridia	0.42009	0.436843	0.468145	0.416247	0.471417	0.513435	0.660019	0.470221	0.45849	0.44502	k__Bacteria;p__Firmicutes;c__Clostridia;
Kiritimatiellae	0.05402	0.043132	0.016082	0.064481	0.074842	0.1314	0.086799	0.012329	0.017061	0.024376	k__Bacteria;p__Kiritimatiellaeota;c__Kiritimatiellae;
unidentified_Actinobacteria	0.000118	0.000127	8.2e-05	0.014776	0.132506	0.135343	0.032009	0.000625	0.000236	0.000154	k__Bacteria;p__Actinobacteria;c__unidentified_Actinobacteria;
Bacteroidia	0.333137	0.324806	0.349128	0.302361	0.084152	0.022926	0.013779	0.276017	0.295117	0.28646	k__Bacteria;p__Bacteroidetes;c__Bacteroidia;
Verrucomicrobiae	0.002439	0.002293	0.002738	0.003019	0.006282	0.00126	0.000834	0.122045	0.112563	0.080535	k__Bacteria;p__Verrucomicrobia;c__Verrucomicrobiae;
unidentified_Bacteria	0.01125	0.011087	0.007724	0.013725	0.048109	0.04955	0.023606	0.005276	0.00446	0.005004	k__Bacteria;p__unidentified_Bacteria;c__unidentified_Bacteria;
Gammaproteobacteria	0.008775	0.010942	0.003635	0.004823	0.015084	0.011096	0.036787	0.006046	0.006164	0.01532	k__Bacteria;p__Proteobacteria;c__Gammaproteobacteria;
Mollicutes	0.046106	0.047828	0.051572	0.048979	0.033496	0.027069	0.041138	0.054391	0.048979	0.060927	k__Bacteria;p__Tenericutes;c__Mollicutes;
Erysipelotrichia	0.020188	0.017804	0.013471	0.018556	0.027386	0.024648	0.054518	0.00892	0.007397	0.009228	k__Bacteria;p__Firmicutes;c__Erysipelotrichia;
Negativicutes	0.039171	0.038618	0.02996	0.036342	0.029072	0.012383	0.005086	0.01299	0.017441	0.027721	k__Bacteria;p__Firmicutes;c__Negativicutes;
Deltaproteobacteria	0.008802	0.010244	0.007678	0.012918	0.015628	0.005312	0.001405	0.007288	0.005992	0.006563	k__Bacteria;p__Proteobacteria;c__Deltaproteobacteria;
Spirochaetia	0.014976	0.016508	0.011875	0.011758	0.003236	0.000344	0.00029	0.010343	0.015547	0.018665	k__Bacteria;p__Spirochaetes;c__Spirochaetia;
Lentisphaeria	0.001967	0.002312	0.00097	0.006201	0.007651	0.015991	0.019735	0.00068	0.000245	0.003055	k__Bacteria;p__Lentisphaerae;c__Lentisphaeria;
Fibrobacteria	0.009228	0.011096	0.017895	0.01057	0.000653	0.000208	0.000154	0.000671	0.000698	0.00175	k__Bacteria;p__Fibrobacteres;c__Fibrobacteria;
unidentified_Elusimicrobia	0.001242	0.001042	0.000344	0.005648	0.000979	0.001215	0.000879	5.4e-05	8.2e-05	0.001777	k__Bacteria;p__Elusimicrobia;c__unidentified_Elusimicrobia;
Planctomycetacia	0.000598	0	0.000807	0.004596	0.004587	0.002167	0.000888	0.000535	2.7e-05	0.000308	k__Bacteria;p__Planctomycetes;c__Planctomycetacia;
Bacilli	0.000535	0.001342	0.000444	0.001342	0.004895	0.008277	0.001414	0.002756	0.00048	0.000363	k__Bacteria;p__Firmicutes;c__Bacilli;
unidentified_Cyanobacteria	0	3.6e-05	0	2.7e-05	0.002647	0.002982	0.000961	0	1.8e-05	0	k__Bacteria;p__Cyanobacteria;c__unidentified_Cyanobacteria;
Coriobacteriia	0.00019	0.000317	0.000272	0.000372	0.002502	0.004233	0.001478	0.000245	0.000499	0.000254	k__Bacteria;p__Actinobacteria;c__Coriobacteriia;
unidentified_Gracilibacteria	0.002003	0.001568	0.003046	0.00116	0.000471	2.7e-05	9e-06	0	0	0	k__Bacteria;p__Gracilibacteria;c__unidentified_Gracilibacteria;
Oligosphaeria	0.001396	0.001314	0.001215	0.003064	0.002448	0.001614	0.002756	0	0	9e-06	k__Bacteria;p__Lentisphaerae;c__Oligosphaeria;
unidentified_Spirochaetes	0.002656	0.002738	0.003454	0.000879	0.000181	9.1e-05	7.3e-05	0	0	0	k__Bacteria;p__Spirochaetes;c__unidentified_Spirochaetes;
Alphaproteobacteria	0.002003	0.002339	0.000816	0.002194	0.000952	0.001641	0.000916	0.000417	0.000372	0.002511	k__Bacteria;p__Proteobacteria;c__Alphaproteobacteria;
Synergistia	0.001251	0.001505	0.001061	0.001296	0.001668	0.000363	0.000317	1.8e-05	1.8e-05	0	k__Bacteria;p__Synergistetes;c__Synergistia;
Fusobacteriia	0.000109	0.000109	5.4e-05	6.3e-05	0.00049	0.000743	1.8e-05	0	0	0	k__Bacteria;p__Fusobacteria;c__Fusobacteriia;
Endomicrobia	0.000997	0.000852	0.001115	0.001324	0.000326	0.000181	5.4e-05	1.8e-05	5.4e-05	0.000435	k__Bacteria;p__Elusimicrobia;c__Endomicrobia;
Anaerolineae	0.000281	0.000417	0.000408	0.000771	0.001024	0.000644	0.000499	0	2.7e-05	0	k__Bacteria;p__Chloroflexi;c__Anaerolineae;
Acidobacteriia	0	0	0	0	0	0.000127	0	0	0	0	k__Bacteria;p__Acidobacteria;c__Acidobacteriia;
unidentified_Melainabacteria	0.000118	6.3e-05	0	0.000163	0.000154	0.000172	6.3e-05	9e-06	0	3.6e-05	k__Bacteria;p__Melainabacteria;c__unidentified_Melainabacteria;
Methanobacteria	6.3e-05	1.8e-05	5.4e-05	0.000118	0.000263	0.000335	0.000227	2.7e-05	5.4e-05	3.6e-05	k__Archaea;p__Euryarchaeota;c__Methanobacteria;
Nitriliruptoria	0	0	0	0	0.000118	6.3e-05	1.8e-05	0	0	0	k__Bacteria;p__Actinobacteria;c__Nitriliruptoria;
Acidimicrobiia	0	0	0	0	0	3.6e-05	0	0	0	0	k__Bacteria;p__Actinobacteria;c__Acidimicrobiia;
Dehalococcoidia	1.8e-05	9e-06	2.7e-05	4.5e-05	0	0	0	0	0	0	k__Bacteria;p__Chloroflexi;c__Dehalococcoidia;
Rubrobacteria	0	0	0	0	0	1.8e-05	0	0	0	0	k__Bacteria;p__Actinobacteria;c__Rubrobacteria;
Thermoleophilia	0	0	0	9e-06	0	1.8e-05	0	0	0	0	k__Bacteria;p__Actinobacteria;c__Thermoleophilia;
Others	0.016272	0.012691	0.005929	0.012175	0.026779	0.024086	0.013271	0.008077	0.007977	0.009491	Others

## Sheet: Table S8
Table S8. The relative abundance of GIT digesta samples at order level
Taxonomy	Rumen	Reticulum	Omasum	Abomasum	Duodenum	Jejunum	Ileum	Caecum	Colon	Rectum	Tax_detail
Clostridiales	0.42009	0.436843	0.468145	0.416247	0.471417	0.513435	0.660019	0.470203	0.458454	0.445011	k__Bacteria;p__Firmicutes;c__Clostridia;o__Clostridiales;
Bifidobacteriales	5.4e-05	6.3e-05	5.4e-05	0.01464	0.131853	0.134709	0.031882	0.000607	0.000236	0.000154	k__Bacteria;p__Actinobacteria;c__unidentified_Actinobacteria;o__Bifidobacteriales;
Bacteroidales	0.332892	0.32448	0.349064	0.302243	0.083935	0.022708	0.013752	0.275809	0.294682	0.286061	k__Bacteria;p__Bacteroidetes;c__Bacteroidia;o__Bacteroidales;
Verrucomicrobiales	4.5e-05	3.6e-05	1.8e-05	2.7e-05	0.005376	0.000109	0.000181	0.122036	0.112553	0.079801	k__Bacteria;p__Verrucomicrobia;c__Verrucomicrobiae;o__Verrucomicrobiales;
unidentified_Bacteria	0.010842	0.010452	0.007288	0.013598	0.047619	0.049478	0.02356	0.004007	0.003807	0.003372	k__Bacteria;p__unidentified_Bacteria;c__unidentified_Bacteria;o__unidentified_Bacteria;
Enterobacteriales	7.3e-05	4.5e-05	9e-06	3.6e-05	0.000598	0.005874	0.035372	0.005212	0.004524	0.00204	k__Bacteria;p__Proteobacteria;c__Gammaproteobacteria;o__Enterobacteriales;
Erysipelotrichales	0.020188	0.017804	0.013471	0.018556	0.027386	0.024648	0.054518	0.00892	0.007397	0.009228	k__Bacteria;p__Firmicutes;c__Erysipelotrichia;o__Erysipelotrichales;
Mycoplasmatales	0.000435	0.000263	0.00019	0.00029	0.000653	0.01396	0.031982	0.000335	0.000227	0.000154	k__Bacteria;p__Tenericutes;c__Mollicutes;o__Mycoplasmatales;
Selenomonadales	0.039171	0.038618	0.02996	0.036342	0.029072	0.012383	0.005086	0.01299	0.017441	0.027721	k__Bacteria;p__Firmicutes;c__Negativicutes;o__Selenomonadales;
Spirochaetales	0.014976	0.016508	0.011875	0.011758	0.003236	0.000317	0.00029	0.010343	0.015547	0.018665	k__Bacteria;p__Spirochaetes;c__Spirochaetia;o__Spirochaetales;
Desulfovibrionales	0.005466	0.006618	0.003816	0.009237	0.014468	0.004333	0.001269	0.005321	0.004007	0.00485	k__Bacteria;p__Proteobacteria;c__Deltaproteobacteria;o__Desulfovibrionales;
Victivallales	0.001967	0.002312	0.00097	0.006201	0.007651	0.015991	0.019735	0.00068	0.000245	0.003055	k__Bacteria;p__Lentisphaerae;c__Lentisphaeria;o__Victivallales;
unidentified_Gammaproteobacteria	0.004478	0.006609	0.001731	0.001777	0.010851	0.0033	0.000644	0.000118	0.000118	0.0001	k__Bacteria;p__Proteobacteria;c__Gammaproteobacteria;o__unidentified_Gammaproteobacteria;
Aeromonadales	0.001378	0.00078	0.001015	0.001858	0.000689	0.000272	0.000236	0.000716	0.001469	0.013108	k__Bacteria;p__Proteobacteria;c__Gammaproteobacteria;o__Aeromonadales;
Fibrobacterales	0.009228	0.011096	0.017895	0.01057	0.000653	0.000208	0.000154	0.000671	0.000698	0.00175	k__Bacteria;p__Fibrobacteres;c__Fibrobacteria;o__Fibrobacterales;
Elusimicrobiales	0.001124	0.00097	0.000317	0.00553	0.000916	0.001097	0.000834	4.5e-05	8.2e-05	0.001759	k__Bacteria;p__Elusimicrobia;c__unidentified_Elusimicrobia;o__Elusimicrobiales;
unidentified_Planctomycetacia	0.000598	0	0.000798	0.004596	0.004569	0.002121	0.000888	0.000535	2.7e-05	0.000308	k__Bacteria;p__Planctomycetes;c__Planctomycetacia;o__unidentified_Planctomycetacia;
Lactobacillales	0.000462	0.001233	0.000363	0.001251	0.004297	0.007461	0.001215	0.002738	0.000462	0.000354	k__Bacteria;p__Firmicutes;c__Bacilli;o__Lactobacillales;
unidentified_Cyanobacteria	0	3.6e-05	0	2.7e-05	0.002647	0.002946	0.000961	0	1.8e-05	0	k__Bacteria;p__Cyanobacteria;c__unidentified_Cyanobacteria;o__unidentified_Cyanobacteria;
Coriobacteriales	0.00019	0.000317	0.000272	0.000372	0.002502	0.004233	0.001478	0.000245	0.000499	0.000254	k__Bacteria;p__Actinobacteria;c__Coriobacteriia;o__Coriobacteriales;
unidentified_Gracilibacteria	0.002003	0.001568	0.003046	0.00116	0.000471	2.7e-05	9e-06	0	0	0	k__Bacteria;p__Gracilibacteria;c__unidentified_Gracilibacteria;o__unidentified_Gracilibacteria;
Oceanospirillales	0	2.7e-05	1.8e-05	6.3e-05	0.001677	0.000843	0.000145	0	1.8e-05	1.8e-05	k__Bacteria;p__Proteobacteria;c__Gammaproteobacteria;o__Oceanospirillales;
Bradymonadales	0.00058	0.000435	0.000789	0.000816	3.6e-05	3.6e-05	3.6e-05	0.001876	0.001831	0.001514	k__Bacteria;p__Proteobacteria;c__Deltaproteobacteria;o__Bradymonadales;
Campylobacterales	0.000408	0.000635	0.000435	0.000127	0.00049	7.3e-05	4.5e-05	0.001269	0.000653	0.001632	k__Bacteria;p__unidentified_Bacteria;c__unidentified_Bacteria;o__Campylobacterales;
Oligosphaerales	0.001396	0.001314	0.001215	0.003064	0.002448	0.001614	0.002756	0	0	9e-06	k__Bacteria;p__Lentisphaerae;c__Oligosphaeria;o__Oligosphaerales;
unidentified_Spirochaetes	0.002656	0.002738	0.003454	0.000879	0.000181	9.1e-05	7.3e-05	0	0	0	k__Bacteria;p__Spirochaetes;c__unidentified_Spirochaetes;o__unidentified_Spirochaetes;
Anaeroplasmatales	0.001242	0.000997	0.000861	0.001251	0.00029	9.1e-05	1.8e-05	0.000662	0.000843	0.000344	k__Bacteria;p__Tenericutes;c__Mollicutes;o__Anaeroplasmatales;
Pasteurellales	0.001532	0.001804	0.000589	0.000372	0.000272	0.000163	0.00029	0	0	3.6e-05	k__Bacteria;p__Proteobacteria;c__Gammaproteobacteria;o__Pasteurellales;
Rhodospirillales	0.000372	0.000471	0.000127	0.000952	0.000553	0.000916	0.000607	0.000272	0.000263	0.001994	k__Bacteria;p__Proteobacteria;c__Alphaproteobacteria;o__Rhodospirillales;
Synergistales	0.001251	0.001505	0.001061	0.001296	0.001668	0.000363	0.000317	1.8e-05	1.8e-05	0	k__Bacteria;p__Synergistetes;c__Synergistia;o__Synergistales;
Oligoflexales	0.001804	0.002003	0.002167	0.002284	0.00078	0.000916	5.4e-05	0	0	0	k__Bacteria;p__Proteobacteria;c__Deltaproteobacteria;o__Oligoflexales;
Pseudomonadales	0.00126	0.001577	0.000254	0.000589	0.000888	0.000462	0.0001	0	0	0	k__Bacteria;p__Proteobacteria;c__Gammaproteobacteria;o__Pseudomonadales;
unidentified_Alphaproteobacteria	0.00097	0.001251	0.000208	0.000644	7.3e-05	2.7e-05	3.6e-05	1.8e-05	9e-06	9e-06	k__Bacteria;p__Proteobacteria;c__Alphaproteobacteria;o__unidentified_Alphaproteobacteria;
Desulfobacterales	0.000508	0.000843	0.000317	0.000181	0.000199	9e-06	0	0	0	0	k__Bacteria;p__Proteobacteria;c__Deltaproteobacteria;o__Desulfobacterales;
Fusobacteriales	0.000109	0.000109	5.4e-05	6.3e-05	0.00049	0.000743	1.8e-05	0	0	0	k__Bacteria;p__Fusobacteria;c__Fusobacteriia;o__Fusobacteriales;
Opitutales	0.000118	0.000381	7.3e-05	0.000317	0.000245	0.000861	0.000363	9e-06	9e-06	0.000725	k__Bacteria;p__Verrucomicrobia;c__Verrucomicrobiae;o__Opitutales;
Bacillales	7.3e-05	0.000109	8.2e-05	9.1e-05	0.000598	0.000816	0.000199	1.8e-05	1.8e-05	9e-06	k__Bacteria;p__Firmicutes;c__Bacilli;o__Bacillales;
Endomicrobiales	0.000997	0.000852	0.001115	0.001324	0.000326	0.000181	5.4e-05	1.8e-05	5.4e-05	0.000435	k__Bacteria;p__Elusimicrobia;c__Endomicrobia;o__Endomicrobiales;
Anaerolineales	0.000281	0.000417	0.000408	0.000771	0.001024	0.000616	0.000499	0	2.7e-05	0	k__Bacteria;p__Chloroflexi;c__Anaerolineae;o__Anaerolineales;
unidentified_Verrucomicrobiae	0.000372	0.000372	0.000127	0.000417	0.000154	3.6e-05	3.6e-05	0	0	9e-06	k__Bacteria;p__Verrucomicrobia;c__Verrucomicrobiae;o__unidentified_Verrucomicrobiae;
Flavobacteriales	0.000245	0.000308	4.5e-05	0.000118	0.000136	0.000172	2.7e-05	0.000208	0.000435	0.000399	k__Bacteria;p__Bacteroidetes;c__Bacteroidia;o__Flavobacteriales;
Rhizobiales	0.000127	2.7e-05	9.1e-05	7.3e-05	0.000145	0.000426	0.000163	6.3e-05	0	3.6e-05	k__Bacteria;p__Proteobacteria;c__Alphaproteobacteria;o__Rhizobiales;
Corynebacteriales	1.8e-05	1.8e-05	1.8e-05	0.0001	0.000254	0.000344	4.5e-05	0	0	0	k__Bacteria;p__Actinobacteria;c__unidentified_Actinobacteria;o__Corynebacteriales;
Myxococcales	3.6e-05	1.8e-05	5.4e-05	0.000127	8.2e-05	0	4.5e-05	9.1e-05	0.000154	0.000199	k__Bacteria;p__Proteobacteria;c__Deltaproteobacteria;o__Myxococcales;
Rickettsiales	0.000471	0.00049	0.000344	0.00029	5.4e-05	0	2.7e-05	3.6e-05	3.6e-05	9e-06	k__Bacteria;p__Proteobacteria;c__Alphaproteobacteria;o__Rickettsiales;
Solibacterales	0	0	0	0	0	0.000127	0	0	0	0	k__Bacteria;p__Acidobacteria;c__Acidobacteriia;o__Solibacterales;
Micrococcales	4.5e-05	3.6e-05	9e-06	2.7e-05	0.000326	0.000181	6.3e-05	1.8e-05	0	0	k__Bacteria;p__Actinobacteria;c__unidentified_Actinobacteria;o__Micrococcales;
unidentified_Melainabacteria	0.000118	6.3e-05	0	0.000163	0.000154	0.000172	6.3e-05	9e-06	0	3.6e-05	k__Bacteria;p__Melainabacteria;c__unidentified_Melainabacteria;o__unidentified_Melainabacteria;
Methanobacteriales	6.3e-05	1.8e-05	5.4e-05	0.000118	0.000263	0.000335	0.000227	2.7e-05	5.4e-05	3.6e-05	k__Archaea;p__Euryarchaeota;c__Methanobacteria;o__Methanobacteriales;
Desulfuromonadales	0.000363	0.000281	0.00049	0.000254	2.7e-05	1.8e-05	0	0	0	0	k__Bacteria;p__Proteobacteria;c__Deltaproteobacteria;o__Desulfuromonadales;
unidentified_Elusimicrobia	0.000118	7.3e-05	2.7e-05	0.000118	6.3e-05	0.000118	4.5e-05	9e-06	0	1.8e-05	k__Bacteria;p__Elusimicrobia;c__unidentified_Elusimicrobia;o__unidentified_Elusimicrobia;
Nitriliruptorales	0	0	0	0	0.000118	6.3e-05	1.8e-05	0	0	0	k__Bacteria;p__Actinobacteria;c__Nitriliruptoria;o__Nitriliruptorales;
Xanthomonadales	0	4.5e-05	9e-06	3.6e-05	6.3e-05	9.1e-05	0	0	0	0	k__Bacteria;p__Proteobacteria;c__Gammaproteobacteria;o__Xanthomonadales;
Sphingobacteriales	0	0	0	0	8.2e-05	9e-06	0	0	0	0	k__Bacteria;p__Bacteroidetes;c__Bacteroidia;o__Sphingobacteriales;
Cardiobacteriales	3.6e-05	1.8e-05	0	2.7e-05	9e-06	4.5e-05	0	0	0	0	k__Bacteria;p__Proteobacteria;c__Gammaproteobacteria;o__Cardiobacteriales;
Propionibacteriales	0	0	0	0	4.5e-05	7.3e-05	1.8e-05	0	0	0	k__Bacteria;p__Actinobacteria;c__unidentified_Actinobacteria;o__Propionibacteriales;
Bdellovibrionales	3.6e-05	4.5e-05	4.5e-05	9e-06	1.8e-05	0	0	0	0	0	k__Bacteria;p__Proteobacteria;c__Deltaproteobacteria;o__Bdellovibrionales;
Sphingomonadales	0	0	9e-06	9e-06	2.7e-05	4.5e-05	0	0	0	0	k__Bacteria;p__Proteobacteria;c__Alphaproteobacteria;o__Sphingomonadales;
Caulobacterales	0	0	0	9e-06	1.8e-05	3.6e-05	0	0	0	0	k__Bacteria;p__Proteobacteria;c__Alphaproteobacteria;o__Caulobacterales;
Actinomarinales	0	0	0	0	0	3.6e-05	0	0	0	0	k__Bacteria;p__Actinobacteria;c__Acidimicrobiia;o__Actinomarinales;
Ardenticatenales	0	0	0	0	0	2.7e-05	0	0	0	0	k__Bacteria;p__Chloroflexi;c__Anaerolineae;o__Ardenticatenales;
Cellvibrionales	0	0	0	0	0	2.7e-05	0	0	0	0	k__Bacteria;p__Proteobacteria;c__Gammaproteobacteria;o__Cellvibrionales;
Rhodobacterales	0	0	0	0	0	0	2.7e-05	0	0	0	k__Bacteria;p__Proteobacteria;c__Alphaproteobacteria;o__Rhodobacterales;
Brevinematales	0	0	0	0	0	2.7e-05	0	0	0	0	k__Bacteria;p__Spirochaetes;c__Spirochaetia;o__Brevinematales;
Acholeplasmatales	3.6e-05	4.5e-05	0	1.8e-05	1.8e-05	0	0	9e-06	5.4e-05	9e-06	k__Bacteria;p__Tenericutes;c__Mollicutes;o__Acholeplasmatales;
Alteromonadales	0	0	0	0	2.7e-05	1.8e-05	0	0	0	0	k__Bacteria;p__Proteobacteria;c__Gammaproteobacteria;o__Alteromonadales;
Cytophagales	0	0	0	0	0	1.8e-05	0	0	0	0	k__Bacteria;p__Bacteroidetes;c__Bacteroidia;o__Cytophagales;
Pseudonocardiales	0	0	0	0	0	2.7e-05	0	0	0	0	k__Bacteria;p__Actinobacteria;c__unidentified_Actinobacteria;o__Pseudonocardiales;
Solirubrobacterales	0	0	0	9e-06	0	1.8e-05	0	0	0	0	k__Bacteria;p__Actinobacteria;c__Thermoleophilia;o__Solirubrobacterales;
Rubrobacterales	0	0	0	0	0	1.8e-05	0	0	0	0	k__Bacteria;p__Actinobacteria;c__Rubrobacteria;o__Rubrobacterales;
Actinomycetales	0	9e-06	0	9e-06	2.7e-05	9e-06	0	0	0	0	k__Bacteria;p__Actinobacteria;c__unidentified_Actinobacteria;o__Actinomycetales;
Nostocales	0	0	0	0	0	3.6e-05	0	0	0	0	k__Bacteria;p__Cyanobacteria;c__unidentified_Cyanobacteria;o__Nostocales;
Syntrophobacterales	0	0	0	0	1.8e-05	0	0	0	0	0	k__Bacteria;p__Proteobacteria;c__Deltaproteobacteria;o__Syntrophobacterales;
Chitinophagales	0	0	9e-06	0	0	1.8e-05	0	0	0	0	k__Bacteria;p__Bacteroidetes;c__Bacteroidia;o__Chitinophagales;
Others	0.116696	0.104014	0.075141	0.126668	0.134772	0.168993	0.109517	0.073836	0.073029	0.094777	Others

## Sheet: Table S9
Table S9. The relative abundance of GIT digesta samples at family level
Taxonomy	Rumen	Reticulum	Omasum	Abomasum	Duodenum	Jejunum	Ileum	Caecum	Colon	Rectum	Tax_detail
Bifidobacteriaceae	5.4e-05	6.3e-05	5.4e-05	0.01464	0.131853	0.134709	0.031882	0.000607	0.000236	0.000154	k__Bacteria;p__Actinobacteria;c__unidentified_Actinobacteria;o__Bifidobacteriales;f__Bifidobacteriaceae;
Peptostreptococcaceae	4.5e-05	5.4e-05	2.7e-05	6.3e-05	0.007143	0.175874	0.402975	0.00621	0.004641	0.003907	k__Bacteria;p__Firmicutes;c__Clostridia;o__Clostridiales;f__Peptostreptococcaceae;
Ruminococcaceae	0.16447	0.16961	0.182138	0.16621	0.161125	0.089827	0.056948	0.282562	0.28734	0.25698	k__Bacteria;p__Firmicutes;c__Clostridia;o__Clostridiales;f__Ruminococcaceae;
Akkermansiaceae	4.5e-05	3.6e-05	1.8e-05	2.7e-05	0.005376	0.000109	0.000181	0.122036	0.112553	0.079801	k__Bacteria;p__Verrucomicrobia;c__Verrucomicrobiae;o__Verrucomicrobiales;f__Akkermansiaceae;
Lachnospiraceae	0.147717	0.154272	0.147772	0.122271	0.120712	0.098321	0.047193	0.076438	0.075867	0.074906	k__Bacteria;p__Firmicutes;c__Clostridia;o__Clostridiales;f__Lachnospiraceae;
Bacteroidaceae	9e-06	2.7e-05	9e-06	9e-06	0.001233	0.000462	0.000326	0.045081	0.074054	0.07583	k__Bacteria;p__Bacteroidetes;c__Bacteroidia;o__Bacteroidales;f__Bacteroidaceae;
Rikenellaceae	0.143339	0.136776	0.13596	0.132152	0.03375	0.00805	0.00398	0.093698	0.098566	0.093145	k__Bacteria;p__Bacteroidetes;c__Bacteroidia;o__Bacteroidales;f__Rikenellaceae;
unidentified_Clostridiales	0.012483	0.012347	0.013688	0.016607	0.038772	0.029843	0.064934	0.01135	0.009609	0.012247	k__Bacteria;p__Firmicutes;c__Clostridia;o__Clostridiales;f__unidentified_Clostridiales;
Christensenellaceae	0.082457	0.087715	0.10803	0.0928	0.110224	0.094323	0.069603	0.071543	0.065079	0.081877	k__Bacteria;p__Firmicutes;c__Clostridia;o__Clostridiales;f__Christensenellaceae;
unidentified_Bacteria	0.010842	0.010452	0.007288	0.013598	0.047619	0.049478	0.02356	0.004007	0.003807	0.003372	k__Bacteria;p__unidentified_Bacteria;c__unidentified_Bacteria;o__unidentified_Bacteria;f__unidentified_Bacteria;
Enterobacteriaceae	7.3e-05	4.5e-05	9e-06	3.6e-05	0.000598	0.005874	0.035372	0.005212	0.004524	0.00204	k__Bacteria;p__Proteobacteria;c__Gammaproteobacteria;o__Enterobacteriales;f__Enterobacteriaceae;
Prevotellaceae	0.112844	0.106589	0.11074	0.090153	0.02774	0.007397	0.00562	0.025591	0.025165	0.018973	k__Bacteria;p__Bacteroidetes;c__Bacteroidia;o__Bacteroidales;f__Prevotellaceae;
Erysipelotrichaceae	0.020188	0.017804	0.013471	0.018556	0.027386	0.024648	0.054518	0.00892	0.007397	0.009228	k__Bacteria;p__Firmicutes;c__Erysipelotrichia;o__Erysipelotrichales;f__Erysipelotrichaceae;
Mycoplasmataceae	0.000435	0.000263	0.00019	0.00029	0.000653	0.01396	0.031982	0.000335	0.000227	0.000154	k__Bacteria;p__Tenericutes;c__Mollicutes;o__Mycoplasmatales;f__Mycoplasmataceae;
Veillonellaceae	0.009636	0.011767	0.006046	0.011069	0.011168	0.003916	0.000879	0.001088	0.002112	0.01251	k__Bacteria;p__Firmicutes;c__Negativicutes;o__Selenomonadales;f__Veillonellaceae;
Muribaculaceae	0.024657	0.023778	0.047257	0.023705	0.005231	0.001614	0.000807	0.008512	0.006581	0.007098	k__Bacteria;p__Bacteroidetes;c__Bacteroidia;o__Bacteroidales;f__Muribaculaceae;
Spirochaetaceae	0.014976	0.016508	0.011875	0.011758	0.003236	0.000317	0.00029	0.010343	0.015547	0.018665	k__Bacteria;p__Spirochaetes;c__Spirochaetia;o__Spirochaetales;f__Spirochaetaceae;
Desulfovibrionaceae	0.005466	0.006618	0.003816	0.009237	0.014468	0.004333	0.001269	0.005321	0.004007	0.00485	k__Bacteria;p__Proteobacteria;c__Deltaproteobacteria;o__Desulfovibrionales;f__Desulfovibrionaceae;
Marinilabiliaceae	0.002384	0.002638	0.003363	0.002176	0.000354	0.000344	0.000254	0.00989	0.008168	0.001822	k__Bacteria;p__Bacteroidetes;c__Bacteroidia;o__Bacteroidales;f__Marinilabiliaceae;
Burkholderiaceae	0.000372	0.000625	0.000408	0.000308	0.010461	0.002973	0.000625	2.7e-05	6.3e-05	7.3e-05	k__Bacteria;p__Proteobacteria;c__Gammaproteobacteria;o__unidentified_Gammaproteobacteria;f__Burkholderiaceae;
Succinivibrionaceae	0.001314	0.00078	0.001015	0.001858	0.000671	0.000254	0.000218	0.000716	0.001469	0.013108	k__Bacteria;p__Proteobacteria;c__Gammaproteobacteria;o__Aeromonadales;f__Succinivibrionaceae;
Fibrobacteraceae	0.009228	0.011096	0.017895	0.01057	0.000653	0.000208	0.000154	0.000671	0.000698	0.00175	k__Bacteria;p__Fibrobacteres;c__Fibrobacteria;o__Fibrobacterales;f__Fibrobacteraceae;
Acidaminococcaceae	0.029534	0.026851	0.023914	0.025274	0.017904	0.008467	0.004206	0.011903	0.015329	0.015211	k__Bacteria;p__Firmicutes;c__Negativicutes;o__Selenomonadales;f__Acidaminococcaceae;
Elusimicrobiaceae	0.001124	0.00097	0.000317	0.00553	0.000916	0.001097	0.000834	4.5e-05	8.2e-05	0.001759	k__Bacteria;p__Elusimicrobia;c__unidentified_Elusimicrobia;o__Elusimicrobiales;f__Elusimicrobiaceae;
unidentified_Planctomycetacia	0.000598	0	0.000798	0.004596	0.004569	0.002121	0.000888	0.000535	2.7e-05	0.000308	k__Bacteria;p__Planctomycetes;c__Planctomycetacia;o__unidentified_Planctomycetacia;f__unidentified_Planctomycetacia;
unidentified_Bacteroidales	0.004478	0.004469	0.001151	0.003635	0.001568	0.000508	0.000263	0.005031	0.005294	0.006817	k__Bacteria;p__Bacteroidetes;c__Bacteroidia;o__Bacteroidales;f__unidentified_Bacteroidales;
Eubacteriaceae	0.000335	0.000272	0.00048	0.000635	0.004596	0.007198	0.001577	0.000526	0.000616	0.000671	k__Bacteria;p__Firmicutes;c__Clostridia;o__Clostridiales;f__Eubacteriaceae;
Peptococcaceae	0.002003	0.002284	0.004723	0.003735	0.007035	0.002919	0.001459	0.006853	0.004406	0.005575	k__Bacteria;p__Firmicutes;c__Clostridia;o__Clostridiales;f__Peptococcaceae;
Neisseriaceae	0.004079	0.005911	0.001269	0.001387	0.000335	0.000245	1.8e-05	0	0	0	k__Bacteria;p__Proteobacteria;c__Gammaproteobacteria;o__unidentified_Gammaproteobacteria;f__Neisseriaceae;
Victivallaceae	0.00039	0.000354	0.000254	0.001867	0.002303	0.003399	0.006391	0.000372	0.000145	0.001795	k__Bacteria;p__Lentisphaerae;c__Lentisphaeria;o__Victivallales;f__Victivallaceae;
Streptococcaceae	0.000236	0.000988	0.0001	0.000589	0.001659	0.004333	0.00078	8.2e-05	6.3e-05	9.1e-05	k__Bacteria;p__Firmicutes;c__Bacilli;o__Lactobacillales;f__Streptococcaceae;
unidentified_Cyanobacteria	0	3.6e-05	0	2.7e-05	0.002647	0.002946	0.000961	0	1.8e-05	0	k__Bacteria;p__Cyanobacteria;c__unidentified_Cyanobacteria;o__unidentified_Cyanobacteria;f__unidentified_Cyanobacteria;
Lactobacillaceae	0.00019	0.000218	0.000245	0.000607	0.002475	0.002774	0.000399	0.002647	0.00039	0.000254	k__Bacteria;p__Firmicutes;c__Bacilli;o__Lactobacillales;f__Lactobacillaceae;
unidentified_Gracilibacteria	0.002003	0.001568	0.003046	0.00116	0.000471	2.7e-05	9e-06	0	0	0	k__Bacteria;p__Gracilibacteria;c__unidentified_Gracilibacteria;o__unidentified_Gracilibacteria;f__unidentified_Gracilibacteria;
Halomonadaceae	0	2.7e-05	1.8e-05	6.3e-05	0.001605	0.000816	0.000136	0	1.8e-05	1.8e-05	k__Bacteria;p__Proteobacteria;c__Gammaproteobacteria;o__Oceanospirillales;f__Halomonadaceae;
Campylobacteraceae	0.000408	0.000635	0.000435	0.000127	0.000462	1.8e-05	4.5e-05	0.001251	0.000644	0.001577	k__Bacteria;p__unidentified_Bacteria;c__unidentified_Bacteria;o__Campylobacterales;f__Campylobacteraceae;
Oligosphaeraceae	0.001396	0.001314	0.001215	0.003064	0.002448	0.001614	0.002756	0	0	9e-06	k__Bacteria;p__Lentisphaerae;c__Oligosphaeria;o__Oligosphaerales;f__Oligosphaeraceae;
unidentified_Spirochaetes	0.002647	0.00272	0.003454	0.000879	0.000181	9.1e-05	7.3e-05	0	0	0	k__Bacteria;p__Spirochaetes;c__unidentified_Spirochaetes;o__unidentified_Spirochaetes;f__unidentified_Spirochaetes;
Eggerthellaceae	0.000118	0.000227	0.000136	0.000199	0.001541	0.002502	0.000861	0.000227	0.000471	0.000245	k__Bacteria;p__Actinobacteria;c__Coriobacteriia;o__Coriobacteriales;f__Eggerthellaceae;
Anaeroplasmataceae	0.001242	0.000997	0.000861	0.001251	0.00029	9.1e-05	1.8e-05	0.000662	0.000843	0.000344	k__Bacteria;p__Tenericutes;c__Mollicutes;o__Anaeroplasmatales;f__Anaeroplasmataceae;
Barnesiellaceae	0	0	0	0	9e-06	0.000145	9e-06	0.00242	0.001976	0.001296	k__Bacteria;p__Bacteroidetes;c__Bacteroidia;o__Bacteroidales;f__Barnesiellaceae;
Pasteurellaceae	0.001532	0.001804	0.000589	0.000372	0.000272	0.000163	0.00029	0	0	3.6e-05	k__Bacteria;p__Proteobacteria;c__Gammaproteobacteria;o__Pasteurellales;f__Pasteurellaceae;
Marinifilaceae	0.000272	0.00029	0.000571	0.000426	9e-06	9e-06	0	0.001405	0.000616	0.001033	k__Bacteria;p__Bacteroidetes;c__Bacteroidia;o__Bacteroidales;f__Marinifilaceae;
Synergistaceae	0.001251	0.001505	0.001061	0.001296	0.001668	0.000363	0.000317	1.8e-05	1.8e-05	0	k__Bacteria;p__Synergistetes;c__Synergistia;o__Synergistales;f__Synergistaceae;
Oligoflexaceae	0.001215	0.001487	0.001904	0.001369	0.000635	0.000598	3.6e-05	0	0	0	k__Bacteria;p__Proteobacteria;c__Deltaproteobacteria;o__Oligoflexales;f__Oligoflexaceae;
Moraxellaceae	0.001224	0.001505	0.000245	0.00048	0.000354	0.000236	9.1e-05	0	0	0	k__Bacteria;p__Proteobacteria;c__Gammaproteobacteria;o__Pseudomonadales;f__Moraxellaceae;
Paludibacteraceae	0.000109	8.2e-05	0.000118	0.0001	0	0	9e-06	0.000399	0.000444	0.000907	k__Bacteria;p__Bacteroidetes;c__Bacteroidia;o__Bacteroidales;f__Paludibacteraceae;
Paracaedibacteraceae	0.00097	0.001242	0.000208	0.000635	7.3e-05	2.7e-05	3.6e-05	1.8e-05	9e-06	9e-06	k__Bacteria;p__Proteobacteria;c__Alphaproteobacteria;o__unidentified_Alphaproteobacteria;f__Paracaedibacteraceae;
Desulfobulbaceae	0.000508	0.000843	0.000317	0.000181	0.000181	9e-06	0	0	0	0	k__Bacteria;p__Proteobacteria;c__Deltaproteobacteria;o__Desulfobacterales;f__Desulfobulbaceae;
Pseudomonadaceae	3.6e-05	7.3e-05	9e-06	0.000109	0.000535	0.000227	9e-06	0	0	0	k__Bacteria;p__Proteobacteria;c__Gammaproteobacteria;o__Pseudomonadales;f__Pseudomonadaceae;
Puniceicoccaceae	0.000118	0.000381	7.3e-05	0.000317	0.000245	0.000861	0.000354	9e-06	9e-06	0.000716	k__Bacteria;p__Verrucomicrobia;c__Verrucomicrobiae;o__Opitutales;f__Puniceicoccaceae;
Tannerellaceae	1.8e-05	1.8e-05	1.8e-05	3.6e-05	1.8e-05	7.3e-05	3.6e-05	0.000453	0.000752	0.000426	k__Bacteria;p__Bacteroidetes;c__Bacteroidia;o__Bacteroidales;f__Tannerellaceae;
Fusobacteriaceae	9.1e-05	0.0001	5.4e-05	6.3e-05	0.000218	0.00068	9e-06	0	0	0	k__Bacteria;p__Fusobacteria;c__Fusobacteriia;o__Fusobacteriales;f__Fusobacteriaceae;
Endomicrobiaceae	0.000997	0.000852	0.001115	0.001324	0.000326	0.000181	5.4e-05	1.8e-05	5.4e-05	0.000435	k__Bacteria;p__Elusimicrobia;c__Endomicrobia;o__Endomicrobiales;f__Endomicrobiaceae;
Anaerolineaceae	0.000281	0.000417	0.000408	0.000771	0.001024	0.000616	0.000499	0	2.7e-05	0	k__Bacteria;p__Chloroflexi;c__Anaerolineae;o__Anaerolineales;f__Anaerolineaceae;
Defluviitaleaceae	0.001061	0.00097	0.001133	0.001559	0.00097	0.000372	0.000236	0.001296	0.001006	0.001115	k__Bacteria;p__Firmicutes;c__Clostridia;o__Clostridiales;f__Defluviitaleaceae;
Atopobiaceae	0	1.8e-05	1.8e-05	0.000118	0.00019	0.000598	0.000145	0	0	0	k__Bacteria;p__Actinobacteria;c__Coriobacteriia;o__Coriobacteriales;f__Atopobiaceae;
unidentified_Verrucomicrobiae	0.000372	0.000372	0.000127	0.000417	0.000154	3.6e-05	3.6e-05	0	0	9e-06	k__Bacteria;p__Verrucomicrobia;c__Verrucomicrobiae;o__unidentified_Verrucomicrobiae;f__unidentified_Verrucomicrobiae;
Leptotrichiaceae	1.8e-05	9e-06	0	0	0.000272	6.3e-05	9e-06	0	0	0	k__Bacteria;p__Fusobacteria;c__Fusobacteriia;o__Fusobacteriales;f__Leptotrichiaceae;
unidentified_Flavobacteriales	0.000245	0.000308	4.5e-05	0.0001	9e-06	8.2e-05	1.8e-05	0	0	0	k__Bacteria;p__Bacteroidetes;c__Bacteroidia;o__Flavobacteriales;f__unidentified_Flavobacteriales;
Bacillaceae	0	0	0	1.8e-05	0.000218	0.000326	0.0001	1.8e-05	9e-06	0	k__Bacteria;p__Firmicutes;c__Bacilli;o__Bacillales;f__Bacillaceae;
Planococcaceae	7.3e-05	0.000109	8.2e-05	7.3e-05	0.000181	0.000272	8.2e-05	0	9e-06	9e-06	k__Bacteria;p__Firmicutes;c__Bacilli;o__Bacillales;f__Planococcaceae;
Corynebacteriaceae	1.8e-05	1.8e-05	9e-06	8.2e-05	0.000127	0.000308	4.5e-05	0	0	0	k__Bacteria;p__Actinobacteria;c__unidentified_Actinobacteria;o__Corynebacteriales;f__Corynebacteriaceae;
Leuconostocaceae	0	9e-06	9e-06	1.8e-05	9e-06	0.000172	1.8e-05	9e-06	9e-06	9e-06	k__Bacteria;p__Firmicutes;c__Bacilli;o__Lactobacillales;f__Leuconostocaceae;
Rhizobiaceae	8.2e-05	2.7e-05	6.3e-05	3.6e-05	8.2e-05	0.000218	0.000109	5.4e-05	0	1.8e-05	k__Bacteria;p__Proteobacteria;c__Alphaproteobacteria;o__Rhizobiales;f__Rhizobiaceae;
Caldicoprobacteraceae	0	0	0	0	0	0	0	0.0001	0.000199	5.4e-05	k__Bacteria;p__Firmicutes;c__Clostridia;o__Clostridiales;f__Caldicoprobacteraceae;
Micrococcaceae	0	0	0	0	0.000218	0.0001	3.6e-05	9e-06	0	0	k__Bacteria;p__Actinobacteria;c__unidentified_Actinobacteria;o__Micrococcales;f__Micrococcaceae;
unidentified_Melainabacteria	0.000118	6.3e-05	0	0.000163	0.000154	0.000172	6.3e-05	9e-06	0	3.6e-05	k__Bacteria;p__Melainabacteria;c__unidentified_Melainabacteria;o__unidentified_Melainabacteria;f__unidentified_Melainabacteria;
Methanobacteriaceae	6.3e-05	1.8e-05	5.4e-05	0.000118	0.000263	0.000335	0.000227	2.7e-05	5.4e-05	3.6e-05	k__Archaea;p__Euryarchaeota;c__Methanobacteria;o__Methanobacteriales;f__Methanobacteriaceae;
Flavobacteriaceae	0	0	0	1.8e-05	0.000109	7.3e-05	9e-06	0	0	0	k__Bacteria;p__Bacteroidetes;c__Bacteroidia;o__Flavobacteriales;f__Flavobacteriaceae;
Desulfuromonadaceae	0.000363	0.000281	0.00049	0.000254	2.7e-05	1.8e-05	0	0	0	0	k__Bacteria;p__Proteobacteria;c__Deltaproteobacteria;o__Desulfuromonadales;f__Desulfuromonadaceae;
unidentified_Elusimicrobia	0.000118	7.3e-05	2.7e-05	0.000118	6.3e-05	0.000118	4.5e-05	9e-06	0	1.8e-05	k__Bacteria;p__Elusimicrobia;c__unidentified_Elusimicrobia;o__unidentified_Elusimicrobia;f__unidentified_Elusimicrobia;
Dietziaceae	0	0	9e-06	1.8e-05	0.000127	3.6e-05	0	0	0	0	k__Bacteria;p__Actinobacteria;c__unidentified_Actinobacteria;o__Corynebacteriales;f__Dietziaceae;
Ectothiorhodospiraceae	0	0	0	0	0	8.2e-05	0	0	0	0	k__Bacteria;p__Proteobacteria;c__Gammaproteobacteria;o__unidentified_Gammaproteobacteria;f__Ectothiorhodospiraceae;
Syntrophomonadaceae	0.000254	0.000181	0.000317	0.000199	9.1e-05	9e-06	9e-06	0	2.7e-05	9e-06	k__Bacteria;p__Firmicutes;c__Clostridia;o__Clostridiales;f__Syntrophomonadaceae;
Nitriliruptoraceae	0	0	0	0	0.000118	6.3e-05	1.8e-05	0	0	0	k__Bacteria;p__Actinobacteria;c__Nitriliruptoria;o__Nitriliruptorales;f__Nitriliruptoraceae;
unidentified_Bacillales	0	0	0	0	7.3e-05	9e-06	9e-06	0	0	0	k__Bacteria;p__Firmicutes;c__Bacilli;o__Bacillales;f__unidentified_Bacillales;
Xanthomonadaceae	0	4.5e-05	9e-06	3.6e-05	6.3e-05	9.1e-05	0	0	0	0	k__Bacteria;p__Proteobacteria;c__Gammaproteobacteria;o__Xanthomonadales;f__Xanthomonadaceae;
Staphylococcaceae	0	0	0	0	3.6e-05	0.0001	0	0	0	0	k__Bacteria;p__Firmicutes;c__Bacilli;o__Bacillales;f__Staphylococcaceae;
Enterococcaceae	0	9e-06	0	0	2.7e-05	0.000118	9e-06	0	0	0	k__Bacteria;p__Firmicutes;c__Bacilli;o__Lactobacillales;f__Enterococcaceae;
Microbacteriaceae	3.6e-05	1.8e-05	9e-06	2.7e-05	0.000109	7.3e-05	2.7e-05	0	0	0	k__Bacteria;p__Actinobacteria;c__unidentified_Actinobacteria;o__Micrococcales;f__Microbacteriaceae;
Aeromonadaceae	6.3e-05	0	0	0	1.8e-05	1.8e-05	1.8e-05	0	0	0	k__Bacteria;p__Proteobacteria;c__Gammaproteobacteria;o__Aeromonadales;f__Aeromonadaceae;
Alcanivoracaceae	0	0	0	0	7.3e-05	2.7e-05	9e-06	0	0	0	k__Bacteria;p__Proteobacteria;c__Gammaproteobacteria;o__Oceanospirillales;f__Alcanivoracaceae;
Sphingobacteriaceae	0	0	0	0	8.2e-05	9e-06	0	0	0	0	k__Bacteria;p__Bacteroidetes;c__Bacteroidia;o__Sphingobacteriales;f__Sphingobacteriaceae;
Helicobacteraceae	0	0	0	0	9e-06	5.4e-05	0	1.8e-05	9e-06	5.4e-05	k__Bacteria;p__unidentified_Bacteria;c__unidentified_Bacteria;o__Campylobacterales;f__Helicobacteraceae;
Porphyromonadaceae	5.4e-05	8.2e-05	5.4e-05	8.2e-05	0.000145	4.5e-05	2.7e-05	0	0	9e-06	k__Bacteria;p__Bacteroidetes;c__Bacteroidia;o__Bacteroidales;f__Porphyromonadaceae;
Carnobacteriaceae	3.6e-05	9e-06	0	9e-06	7.3e-05	5.4e-05	0	0	0	0	k__Bacteria;p__Firmicutes;c__Bacilli;o__Lactobacillales;f__Carnobacteriaceae;
Paenibacillaceae	0	0	0	0	9.1e-05	9.1e-05	9e-06	0	0	0	k__Bacteria;p__Firmicutes;c__Bacilli;o__Bacillales;f__Paenibacillaceae;
Aerococcaceae	0	0	9e-06	2.7e-05	5.4e-05	9e-06	9e-06	0	0	0	k__Bacteria;p__Firmicutes;c__Bacilli;o__Lactobacillales;f__Aerococcaceae;
Methylophilaceae	0	0	0	0	4.5e-05	0	0	0	0	0	k__Bacteria;p__Proteobacteria;c__Gammaproteobacteria;o__unidentified_Gammaproteobacteria;f__Methylophilaceae;
Cardiobacteriaceae	3.6e-05	1.8e-05	0	2.7e-05	9e-06	4.5e-05	0	0	0	0	k__Bacteria;p__Proteobacteria;c__Gammaproteobacteria;o__Cardiobacteriales;f__Cardiobacteriaceae;
Xanthobacteraceae	0	0	0	0	9e-06	5.4e-05	0	0	0	0	k__Bacteria;p__Proteobacteria;c__Alphaproteobacteria;o__Rhizobiales;f__Xanthobacteraceae;
Caulobacteraceae	0	0	0	9e-06	1.8e-05	3.6e-05	0	0	0	0	k__Bacteria;p__Proteobacteria;c__Alphaproteobacteria;o__Caulobacterales;f__Caulobacteraceae;
Bacteriovoracaceae	3.6e-05	4.5e-05	4.5e-05	9e-06	1.8e-05	0	0	0	0	0	k__Bacteria;p__Proteobacteria;c__Deltaproteobacteria;o__Bdellovibrionales;f__Bacteriovoracaceae;
Beijerinckiaceae	1.8e-05	0	0	0	1.8e-05	0.0001	1.8e-05	0	0	9e-06	k__Bacteria;p__Proteobacteria;c__Alphaproteobacteria;o__Rhizobiales;f__Beijerinckiaceae;
unidentified_Solibacterales	0	0	0	0	0	3.6e-05	0	0	0	0	k__Bacteria;p__Acidobacteria;c__Acidobacteriia;o__Solibacterales;f__unidentified_Solibacterales;
Coxiellaceae	2.7e-05	5.4e-05	4.5e-05	7.3e-05	0	0	0	0	0	0	k__Bacteria;p__Proteobacteria;c__Gammaproteobacteria;o__unidentified_Gammaproteobacteria;f__Coxiellaceae;
Propionibacteriaceae	0	0	0	0	2.7e-05	7.3e-05	1.8e-05	0	0	0	k__Bacteria;p__Actinobacteria;c__unidentified_Actinobacteria;o__Propionibacteriales;f__Propionibacteriaceae;
unidentified_Rhizobiales	2.7e-05	0	2.7e-05	3.6e-05	3.6e-05	3.6e-05	3.6e-05	9e-06	0	9e-06	k__Bacteria;p__Proteobacteria;c__Alphaproteobacteria;o__Rhizobiales;f__unidentified_Rhizobiales;
Sphingomonadaceae	0	0	9e-06	9e-06	2.7e-05	4.5e-05	0	0	0	0	k__Bacteria;p__Proteobacteria;c__Alphaproteobacteria;o__Sphingomonadales;f__Sphingomonadaceae;
Rhodobacteraceae	0	0	0	0	0	0	2.7e-05	0	0	0	k__Bacteria;p__Proteobacteria;c__Alphaproteobacteria;o__Rhodobacterales;f__Rhodobacteraceae;
Acholeplasmataceae	3.6e-05	4.5e-05	0	1.8e-05	1.8e-05	0	0	9e-06	5.4e-05	9e-06	k__Bacteria;p__Tenericutes;c__Mollicutes;o__Acholeplasmatales;f__Acholeplasmataceae;
Brevinemataceae	0	0	0	0	0	2.7e-05	0	0	0	0	k__Bacteria;p__Spirochaetes;c__Spirochaetia;o__Brevinematales;f__Brevinemataceae;
Microbulbiferaceae	0	0	0	0	0	2.7e-05	0	0	0	0	k__Bacteria;p__Proteobacteria;c__Gammaproteobacteria;o__Cellvibrionales;f__Microbulbiferaceae;
unidentified_Campylobacterales	0	0	0	0	1.8e-05	0	0	0	0	0	k__Bacteria;p__unidentified_Bacteria;c__unidentified_Bacteria;o__Campylobacterales;f__unidentified_Campylobacterales;
Crocinitomicaceae	0	0	0	0	0	1.8e-05	0	0	0	0	k__Bacteria;p__Bacteroidetes;c__Bacteroidia;o__Flavobacteriales;f__Crocinitomicaceae;
Syntrophobacteraceae	0	0	0	0	1.8e-05	0	0	0	0	0	k__Bacteria;p__Proteobacteria;c__Deltaproteobacteria;o__Syntrophobacterales;f__Syntrophobacteraceae;
Solirubrobacteraceae	0	0	0	9e-06	0	1.8e-05	0	0	0	0	k__Bacteria;p__Actinobacteria;c__Thermoleophilia;o__Solirubrobacterales;f__Solirubrobacteraceae;
Pseudonocardiaceae	0	0	0	0	0	2.7e-05	0	0	0	0	k__Bacteria;p__Actinobacteria;c__unidentified_Actinobacteria;o__Pseudonocardiales;f__Pseudonocardiaceae;
Desulfobacteraceae	0	0	0	0	1.8e-05	0	0	0	0	0	k__Bacteria;p__Proteobacteria;c__Deltaproteobacteria;o__Desulfobacterales;f__Desulfobacteraceae;
unidentified_Nostocales	0	0	0	0	0	1.8e-05	0	0	0	0	k__Bacteria;p__Cyanobacteria;c__unidentified_Cyanobacteria;o__Nostocales;f__unidentified_Nostocales;
Actinomycetaceae	0	9e-06	0	9e-06	2.7e-05	9e-06	0	0	0	0	k__Bacteria;p__Actinobacteria;c__unidentified_Actinobacteria;o__Actinomycetales;f__Actinomycetaceae;
unidentified_Rubrobacterales	0	0	0	0	0	1.8e-05	0	0	0	0	k__Bacteria;p__Actinobacteria;c__Rubrobacteria;o__Rubrobacterales;f__unidentified_Rubrobacterales;
Rhodocyclaceae	0	1.8e-05	9e-06	9e-06	9e-06	0	0	0	0	0	k__Bacteria;p__Proteobacteria;c__Gammaproteobacteria;o__unidentified_Gammaproteobacteria;f__Rhodocyclaceae;
Chitinophagaceae	0	0	9e-06	0	0	1.8e-05	0	0	0	0	k__Bacteria;p__Bacteroidetes;c__Bacteroidia;o__Chitinophagales;f__Chitinophagaceae;
Idiomarinaceae	0	0	0	0	2.7e-05	1.8e-05	0	0	0	0	k__Bacteria;p__Proteobacteria;c__Gammaproteobacteria;o__Alteromonadales;f__Idiomarinaceae;
Microscillaceae	0	0	0	0	0	1.8e-05	0	0	0	0	k__Bacteria;p__Bacteroidetes;c__Bacteroidia;o__Cytophagales;f__Microscillaceae;
Nocardioidaceae	0	0	0	0	1.8e-05	0	0	0	0	0	k__Bacteria;p__Actinobacteria;c__unidentified_Actinobacteria;o__Propionibacteriales;f__Nocardioidaceae;
Nostocaceae	0	0	0	0	0	1.8e-05	0	0	0	0	k__Bacteria;p__Cyanobacteria;c__unidentified_Cyanobacteria;o__Nostocales;f__Nostocaceae;
Promicromonosporaceae	9e-06	1.8e-05	0	0	0	0	0	0	0	0	k__Bacteria;p__Actinobacteria;c__unidentified_Actinobacteria;o__Micrococcales;f__Promicromonosporaceae;
Leptospiraceae	9e-06	1.8e-05	0	0	0	0	0	0	0	0	k__Bacteria;p__Spirochaetes;c__unidentified_Spirochaetes;o__unidentified_Spirochaetes;f__Leptospiraceae;
Acetobacteraceae	0	9e-06	0	9e-06	0	0	0	0	0	0	k__Bacteria;p__Proteobacteria;c__Alphaproteobacteria;o__unidentified_Alphaproteobacteria;f__Acetobacteraceae;
Cellulomonadaceae	0	0	0	0	0	9e-06	0	9e-06	0	0	k__Bacteria;p__Actinobacteria;c__unidentified_Actinobacteria;o__Micrococcales;f__Cellulomonadaceae;
Sporolactobacillaceae	0	0	0	0	0	1.8e-05	0	0	0	0	k__Bacteria;p__Firmicutes;c__Bacilli;o__Bacillales;f__Sporolactobacillaceae;
Others	0.174387	0.166845	0.137211	0.196089	0.176409	0.20297	0.14158	0.17339	0.158659	0.186571	Others

## Sheet: Table S10
Table S10. The relative abundance of GIT digesta samples at genus level
Taxonomy	Rumen	Reticulum	Omasum	Abomasum	Duodenum	Jejunum	Ileum	Caecum	Colon	Rectum	Tax_detail
Aeriscardovia	9e-06	4.5e-05	2.7e-05	0.014541	0.131427	0.133802	0.03161	0.000607	0.000218	0.000145	k__Bacteria;p__Actinobacteria;c__unidentified_Actinobacteria;o__Bifidobacteriales;f__Bifidobacteriaceae;g__Aeriscardovia;
Romboutsia	2.7e-05	3.6e-05	9e-06	5.4e-05	0.005811	0.158913	0.303467	0.00524	0.003871	0.002982	k__Bacteria;p__Firmicutes;c__Clostridia;o__Clostridiales;f__Peptostreptococcaceae;g__Romboutsia;
Akkermansia	4.5e-05	3.6e-05	1.8e-05	2.7e-05	0.005376	0.000109	0.000181	0.122036	0.112553	0.079801	k__Bacteria;p__Verrucomicrobia;c__Verrucomicrobiae;o__Verrucomicrobiales;f__Akkermansiaceae;g__Akkermansia;
Paeniclostridium	0	0	0	9e-06	0.001061	0.012129	0.090589	0.000771	0.000598	0.000616	k__Bacteria;p__Firmicutes;c__Clostridia;o__Clostridiales;f__Peptostreptococcaceae;g__Paeniclostridium;
Bacteroides	9e-06	2.7e-05	9e-06	9e-06	0.001233	0.000462	0.000326	0.045081	0.074054	0.07583	k__Bacteria;p__Bacteroidetes;c__Bacteroidia;o__Bacteroidales;f__Bacteroidaceae;g__Bacteroides;
unidentified_Clostridiales	0.001595	0.00136	0.001432	0.00436	0.005865	0.004415	0.053956	0.005965	0.005629	0.007533	k__Bacteria;p__Firmicutes;c__Clostridia;o__Clostridiales;f__unidentified_Clostridiales;g__unidentified_Clostridiales;
Candidatus_Saccharimonas	0.010307	0.009836	0.006219	0.013253	0.047284	0.049423	0.023506	0.003989	0.003789	0.003372	k__Bacteria;p__unidentified_Bacteria;c__unidentified_Bacteria;o__unidentified_Bacteria;f__unidentified_Bacteria;g__Candidatus_Saccharimonas;
unidentified_Enterobacteriaceae	2.7e-05	2.7e-05	0	1.8e-05	0.000517	0.005648	0.035336	0.005185	0.004505	0.002003	k__Bacteria;p__Proteobacteria;c__Gammaproteobacteria;o__Enterobacteriales;f__Enterobacteriaceae;g__unidentified_Enterobacteriaceae;
Mycoplasma	0.000435	0.000263	0.00019	0.00029	0.000607	0.01358	0.026561	0.000272	0.000208	0.000109	k__Bacteria;p__Tenericutes;c__Mollicutes;o__Mycoplasmatales;f__Mycoplasmataceae;g__Mycoplasma;
Pseudobutyrivibrio	0.00824	0.008784	0.009509	0.01193	0.017668	0.000363	0.000109	0	9e-06	0	k__Bacteria;p__Firmicutes;c__Clostridia;o__Clostridiales;f__Lachnospiraceae;g__Pseudobutyrivibrio;
Turicibacter	0	9e-06	0	7.3e-05	0.00097	0.002738	0.044066	0.004007	0.002139	0.005466	k__Bacteria;p__Firmicutes;c__Erysipelotrichia;o__Erysipelotrichales;f__Erysipelotrichaceae;g__Turicibacter;
unidentified_Lachnospiraceae	0.039896	0.040313	0.037485	0.026425	0.016852	0.003254	0.001333	0.001741	0.001215	0.001505	k__Bacteria;p__Firmicutes;c__Clostridia;o__Clostridiales;f__Lachnospiraceae;g__unidentified_Lachnospiraceae;
Anaerovibrio	0.001042	0.001505	0.000444	0.001142	0.001414	0.000218	0.000127	0.000743	0.001768	0.010815	k__Bacteria;p__Firmicutes;c__Negativicutes;o__Selenomonadales;f__Veillonellaceae;g__Anaerovibrio;
Alistipes	0	9e-06	0	0	0.001142	4.5e-05	0.000136	0.034792	0.038808	0.028229	k__Bacteria;p__Bacteroidetes;c__Bacteroidia;o__Bacteroidales;f__Rikenellaceae;g__Alistipes;
unidentified_Ruminococcaceae	0.02259	0.022173	0.03094	0.031375	0.034312	0.019771	0.013027	0.009237	0.010534	0.016671	k__Bacteria;p__Firmicutes;c__Clostridia;o__Clostridiales;f__Ruminococcaceae;g__unidentified_Ruminococcaceae;
Desulfovibrio	0.004125	0.005367	0.002275	0.007651	0.01329	0.003871	0.001251	0.005004	0.003418	0.004469	k__Bacteria;p__Proteobacteria;c__Deltaproteobacteria;o__Desulfovibrionales;f__Desulfovibrionaceae;g__Desulfovibrio;
Cellulosilyticum	0	0	0	9e-06	0.000208	0.000444	0.014921	0.000607	0.00078	0.000417	k__Bacteria;p__Firmicutes;c__Clostridia;o__Clostridiales;f__Lachnospiraceae;g__Cellulosilyticum;
Succinivibrio	0.000508	0.000308	0.000635	0.001115	0.000363	8.2e-05	0.000109	0.000689	0.00126	0.011041	k__Bacteria;p__Proteobacteria;c__Gammaproteobacteria;o__Aeromonadales;f__Succinivibrionaceae;g__Succinivibrio;
Achromobacter	9e-06	1.8e-05	4.5e-05	0.0001	0.008313	0.002402	0.00048	0	3.6e-05	1.8e-05	k__Bacteria;p__Proteobacteria;c__Gammaproteobacteria;o__unidentified_Gammaproteobacteria;f__Burkholderiaceae;g__Achromobacter;
Mogibacterium	0.001514	0.00175	0.001695	0.003644	0.025655	0.023996	0.009165	0.001324	0.000789	0.000834	k__Bacteria;p__Firmicutes;c__Clostridia;o__Clostridiales;f__unidentified_Clostridiales;g__Mogibacterium;
Fibrobacter	0.009101	0.011023	0.017786	0.010416	0.000625	0.000181	0.000154	0.000671	0.000698	0.00175	k__Bacteria;p__Fibrobacteres;c__Fibrobacteria;o__Fibrobacterales;f__Fibrobacteraceae;g__Fibrobacter;
Succiniclasticum	0.029534	0.026842	0.023914	0.025274	0.017224	0.00844	0.004107	6.3e-05	0.000163	0.000118	k__Bacteria;p__Firmicutes;c__Negativicutes;o__Selenomonadales;f__Acidaminococcaceae;g__Succiniclasticum;
Saccharofermentans	0.012075	0.011839	0.011359	0.010969	0.01425	0.00718	0.005729	0.00029	0.000199	0.000109	k__Bacteria;p__Firmicutes;c__Clostridia;o__Clostridiales;f__Ruminococcaceae;g__Saccharofermentans;
Ureaplasma	0	0	0	0	4.5e-05	0.000381	0.005421	6.3e-05	1.8e-05	4.5e-05	k__Bacteria;p__Tenericutes;c__Mollicutes;o__Mycoplasmatales;f__Mycoplasmataceae;g__Ureaplasma;
Elusimicrobium	0.001124	0.00097	0.000317	0.00553	0.000916	0.001097	0.000834	4.5e-05	8.2e-05	0.001759	k__Bacteria;p__Elusimicrobia;c__unidentified_Elusimicrobia;o__Elusimicrobiales;f__Elusimicrobiaceae;g__Elusimicrobium;
Pirellula	0.000598	0	0.000798	0.004596	0.004569	0.002121	0.000888	0.000535	2.7e-05	0.000308	k__Bacteria;p__Planctomycetes;c__Planctomycetacia;o__unidentified_Planctomycetacia;f__unidentified_Planctomycetacia;g__Pirellula;
Alloprevotella	0.006355	0.006101	0.001287	0.00427	0.00204	0.000127	0.000154	0.00136	0.000589	0.000589	k__Bacteria;p__Bacteroidetes;c__Bacteroidia;o__Bacteroidales;f__Prevotellaceae;g__Alloprevotella;
unidentified_Bacteroidales	0.004469	0.00446	0.001106	0.003635	0.001532	0.000508	0.000263	0.005031	0.005294	0.006817	k__Bacteria;p__Bacteroidetes;c__Bacteroidia;o__Bacteroidales;f__unidentified_Bacteroidales;g__unidentified_Bacteroidales;
Terrisporobacter	0	0	0	0	0.000263	0.004587	0.00892	0.000199	0.000172	0.000308	k__Bacteria;p__Firmicutes;c__Clostridia;o__Clostridiales;f__Peptostreptococcaceae;g__Terrisporobacter;
Papillibacter	0.014178	0.014423	0.017296	0.011712	0.004678	0.00029	0.000435	0.000408	0.000635	0.000326	k__Bacteria;p__Firmicutes;c__Clostridia;o__Clostridiales;f__Ruminococcaceae;g__Papillibacter;
Phascolarctobacterium	0	9e-06	0	0	0.00068	2.7e-05	0.0001	0.011839	0.015166	0.015094	k__Bacteria;p__Firmicutes;c__Negativicutes;o__Selenomonadales;f__Acidaminococcaceae;g__Phascolarctobacterium;
Lachnobacterium	0.000517	0.002683	0.000236	0.001106	0.000616	0.001849	0.000852	0	0	0	k__Bacteria;p__Firmicutes;c__Clostridia;o__Clostridiales;f__Lachnospiraceae;g__Lachnobacterium;
Streptococcus	0.000236	0.000988	0.0001	0.000589	0.001659	0.004152	0.00078	6.3e-05	6.3e-05	9.1e-05	k__Bacteria;p__Firmicutes;c__Bacilli;o__Lactobacillales;f__Streptococcaceae;g__Streptococcus;
Anaerovorax	0.008929	0.00883	0.010017	0.007606	0.005503	0.000888	0.000834	0.001759	0.001668	0.001632	k__Bacteria;p__Firmicutes;c__Clostridia;o__Clostridiales;f__unidentified_Clostridiales;g__Anaerovorax;
unidentified_Cyanobacteria	0	3.6e-05	0	2.7e-05	0.002647	0.002946	0.000961	0	1.8e-05	0	k__Bacteria;p__Cyanobacteria;c__unidentified_Cyanobacteria;o__unidentified_Cyanobacteria;f__unidentified_Cyanobacteria;g__unidentified_Cyanobacteria;
Candidatus_Soleaferrea	0.000399	0.000263	0.000163	0.000381	0.000408	1.8e-05	0	0.006599	0.006173	0.005702	k__Bacteria;p__Firmicutes;c__Clostridia;o__Clostridiales;f__Ruminococcaceae;g__Candidatus_Soleaferrea;
Ruminobacter	0.000607	0.000363	0.000218	0.00029	0.000136	0.000136	9.1e-05	2.7e-05	0.000199	0.002067	k__Bacteria;p__Proteobacteria;c__Gammaproteobacteria;o__Aeromonadales;f__Succinivibrionaceae;g__Ruminobacter;
Lactobacillus	0.00019	0.000218	0.000245	0.000607	0.002475	0.002747	0.00039	0.002647	0.00039	0.000254	k__Bacteria;p__Firmicutes;c__Bacilli;o__Lactobacillales;f__Lactobacillaceae;g__Lactobacillus;
Marvinbryantia	0.000363	0.000299	0.000616	0.000435	0.001713	0.004161	0.000834	0.000272	8.2e-05	0.000136	k__Bacteria;p__Firmicutes;c__Clostridia;o__Clostridiales;f__Lachnospiraceae;g__Marvinbryantia;
Roseburia	0.000254	0.000354	0.000408	0.001514	0.003898	0.003282	0.00136	0.002466	0.001931	0.002158	k__Bacteria;p__Firmicutes;c__Clostridia;o__Clostridiales;f__Lachnospiraceae;g__Roseburia;
Oscillibacter	0.000109	0.000154	3.6e-05	8.2e-05	0.000281	0	6.3e-05	0.005929	0.006273	0.007433	k__Bacteria;p__Firmicutes;c__Clostridia;o__Clostridiales;f__Ruminococcaceae;g__Oscillibacter;
Syntrophococcus	0.000462	0.000471	0.000752	0.000943	0.002611	0.002828	0.000625	1.8e-05	9e-06	0	k__Bacteria;p__Firmicutes;c__Clostridia;o__Clostridiales;f__Lachnospiraceae;g__Syntrophococcus;
unidentified_Spirochaetaceae	0.004369	0.004759	0.003961	0.00349	0.000834	3.6e-05	8.2e-05	0.000381	0.000408	0.000843	k__Bacteria;p__Spirochaetes;c__Spirochaetia;o__Spirochaetales;f__Spirochaetaceae;g__unidentified_Spirochaetaceae;
unidentified_Prevotellaceae	0.002828	0.003273	0.003064	0.004741	0.00097	0.000752	0.000245	0.0001	0.000109	0.0001	k__Bacteria;p__Bacteroidetes;c__Bacteroidia;o__Bacteroidales;f__Prevotellaceae;g__unidentified_Prevotellaceae;
unidentified_Gracilibacteria	0.002003	0.001568	0.003046	0.00116	0.000471	2.7e-05	9e-06	0	0	0	k__Bacteria;p__Gracilibacteria;c__unidentified_Gracilibacteria;o__unidentified_Gracilibacteria;f__unidentified_Gracilibacteria;g__unidentified_Gracilibacteria;
Anaerofustis	0.000227	0.000227	0.000408	0.000526	0.002493	0.001432	0.000734	0.00049	0.000598	0.000662	k__Bacteria;p__Firmicutes;c__Clostridia;o__Clostridiales;f__Eubacteriaceae;g__Anaerofustis;
Schwartzia	0.0001	0.000145	9.1e-05	5.4e-05	0.000218	0	3.6e-05	0.000335	0.000308	0.001659	k__Bacteria;p__Firmicutes;c__Negativicutes;o__Selenomonadales;f__Veillonellaceae;g__Schwartzia;
Halomonas	0	2.7e-05	1.8e-05	6.3e-05	0.001605	0.000816	0.000136	0	1.8e-05	1.8e-05	k__Bacteria;p__Proteobacteria;c__Gammaproteobacteria;o__Oceanospirillales;f__Halomonadaceae;g__Halomonas;
Campylobacter	0.000408	0.000635	0.000435	0.000127	0.000462	1.8e-05	4.5e-05	0.001251	0.000644	0.001577	k__Bacteria;p__unidentified_Bacteria;c__unidentified_Bacteria;o__Campylobacterales;f__Campylobacteraceae;g__Campylobacter;
Shuttleworthia	0.001831	0.002012	0.00252	0.001904	0.000281	5.4e-05	9e-06	0	0	0	k__Bacteria;p__Firmicutes;c__Clostridia;o__Clostridiales;f__Lachnospiraceae;g__Shuttleworthia;
unidentified_Spirochaetes	0.002647	0.00272	0.003454	0.000879	0.000181	9.1e-05	7.3e-05	0	0	0	k__Bacteria;p__Spirochaetes;c__unidentified_Spirochaetes;o__unidentified_Spirochaetes;f__unidentified_Spirochaetes;g__unidentified_Spirochaetes;
Dorea	0	0	0	0	9.1e-05	1.8e-05	3.6e-05	0.002221	0.001405	0.001867	k__Bacteria;p__Firmicutes;c__Clostridia;o__Clostridiales;f__Lachnospiraceae;g__Dorea;
Ralstonia	0	0	0	0	0.001052	0	0	0	0	0	k__Bacteria;p__Proteobacteria;c__Gammaproteobacteria;o__unidentified_Gammaproteobacteria;f__Burkholderiaceae;g__Ralstonia;
Acetitomaculum	0.000263	0.000317	0.000399	0.000734	0.001704	0.003273	0.001124	2.7e-05	1.8e-05	5.4e-05	k__Bacteria;p__Firmicutes;c__Clostridia;o__Clostridiales;f__Lachnospiraceae;g__Acetitomaculum;
Quinella	0.001514	0.001505	0.000218	0.001396	0.000662	0.000299	6.3e-05	0	0	0	k__Bacteria;p__Firmicutes;c__Negativicutes;o__Selenomonadales;f__Veillonellaceae;g__Quinella;
Anaeroplasma	0.001242	0.000997	0.000861	0.001251	0.00029	9.1e-05	1.8e-05	0.000662	0.000843	0.000344	k__Bacteria;p__Tenericutes;c__Mollicutes;o__Anaeroplasmatales;f__Anaeroplasmataceae;g__Anaeroplasma;
Oribacterium	0.002992	0.002892	0.002475	0.001333	0.001052	0.000725	0.000335	0	0	0	k__Bacteria;p__Firmicutes;c__Clostridia;o__Clostridiales;f__Lachnospiraceae;g__Oribacterium;
Fretibacterium	0.000598	0.000825	0.000181	0.000888	0.001133	0.000218	7.3e-05	0	0	0	k__Bacteria;p__Synergistetes;c__Synergistia;o__Synergistales;f__Synergistaceae;g__Fretibacterium;
Tyzzerella	9.1e-05	0.000181	3.6e-05	2.7e-05	9.1e-05	0	9e-06	0.002874	0.002275	0.002429	k__Bacteria;p__Firmicutes;c__Clostridia;o__Clostridiales;f__Lachnospiraceae;g__Tyzzerella;
Anaerosporobacter	4.5e-05	8.2e-05	2.7e-05	8.2e-05	0.000363	0.000218	5.4e-05	0.001079	0.001115	0.00087	k__Bacteria;p__Firmicutes;c__Clostridia;o__Clostridiales;f__Lachnospiraceae;g__Anaerosporobacter;
Bibersteinia	0.001378	0.001505	0.000508	0.000299	0.000172	6.3e-05	0.000272	0	0	0	k__Bacteria;p__Proteobacteria;c__Gammaproteobacteria;o__Pasteurellales;f__Pasteurellaceae;g__Bibersteinia;
unidentified_Rikenellaceae	0.001559	0.001169	0.001976	0.002067	0.000372	0.000199	0.000127	0	0	0	k__Bacteria;p__Bacteroidetes;c__Bacteroidia;o__Bacteroidales;f__Rikenellaceae;g__unidentified_Rikenellaceae;
Desulfobulbus	0.000508	0.000843	0.000317	0.000181	0.000181	9e-06	0	0	0	0	k__Bacteria;p__Proteobacteria;c__Deltaproteobacteria;o__Desulfobacterales;f__Desulfobulbaceae;g__Desulfobulbus;
Pseudomonas	3.6e-05	7.3e-05	9e-06	0.000109	0.000535	0.000227	9e-06	0	0	0	k__Bacteria;p__Proteobacteria;c__Gammaproteobacteria;o__Pseudomonadales;f__Pseudomonadaceae;g__Pseudomonas;
unidentified_Veillonellaceae	0.000453	0.000916	0.000199	0.000399	0.000816	0.000118	9e-06	0	9e-06	0	k__Bacteria;p__Firmicutes;c__Negativicutes;o__Selenomonadales;f__Veillonellaceae;g__unidentified_Veillonellaceae;
Parabacteroides	0	0	0	0	0	0	0	0.000453	0.000752	0.000426	k__Bacteria;p__Bacteroidetes;c__Bacteroidia;o__Bacteroidales;f__Tannerellaceae;g__Parabacteroides;
Cetobacterium	0	0	0	0	1.8e-05	0.000562	0	0	0	0	k__Bacteria;p__Fusobacteria;c__Fusobacteriia;o__Fusobacteriales;f__Fusobacteriaceae;g__Cetobacterium;
Intestinimonas	0.000236	7.3e-05	0.000163	0.00029	0.000426	0.000653	8.2e-05	6.3e-05	4.5e-05	0.000118	k__Bacteria;p__Firmicutes;c__Clostridia;o__Clostridiales;f__Ruminococcaceae;g__Intestinimonas;
Candidatus_Endomicrobium	0.000997	0.000852	0.001115	0.001324	0.000326	0.000181	5.4e-05	1.8e-05	5.4e-05	0.000435	k__Bacteria;p__Elusimicrobia;c__Endomicrobia;o__Endomicrobiales;f__Endomicrobiaceae;g__Candidatus_Endomicrobium;
Blautia	0.000136	0.000154	0.000181	0.000208	0.001106	0.001251	0.000399	0.000317	0.000163	0.000127	k__Bacteria;p__Firmicutes;c__Clostridia;o__Clostridiales;f__Lachnospiraceae;g__Blautia;
Bilophila	0.001061	0.000961	0.001251	0.001441	0.001033	0.000372	9e-06	7.3e-05	0.000199	0.0001	k__Bacteria;p__Proteobacteria;c__Deltaproteobacteria;o__Desulfovibrionales;f__Desulfovibrionaceae;g__Bilophila;
Moraxella	0.00068	0.001042	0.000136	0.000435	0.0001	3.6e-05	2.7e-05	0	0	0	k__Bacteria;p__Proteobacteria;c__Gammaproteobacteria;o__Pseudomonadales;f__Moraxellaceae;g__Moraxella;
Delftia	0	0	0	0	0.000589	0.000199	9e-06	0	0	0	k__Bacteria;p__Proteobacteria;c__Gammaproteobacteria;o__unidentified_Gammaproteobacteria;f__Burkholderiaceae;g__Delftia;
Flexilinea	0.000281	0.000417	0.000408	0.000771	0.001024	0.000616	0.000499	0	2.7e-05	0	k__Bacteria;p__Chloroflexi;c__Anaerolineae;o__Anaerolineales;f__Anaerolineaceae;g__Flexilinea;
Howardella	6.3e-05	5.4e-05	0.000163	0.000136	0.000716	0.001251	0.000218	9e-06	0	1.8e-05	k__Bacteria;p__Firmicutes;c__Clostridia;o__Clostridiales;f__Lachnospiraceae;g__Howardella;
Sediminispirochaeta	0.001052	0.001097	0.00048	0.001668	0.000843	0.000118	8.2e-05	3.6e-05	7.3e-05	9.1e-05	k__Bacteria;p__Spirochaetes;c__Spirochaetia;o__Spirochaetales;f__Spirochaetaceae;g__Sediminispirochaeta;
Oscillospira	1.8e-05	2.7e-05	0	0	0	0	0	0.00029	0.000263	0.000553	k__Bacteria;p__Firmicutes;c__Clostridia;o__Clostridiales;f__Ruminococcaceae;g__Oscillospira;
unidentified_Bacteria	0.000535	0.000616	0.00107	0.000344	0.000335	5.4e-05	5.4e-05	1.8e-05	1.8e-05	0	k__Bacteria;p__unidentified_Bacteria;c__unidentified_Bacteria;o__unidentified_Bacteria;f__unidentified_Bacteria;g__unidentified_Bacteria;
Acinetobacter	0.000544	0.000462	0.000109	4.5e-05	0.000245	0.000136	4.5e-05	0	0	0	k__Bacteria;p__Proteobacteria;c__Gammaproteobacteria;o__Pseudomonadales;f__Moraxellaceae;g__Acinetobacter;
Sphaerochaeta	0.000743	0.000707	0.000136	0.000562	0.000263	6.3e-05	2.7e-05	9e-06	2.7e-05	0	k__Bacteria;p__Spirochaetes;c__Spirochaetia;o__Spirochaetales;f__Spirochaetaceae;g__Sphaerochaeta;
unidentified_Verrucomicrobiae	0.000372	0.000372	0.000127	0.000417	0.000154	3.6e-05	3.6e-05	0	0	9e-06	k__Bacteria;p__Verrucomicrobia;c__Verrucomicrobiae;o__unidentified_Verrucomicrobiae;f__unidentified_Verrucomicrobiae;g__unidentified_Verrucomicrobiae;
Comamonas	0.000263	0.00048	4.5e-05	0.000163	0.00019	0.00019	0.000109	0	0	0	k__Bacteria;p__Proteobacteria;c__Gammaproteobacteria;o__unidentified_Gammaproteobacteria;f__Burkholderiaceae;g__Comamonas;
Leptotrichia	1.8e-05	9e-06	0	0	0.000272	6.3e-05	9e-06	0	0	0	k__Bacteria;p__Fusobacteria;c__Fusobacteriia;o__Fusobacteriales;f__Leptotrichiaceae;g__Leptotrichia;
Candidatus_Arthromitus	0	0	0	0	0	0	0.00048	1.8e-05	9e-06	0	k__Bacteria;p__Firmicutes;c__Clostridia;o__Clostridiales;f__unidentified_Clostridiales;g__Candidatus_Arthromitus;
Moryella	0.000417	0.000435	0.000571	0.000408	0.000308	0.000118	6.3e-05	0	1.8e-05	0	k__Bacteria;p__Firmicutes;c__Clostridia;o__Clostridiales;f__Lachnospiraceae;g__Moryella;
Chryseobacterium	0.000136	0.000236	4.5e-05	6.3e-05	0	6.3e-05	9e-06	0	0	0	k__Bacteria;p__Bacteroidetes;c__Bacteroidia;o__Flavobacteriales;f__unidentified_Flavobacteriales;g__Chryseobacterium;
Pyramidobacter	0.000453	0.000453	0.000508	0.000181	0.000317	5.4e-05	4.5e-05	0	1.8e-05	0	k__Bacteria;p__Synergistetes;c__Synergistia;o__Synergistales;f__Synergistaceae;g__Pyramidobacter;
Catabacter	0.000281	0.00019	0.000281	0.000435	0.000453	0.000299	0.000544	0.000199	0.000354	0.000317	k__Bacteria;p__Firmicutes;c__Clostridia;o__Clostridiales;f__Christensenellaceae;g__Catabacter;
Caproiciproducens	9e-06	4.5e-05	2.7e-05	9e-06	0.000254	0.000163	9e-06	0.000127	9.1e-05	2.7e-05	k__Bacteria;p__Firmicutes;c__Clostridia;o__Clostridiales;f__Ruminococcaceae;g__Caproiciproducens;
Lachnoclostridium	0	2.7e-05	9e-06	0	3.6e-05	1.8e-05	0	4.5e-05	8.2e-05	0.00029	k__Bacteria;p__Firmicutes;c__Clostridia;o__Clostridiales;f__Lachnospiraceae;g__Lachnoclostridium;
Erysipelothrix	0	0	0	0	1.8e-05	0	9e-06	0.000417	0.000363	0.000254	k__Bacteria;p__Firmicutes;c__Erysipelotrichia;o__Erysipelotrichales;f__Erysipelotrichaceae;g__Erysipelothrix;
Solobacterium	0.000254	0.000254	0.000335	0.000299	0.000236	0.0001	3.6e-05	3.6e-05	0	9e-06	k__Bacteria;p__Firmicutes;c__Erysipelotrichia;o__Erysipelotrichales;f__Erysipelotrichaceae;g__Solobacterium;
Lactococcus	0	0	0	0	0	0.000181	0	1.8e-05	0	0	k__Bacteria;p__Firmicutes;c__Bacilli;o__Lactobacillales;f__Streptococcaceae;g__Lactococcus;
Hydrogenoanaerobacterium	7.3e-05	5.4e-05	0.000154	4.5e-05	3.6e-05	9e-06	0	0.000535	0.000444	0.000616	k__Bacteria;p__Firmicutes;c__Clostridia;o__Clostridiales;f__Ruminococcaceae;g__Hydrogenoanaerobacterium;
Bacillus	0	0	0	1.8e-05	0.000172	0.000326	0.0001	1.8e-05	9e-06	0	k__Bacteria;p__Firmicutes;c__Bacilli;o__Bacillales;f__Bacillaceae;g__Bacillus;
Faecalitalea	0	9e-06	0	0	0	0	0	0.000263	0.000281	0.000354	k__Bacteria;p__Firmicutes;c__Erysipelotrichia;o__Erysipelotrichales;f__Erysipelotrichaceae;g__Faecalitalea;
Olsenella	0	0	0	9e-06	0.0001	0.000344	0.0001	0	0	0	k__Bacteria;p__Actinobacteria;c__Coriobacteriia;o__Coriobacteriales;f__Atopobiaceae;g__Olsenella;
Breznakia	0	0	0	0	1.8e-05	0	0	0.000335	0.000263	0.0001	k__Bacteria;p__Firmicutes;c__Erysipelotrichia;o__Erysipelotrichales;f__Erysipelotrichaceae;g__Breznakia;
Flavonifractor	0	0	0	0	9.1e-05	0	0	0.000644	0.000535	0.000526	k__Bacteria;p__Firmicutes;c__Clostridia;o__Clostridiales;f__Ruminococcaceae;g__Flavonifractor;
Atopobium	0	9e-06	0	8.2e-05	7.3e-05	0.000236	2.7e-05	0	0	0	k__Bacteria;p__Actinobacteria;c__Coriobacteriia;o__Coriobacteriales;f__Atopobiaceae;g__Atopobium;
Massilia	9e-06	0	0	0	0.000199	0	1.8e-05	0	0	0	k__Bacteria;p__Proteobacteria;c__Gammaproteobacteria;o__unidentified_Gammaproteobacteria;f__Burkholderiaceae;g__Massilia;
Candidatus_Stoquefichus	0	0	0	0	0	0	0	0.000145	0.00019	0.000145	k__Bacteria;p__Firmicutes;c__Erysipelotrichia;o__Erysipelotrichales;f__Erysipelotrichaceae;g__Candidatus_Stoquefichus;
Butyrivibrio	0	0	0	0	0	0	0	0.000245	0.000254	0.000254	k__Bacteria;p__Firmicutes;c__Clostridia;o__Clostridiales;f__Lachnospiraceae;g__Butyrivibrio;
unidentified_Corynebacteriaceae	1.8e-05	1.8e-05	9e-06	8.2e-05	0.000109	0.000281	4.5e-05	0	0	0	k__Bacteria;p__Actinobacteria;c__unidentified_Actinobacteria;o__Corynebacteriales;f__Corynebacteriaceae;g__unidentified_Corynebacteriaceae;
unidentified_Puniceicoccaceae	8.2e-05	0.000172	3.6e-05	0.000245	9.1e-05	4.5e-05	4.5e-05	0	9e-06	0.000109	k__Bacteria;p__Verrucomicrobia;c__Verrucomicrobiae;o__Opitutales;f__Puniceicoccaceae;g__unidentified_Puniceicoccaceae;
Caldicoprobacter	0	0	0	0	0	0	0	0.0001	0.000199	5.4e-05	k__Bacteria;p__Firmicutes;c__Clostridia;o__Clostridiales;f__Caldicoprobacteraceae;g__Caldicoprobacter;
Lysinibacillus	7.3e-05	0.000109	8.2e-05	7.3e-05	0.000136	0.000245	4.5e-05	0	9e-06	0	k__Bacteria;p__Firmicutes;c__Bacilli;o__Bacillales;f__Planococcaceae;g__Lysinibacillus;
Mailhella	0.000208	0.000172	0.000199	8.2e-05	6.3e-05	1.8e-05	0	0.000245	0.00039	0.000281	k__Bacteria;p__Proteobacteria;c__Deltaproteobacteria;o__Desulfovibrionales;f__Desulfovibrionaceae;g__Mailhella;
Bifidobacterium	0	0	0	1.8e-05	0.000254	0.000263	0.000118	0	0	0	k__Bacteria;p__Actinobacteria;c__unidentified_Actinobacteria;o__Bifidobacteriales;f__Bifidobacteriaceae;g__Bifidobacterium;
Odoribacter	0	0	0	0	0	0	0	0.000317	0.000227	9.1e-05	k__Bacteria;p__Bacteroidetes;c__Bacteroidia;o__Bacteroidales;f__Marinifilaceae;g__Odoribacter;
Veillonella	9e-06	9e-06	0	0	0.000127	8.2e-05	0	0	0	0	k__Bacteria;p__Firmicutes;c__Negativicutes;o__Selenomonadales;f__Veillonellaceae;g__Veillonella;
Nesterenkonia	0	0	0	0	0.000172	3.6e-05	1.8e-05	9e-06	0	0	k__Bacteria;p__Actinobacteria;c__unidentified_Actinobacteria;o__Micrococcales;f__Micrococcaceae;g__Nesterenkonia;
Sarcina	0	0	0	0	0	0	0.000263	9e-06	0	0	k__Bacteria;p__Firmicutes;c__Clostridia;o__Clostridiales;f__unidentified_Clostridiales;g__Sarcina;
Leuconostoc	0	0	0	0	0	0.000118	0	0	9e-06	0	k__Bacteria;p__Firmicutes;c__Bacilli;o__Lactobacillales;f__Leuconostocaceae;g__Leuconostoc;
unidentified_Melainabacteria	0.000118	6.3e-05	0	0.000163	0.000154	0.000172	6.3e-05	9e-06	0	3.6e-05	k__Bacteria;p__Melainabacteria;c__unidentified_Melainabacteria;o__unidentified_Melainabacteria;f__unidentified_Melainabacteria;g__unidentified_Melainabacteria;
Methanobrevibacter	6.3e-05	1.8e-05	5.4e-05	0.000118	0.000263	0.000335	0.000227	2.7e-05	5.4e-05	3.6e-05	k__Archaea;p__Euryarchaeota;c__Methanobacteria;o__Methanobacteriales;f__Methanobacteriaceae;g__Methanobrevibacter;
Capnocytophaga	0	0	0	1.8e-05	0.000109	7.3e-05	9e-06	0	0	0	k__Bacteria;p__Bacteroidetes;c__Bacteroidia;o__Flavobacteriales;f__Flavobacteriaceae;g__Capnocytophaga;
Serratia	2.7e-05	0	0	9e-06	2.7e-05	0.000109	1.8e-05	9e-06	0	1.8e-05	k__Bacteria;p__Proteobacteria;c__Gammaproteobacteria;o__Enterobacteriales;f__Enterobacteriaceae;g__Serratia;
Alysiella	0.000208	0.000136	4.5e-05	7.3e-05	9e-06	7.3e-05	0	0	0	0	k__Bacteria;p__Proteobacteria;c__Gammaproteobacteria;o__unidentified_Gammaproteobacteria;f__Neisseriaceae;g__Alysiella;
Faecalibacterium	0	0	0	0	9.1e-05	0.000163	0	4.5e-05	2.7e-05	6.3e-05	k__Bacteria;p__Firmicutes;c__Clostridia;o__Clostridiales;f__Ruminococcaceae;g__Faecalibacterium;
Synergistes	0.000199	0.000227	0.000372	0.000227	0.000218	7.3e-05	0.000199	1.8e-05	0	0	k__Bacteria;p__Synergistetes;c__Synergistia;o__Synergistales;f__Synergistaceae;g__Synergistes;
Fusobacterium	9.1e-05	0.0001	5.4e-05	6.3e-05	0.000199	0.000118	9e-06	0	0	0	k__Bacteria;p__Fusobacteria;c__Fusobacteriia;o__Fusobacteriales;f__Fusobacteriaceae;g__Fusobacterium;
Aminobacter	0	9e-06	0	0	0	0.000118	9e-06	3.6e-05	0	0	k__Bacteria;p__Proteobacteria;c__Alphaproteobacteria;o__Rhizobiales;f__Rhizobiaceae;g__Aminobacter;
unidentified_Christensenellaceae	1.8e-05	2.7e-05	9e-06	2.7e-05	9e-06	6.3e-05	0	0.000263	0.00029	0.000326	k__Bacteria;p__Firmicutes;c__Clostridia;o__Clostridiales;f__Christensenellaceae;g__unidentified_Christensenellaceae;
Desulfuromonas	0.000363	0.000281	0.00049	0.000254	2.7e-05	1.8e-05	0	0	0	0	k__Bacteria;p__Proteobacteria;c__Deltaproteobacteria;o__Desulfuromonadales;f__Desulfuromonadaceae;g__Desulfuromonas;
Ruminiclostridium	3.6e-05	4.5e-05	9e-06	0	1.8e-05	4.5e-05	4.5e-05	0.000408	0.000462	0.000363	k__Bacteria;p__Firmicutes;c__Clostridia;o__Clostridiales;f__Ruminococcaceae;g__Ruminiclostridium;
Cerasicoccus	0	0	0	0	3.6e-05	0	0	0	0	0.000136	k__Bacteria;p__Verrucomicrobia;c__Verrucomicrobiae;o__Opitutales;f__Puniceicoccaceae;g__Cerasicoccus;
Dietzia	0	0	9e-06	1.8e-05	0.000127	3.6e-05	0	0	0	0	k__Bacteria;p__Actinobacteria;c__unidentified_Actinobacteria;o__Corynebacteriales;f__Dietziaceae;g__Dietzia;
Polaromonas	0	0	0	0	0	9.1e-05	0	0	0	0	k__Bacteria;p__Proteobacteria;c__Gammaproteobacteria;o__unidentified_Gammaproteobacteria;f__Burkholderiaceae;g__Polaromonas;
Parvimonas	9e-06	9e-06	3.6e-05	1.8e-05	0.000118	2.7e-05	2.7e-05	0	0	0	k__Bacteria;p__Firmicutes;c__Clostridia;o__Clostridiales;f__unidentified_Clostridiales;g__Parvimonas;
unidentified_Elusimicrobia	0.000118	7.3e-05	2.7e-05	0.000118	6.3e-05	0.000118	4.5e-05	9e-06	0	1.8e-05	k__Bacteria;p__Elusimicrobia;c__unidentified_Elusimicrobia;o__unidentified_Elusimicrobia;f__unidentified_Elusimicrobia;g__unidentified_Elusimicrobia;
Negativibacillus	0	0	0	0	0	0	0	0.00019	0.000181	7.3e-05	k__Bacteria;p__Firmicutes;c__Clostridia;o__Clostridiales;f__Ruminococcaceae;g__Negativibacillus;
Butyricicoccus	0	0	0	0	1.8e-05	0	0	0.000208	0.000127	5.4e-05	k__Bacteria;p__Firmicutes;c__Clostridia;o__Clostridiales;f__Ruminococcaceae;g__Butyricicoccus;
Syntrophomonas	0.000254	0.000181	0.000317	0.000199	9.1e-05	9e-06	9e-06	0	2.7e-05	9e-06	k__Bacteria;p__Firmicutes;c__Clostridia;o__Clostridiales;f__Syntrophomonadaceae;g__Syntrophomonas;
Agathobacter	1.8e-05	2.7e-05	9e-06	1.8e-05	8.2e-05	0	0	9.1e-05	0.000109	0.0001	k__Bacteria;p__Firmicutes;c__Clostridia;o__Clostridiales;f__Lachnospiraceae;g__Agathobacter;
Neisseria	8.2e-05	0.000136	1.8e-05	2.7e-05	0.000181	0.000136	1.8e-05	0	0	0	k__Bacteria;p__Proteobacteria;c__Gammaproteobacteria;o__unidentified_Gammaproteobacteria;f__Neisseriaceae;g__Neisseria;
Ectothiorhodospira	0	0	0	0	0	8.2e-05	0	0	0	0	k__Bacteria;p__Proteobacteria;c__Gammaproteobacteria;o__unidentified_Gammaproteobacteria;f__Ectothiorhodospiraceae;g__Ectothiorhodospira;
Catenisphaera	0	0	0	0	9e-06	0	0	7.3e-05	0	0	k__Bacteria;p__Firmicutes;c__Erysipelotrichia;o__Erysipelotrichales;f__Erysipelotrichaceae;g__Catenisphaera;
Enterococcus	0	9e-06	0	0	2.7e-05	0.000118	9e-06	0	0	0	k__Bacteria;p__Firmicutes;c__Bacilli;o__Lactobacillales;f__Enterococcaceae;g__Enterococcus;
Gemella	0	0	0	0	7.3e-05	0	0	0	0	0	k__Bacteria;p__Firmicutes;c__Bacilli;o__Bacillales;f__unidentified_Bacillales;g__Gemella;
Staphylococcus	0	0	0	0	3.6e-05	0.0001	0	0	0	0	k__Bacteria;p__Firmicutes;c__Bacilli;o__Bacillales;f__Staphylococcaceae;g__Staphylococcus;
Macellibacteroides	0	0	0	0	9e-06	7.3e-05	0	0	0	0	k__Bacteria;p__Bacteroidetes;c__Bacteroidia;o__Bacteroidales;f__Tannerellaceae;g__Macellibacteroides;
Aeromonas	6.3e-05	0	0	0	1.8e-05	1.8e-05	1.8e-05	0	0	0	k__Bacteria;p__Proteobacteria;c__Gammaproteobacteria;o__Aeromonadales;f__Aeromonadaceae;g__Aeromonas;
Alcanivorax	0	0	0	0	7.3e-05	2.7e-05	9e-06	0	0	0	k__Bacteria;p__Proteobacteria;c__Gammaproteobacteria;o__Oceanospirillales;f__Alcanivoracaceae;g__Alcanivorax;
Actinobacillus	5.4e-05	0.000136	4.5e-05	9e-06	3.6e-05	6.3e-05	0	0	0	0	k__Bacteria;p__Proteobacteria;c__Gammaproteobacteria;o__Pasteurellales;f__Pasteurellaceae;g__Actinobacillus;
Pygmaiobacter	0	0	0	0	9e-06	0	0	0.0001	0.000172	0.000109	k__Bacteria;p__Firmicutes;c__Clostridia;o__Clostridiales;f__Ruminococcaceae;g__Pygmaiobacter;
Pedobacter	0	0	0	0	8.2e-05	9e-06	0	0	0	0	k__Bacteria;p__Bacteroidetes;c__Bacteroidia;o__Sphingobacteriales;f__Sphingobacteriaceae;g__Pedobacter;
Porphyromonas	5.4e-05	8.2e-05	5.4e-05	8.2e-05	0.000145	4.5e-05	2.7e-05	0	0	9e-06	k__Bacteria;p__Bacteroidetes;c__Bacteroidia;o__Bacteroidales;f__Porphyromonadaceae;g__Porphyromonas;
Eubacterium	0	0	9e-06	6.3e-05	4.5e-05	0	9e-06	0	0	0	k__Bacteria;p__Firmicutes;c__Clostridia;o__Clostridiales;f__Eubacteriaceae;g__Eubacterium;
Helicobacter	0	0	0	0	9e-06	5.4e-05	0	1.8e-05	9e-06	5.4e-05	k__Bacteria;p__unidentified_Bacteria;c__unidentified_Bacteria;o__Campylobacterales;f__Helicobacteraceae;g__Helicobacter;
Granulicatella	0	0	0	0	6.3e-05	5.4e-05	0	0	0	0	k__Bacteria;p__Firmicutes;c__Bacilli;o__Lactobacillales;f__Carnobacteriaceae;g__Granulicatella;
Subdoligranulum	0	0	0	0	4.5e-05	4.5e-05	9e-06	0	0	9e-06	k__Bacteria;p__Firmicutes;c__Clostridia;o__Clostridiales;f__Ruminococcaceae;g__Subdoligranulum;
Methylobacillus	0	0	0	0	4.5e-05	0	0	0	0	0	k__Bacteria;p__Proteobacteria;c__Gammaproteobacteria;o__unidentified_Gammaproteobacteria;f__Methylophilaceae;g__Methylobacillus;
Cardiobacterium	0	0	0	0	9e-06	4.5e-05	0	0	0	0	k__Bacteria;p__Proteobacteria;c__Gammaproteobacteria;o__Cardiobacteriales;f__Cardiobacteriaceae;g__Cardiobacterium;
Denitrobacterium	0	0	0	9e-06	0	7.3e-05	2.7e-05	0	0	0	k__Bacteria;p__Actinobacteria;c__Coriobacteriia;o__Coriobacteriales;f__Eggerthellaceae;g__Denitrobacterium;
Pseudoxanthomonas	0	0	0	0	9e-06	4.5e-05	0	0	0	0	k__Bacteria;p__Proteobacteria;c__Gammaproteobacteria;o__Xanthomonadales;f__Xanthomonadaceae;g__Pseudoxanthomonas;
Sporobacter	0	0	0	0	0	0	0	2.7e-05	5.4e-05	5.4e-05	k__Bacteria;p__Firmicutes;c__Clostridia;o__Clostridiales;f__Ruminococcaceae;g__Sporobacter;
Pasteurella	2.7e-05	9e-06	0	3.6e-05	2.7e-05	0	1.8e-05	0	0	3.6e-05	k__Bacteria;p__Proteobacteria;c__Gammaproteobacteria;o__Pasteurellales;f__Pasteurellaceae;g__Pasteurella;
Cutibacterium	0	0	0	0	1.8e-05	6.3e-05	1.8e-05	0	0	0	k__Bacteria;p__Actinobacteria;c__unidentified_Actinobacteria;o__Propionibacteriales;f__Propionibacteriaceae;g__Cutibacterium;
Coxiella	2.7e-05	5.4e-05	4.5e-05	7.3e-05	0	0	0	0	0	0	k__Bacteria;p__Proteobacteria;c__Gammaproteobacteria;o__unidentified_Gammaproteobacteria;f__Coxiellaceae;g__Coxiella;
Paenibacillus	0	0	0	0	7.3e-05	5.4e-05	0	0	0	0	k__Bacteria;p__Firmicutes;c__Bacilli;o__Bacillales;f__Paenibacillaceae;g__Paenibacillus;
Fournierella	0	0	0	0	0	0	0	0.000145	0.000118	0.0001	k__Bacteria;p__Firmicutes;c__Clostridia;o__Clostridiales;f__Ruminococcaceae;g__Fournierella;
Rothia	0	0	0	0	3.6e-05	0	0	0	0	0	k__Bacteria;p__Actinobacteria;c__unidentified_Actinobacteria;o__Micrococcales;f__Micrococcaceae;g__Rothia;
Acetoanaerobium	0	0	0	0	0	3.6e-05	0	0	0	0	k__Bacteria;p__Firmicutes;c__Clostridia;o__Clostridiales;f__Peptostreptococcaceae;g__Acetoanaerobium;
Lautropia	9e-06	0	0	0	1.8e-05	6.3e-05	0	0	0	0	k__Bacteria;p__Proteobacteria;c__Gammaproteobacteria;o__unidentified_Gammaproteobacteria;f__Burkholderiaceae;g__Lautropia;
Brevundimonas	0	0	0	9e-06	1.8e-05	3.6e-05	0	0	0	0	k__Bacteria;p__Proteobacteria;c__Alphaproteobacteria;o__Caulobacterales;f__Caulobacteraceae;g__Brevundimonas;
Sphingomonas	0	0	0	0	9e-06	3.6e-05	0	0	0	0	k__Bacteria;p__Proteobacteria;c__Alphaproteobacteria;o__Sphingomonadales;f__Sphingomonadaceae;g__Sphingomonas;
Stenotrophomonas	0	4.5e-05	9e-06	3.6e-05	5.4e-05	1.8e-05	0	0	0	0	k__Bacteria;p__Proteobacteria;c__Gammaproteobacteria;o__Xanthomonadales;f__Xanthomonadaceae;g__Stenotrophomonas;
Kocuria	0	0	0	0	0	3.6e-05	1.8e-05	0	0	0	k__Bacteria;p__Actinobacteria;c__unidentified_Actinobacteria;o__Micrococcales;f__Micrococcaceae;g__Kocuria;
Bergeyella	0.000109	7.3e-05	0	3.6e-05	0	1.8e-05	0	0	0	0	k__Bacteria;p__Bacteroidetes;c__Bacteroidia;o__Flavobacteriales;f__unidentified_Flavobacteriales;g__Bergeyella;
Mannheimia	6.3e-05	9.1e-05	2.7e-05	1.8e-05	1.8e-05	0	0	0	0	0	k__Bacteria;p__Proteobacteria;c__Gammaproteobacteria;o__Pasteurellales;f__Pasteurellaceae;g__Mannheimia;
Holdemanella	0	0	0	0	9e-06	3.6e-05	0	0	0	0	k__Bacteria;p__Firmicutes;c__Erysipelotrichia;o__Erysipelotrichales;f__Erysipelotrichaceae;g__Holdemanella;
Parasutterella	1.8e-05	0	0	0	0	0	0	9e-06	9e-06	4.5e-05	k__Bacteria;p__Proteobacteria;c__Gammaproteobacteria;o__unidentified_Gammaproteobacteria;f__Burkholderiaceae;g__Parasutterella;
Bradyrhizobium	0	0	0	0	0	3.6e-05	0	0	0	0	k__Bacteria;p__Proteobacteria;c__Alphaproteobacteria;o__Rhizobiales;f__Xanthobacteraceae;g__Bradyrhizobium;
Weissella	0	9e-06	9e-06	1.8e-05	9e-06	5.4e-05	1.8e-05	9e-06	0	9e-06	k__Bacteria;p__Firmicutes;c__Bacilli;o__Lactobacillales;f__Leuconostocaceae;g__Weissella;
Lelliottia	9e-06	0	0	0	9e-06	5.4e-05	0	0	0	0	k__Bacteria;p__Proteobacteria;c__Gammaproteobacteria;o__Enterobacteriales;f__Enterobacteriaceae;g__Lelliottia;
Bryobacter	0	0	0	0	0	3.6e-05	0	0	0	0	k__Bacteria;p__Acidobacteria;c__Acidobacteriia;o__Solibacterales;f__unidentified_Solibacterales;g__Bryobacter;
Ochrobactrum	0	0	0	0	2.7e-05	1.8e-05	4.5e-05	0	0	9e-06	k__Bacteria;p__Proteobacteria;c__Alphaproteobacteria;o__Rhizobiales;f__Rhizobiaceae;g__Ochrobactrum;
Microbacterium	0	0	9e-06	1.8e-05	2.7e-05	3.6e-05	1.8e-05	0	0	0	k__Bacteria;p__Actinobacteria;c__unidentified_Actinobacteria;o__Micrococcales;f__Microbacteriaceae;g__Microbacterium;
Brevibacillus	0	0	0	0	0	3.6e-05	9e-06	0	0	0	k__Bacteria;p__Firmicutes;c__Bacilli;o__Bacillales;f__Paenibacillaceae;g__Brevibacillus;
Bosea	9e-06	0	0	0	1.8e-05	5.4e-05	0	0	0	9e-06	k__Bacteria;p__Proteobacteria;c__Alphaproteobacteria;o__Rhizobiales;f__Beijerinckiaceae;g__Bosea;
Plesiomonas	9e-06	0	0	0	0	2.7e-05	0	0	0	0	k__Bacteria;p__Proteobacteria;c__Gammaproteobacteria;o__Enterobacteriales;f__Enterobacteriaceae;g__Plesiomonas;
Asteroleplasma	0	2.7e-05	0	0	0	0	0	0	0	0	k__Bacteria;p__Firmicutes;c__Erysipelotrichia;o__Erysipelotrichales;f__Erysipelotrichaceae;g__Asteroleplasma;
Globicatella	0	0	9e-06	2.7e-05	0	0	0	0	0	0	k__Bacteria;p__Firmicutes;c__Bacilli;o__Lactobacillales;f__Aerococcaceae;g__Globicatella;
Devosia	2.7e-05	0	2.7e-05	3.6e-05	2.7e-05	3.6e-05	2.7e-05	9e-06	0	9e-06	k__Bacteria;p__Proteobacteria;c__Alphaproteobacteria;o__Rhizobiales;f__unidentified_Rhizobiales;g__Devosia;
Tepidimonas	0	0	0	0	6.3e-05	9e-06	9e-06	0	0	0	k__Bacteria;p__Proteobacteria;c__Gammaproteobacteria;o__unidentified_Gammaproteobacteria;f__Burkholderiaceae;g__Tepidimonas;
Rummeliibacillus	0	0	0	0	4.5e-05	2.7e-05	1.8e-05	0	0	9e-06	k__Bacteria;p__Firmicutes;c__Bacilli;o__Bacillales;f__Planococcaceae;g__Rummeliibacillus;
Pediococcus	0	0	0	0	0	2.7e-05	9e-06	0	0	0	k__Bacteria;p__Firmicutes;c__Bacilli;o__Lactobacillales;f__Lactobacillaceae;g__Pediococcus;
Butyricimonas	0	0	0	0	0	0	0	2.7e-05	9e-06	2.7e-05	k__Bacteria;p__Bacteroidetes;c__Bacteroidia;o__Bacteroidales;f__Marinifilaceae;g__Butyricimonas;
Enhydrobacter	0	0	0	0	9e-06	3.6e-05	1.8e-05	0	0	0	k__Bacteria;p__Proteobacteria;c__Gammaproteobacteria;o__Pseudomonadales;f__Moraxellaceae;g__Enhydrobacter;
Acholeplasma	3.6e-05	4.5e-05	0	1.8e-05	1.8e-05	0	0	9e-06	5.4e-05	9e-06	k__Bacteria;p__Tenericutes;c__Mollicutes;o__Acholeplasmatales;f__Acholeplasmataceae;g__Acholeplasma;
Ornithinibacillus	0	0	0	0	2.7e-05	0	0	0	0	0	k__Bacteria;p__Firmicutes;c__Bacilli;o__Bacillales;f__Bacillaceae;g__Ornithinibacillus;
Dubosiella	0	0	0	0	9e-06	2.7e-05	0	0	0	0	k__Bacteria;p__Firmicutes;c__Erysipelotrichia;o__Erysipelotrichales;f__Erysipelotrichaceae;g__Dubosiella;
Sutterella	1.8e-05	3.6e-05	3.6e-05	0	0	0	0	0	0	0	k__Bacteria;p__Proteobacteria;c__Gammaproteobacteria;o__unidentified_Gammaproteobacteria;f__Burkholderiaceae;g__Sutterella;
Ignavigranum	0	0	0	0	2.7e-05	0	0	0	0	0	k__Bacteria;p__Firmicutes;c__Bacilli;o__Lactobacillales;f__Aerococcaceae;g__Ignavigranum;
Microbulbifer	0	0	0	0	0	2.7e-05	0	0	0	0	k__Bacteria;p__Proteobacteria;c__Gammaproteobacteria;o__Cellvibrionales;f__Microbulbiferaceae;g__Microbulbifer;
Anaerostipes	0	0	0	0	0	0	0	0	2.7e-05	2.7e-05	k__Bacteria;p__Firmicutes;c__Clostridia;o__Clostridiales;f__Lachnospiraceae;g__Anaerostipes;
Selenomonas	0	0	0	0	2.7e-05	0	0	0	0	0	k__Bacteria;p__Firmicutes;c__Negativicutes;o__Selenomonadales;f__Veillonellaceae;g__Selenomonas;
Paracoccus	0	0	0	0	0	0	2.7e-05	0	0	0	k__Bacteria;p__Proteobacteria;c__Alphaproteobacteria;o__Rhodobacterales;f__Rhodobacteraceae;g__Paracoccus;
Brevinema	0	0	0	0	0	2.7e-05	0	0	0	0	k__Bacteria;p__Spirochaetes;c__Spirochaetia;o__Brevinematales;f__Brevinemataceae;g__Brevinema;
Promicromonospora	9e-06	1.8e-05	0	0	0	0	0	0	0	0	k__Bacteria;p__Actinobacteria;c__unidentified_Actinobacteria;o__Micrococcales;f__Promicromonosporaceae;g__Promicromonospora;
Haemophilus	0	0	0	0	9e-06	3.6e-05	0	0	0	0	k__Bacteria;p__Proteobacteria;c__Gammaproteobacteria;o__Pasteurellales;f__Pasteurellaceae;g__Haemophilus;
Psychrobacter	0	0	0	0	0	2.7e-05	0	0	0	0	k__Bacteria;p__Proteobacteria;c__Gammaproteobacteria;o__Pseudomonadales;f__Moraxellaceae;g__Psychrobacter;
Sulfurimonas	0	0	0	0	1.8e-05	0	0	0	0	0	k__Bacteria;p__unidentified_Bacteria;c__unidentified_Bacteria;o__Campylobacterales;f__unidentified_Campylobacterales;g__Sulfurimonas;
Virgibacillus	0	0	0	0	1.8e-05	0	0	0	0	0	k__Bacteria;p__Firmicutes;c__Bacilli;o__Bacillales;f__Bacillaceae;g__Virgibacillus;
Novosphingobium	0	0	9e-06	9e-06	1.8e-05	9e-06	0	0	0	0	k__Bacteria;p__Proteobacteria;c__Alphaproteobacteria;o__Sphingomonadales;f__Sphingomonadaceae;g__Novosphingobium;
Xanthobacter	0	0	0	0	9e-06	1.8e-05	0	0	0	0	k__Bacteria;p__Proteobacteria;c__Alphaproteobacteria;o__Rhizobiales;f__Xanthobacteraceae;g__Xanthobacter;
Corynebacterium	0	0	0	0	1.8e-05	2.7e-05	0	0	0	0	k__Bacteria;p__Actinobacteria;c__unidentified_Actinobacteria;o__Corynebacteriales;f__Corynebacteriaceae;g__Corynebacterium;
Pseudoclavibacter	0	0	0	0	1.8e-05	0	0	0	0	0	k__Bacteria;p__Actinobacteria;c__unidentified_Actinobacteria;o__Micrococcales;f__Microbacteriaceae;g__Pseudoclavibacter;
Solirubrobacter	0	0	0	9e-06	0	1.8e-05	0	0	0	0	k__Bacteria;p__Actinobacteria;c__Thermoleophilia;o__Solirubrobacterales;f__Solirubrobacteraceae;g__Solirubrobacter;
Pseudonocardia	0	0	0	0	0	2.7e-05	0	0	0	0	k__Bacteria;p__Actinobacteria;c__unidentified_Actinobacteria;o__Pseudonocardiales;f__Pseudonocardiaceae;g__Pseudonocardia;
[truncated: 54 more rows]

[truncated: 10 more sheets: Table S11, Table S12, Table S13, Table S14, Table S15, Table S16, Table S17, Table S18, Table S19, Table S20]
